# Supplementary material for: SPOP regulates the expression profiles and alternative splicing events in human hepatocytes
Source: Open Life Sci. 2023 Oct 24;18(1):20220755. doi: 10.1515/biol-2022-0755 (PMC10628592; doi:10.1515/biol-2022-0755)
Supplement: Supplementary Table S1 [file Supplementary-Table-S1.xls]

Table S1: The list of DEGs with SPOP overexpression
gene_id	gene_name	SPOP group	vec group	log2FoldChange	pvalue	padj	gene_description
ENSG00000121067	SPOP	1244.389	231.898	2.422	4.20E-86	5.19E-82	speckle type BTB/POZ protein [Source:HGNC Symbol;Acc:HGNC:11254]
ENSG00000135114	OASL	2327.146	7095.654	-1.608	3.41E-68	2.11E-64	2'-5'-oligoadenylate synthetase like [Source:HGNC Symbol;Acc:HGNC:8090]
ENSG00000100285	NEFH	1391.18	498.584	1.482	2.58E-49	1.06E-45	neurofilament heavy [Source:HGNC Symbol;Acc:HGNC:7737]
ENSG00000100867	DHRS2	711.615	229.567	1.631	1.81E-40	5.59E-37	dehydrogenase/reductase 2 [Source:HGNC Symbol;Acc:HGNC:18349]
ENSG00000126709	IFI6	230.536	677.328	-1.554	4.81E-35	1.19E-31	interferon alpha inducible protein 6 [Source:HGNC Symbol;Acc:HGNC:4054]
ENSG00000124466	LYPD3	1991.528	4373.851	-1.135	6.20E-33	1.28E-29	LY6/PLAUR domain containing 3 [Source:HGNC Symbol;Acc:HGNC:24880]
ENSG00000141574	SECTM1	198.446	571.86	-1.527	3.70E-32	6.54E-29	secreted and transmembrane 1 [Source:HGNC Symbol;Acc:HGNC:10707]
ENSG00000112972	HMGCS1	3211.385	1522.92	1.076	8.98E-31	1.39E-27	3-hydroxy-3-methylglutaryl-CoA synthase 1 [Source:HGNC Symbol;Acc:HGNC:5007]
ENSG00000178172	SPINK6	2544.267	4608.003	-0.857	1.45E-30	1.99E-27	serine peptidase inhibitor, Kazal type 6 [Source:HGNC Symbol;Acc:HGNC:29486]
ENSG00000271503	CCL5	619.452	1256.429	-1.02	1.04E-26	1.17E-23	C-C motif chemokine ligand 5 [Source:HGNC Symbol;Acc:HGNC:10632]
ENSG00000129128	SPCS3	598.123	216.699	1.462	1.04E-26	1.17E-23	signal peptidase complex subunit 3 [Source:HGNC Symbol;Acc:HGNC:26212]
ENSG00000173702	MUC13	373.721	941.24	-1.332	2.44E-26	2.51E-23	mucin 13, cell surface associated [Source:HGNC Symbol;Acc:HGNC:7511]
ENSG00000012660	ELOVL5	1851.204	966.079	0.938	4.18E-25	3.97E-22	ELOVL fatty acid elongase 5 [Source:HGNC Symbol;Acc:HGNC:21308]
ENSG00000151012	SLC7A11	741.883	318.478	1.219	6.66E-25	5.88E-22	solute carrier family 7 member 11 [Source:HGNC Symbol;Acc:HGNC:11059]
ENSG00000187608	ISG15	4324.785	9981.317	-1.207	8.07E-24	6.65E-21	ISG15 ubiquitin-like modifier [Source:HGNC Symbol;Acc:HGNC:4053]
ENSG00000260896	ARLNC1	544.861	228.412	1.253	5.44E-22	4.20E-19	androgen receptor regulated long noncoding RNA 1 [Source:HGNC Symbol;Acc:HGNC:53032]
ENSG00000165272	AQP3	1834.485	3306.031	-0.85	3.07E-21	2.24E-18	aquaporin 3 (Gill blood group) [Source:HGNC Symbol;Acc:HGNC:636]
ENSG00000161638	ITGA5	3745.481	6418.03	-0.777	4.23E-20	2.91E-17	integrin subunit alpha 5 [Source:HGNC Symbol;Acc:HGNC:6141]
ENSG00000146674	IGFBP3	1716.528	947.982	0.857	5.06E-20	3.30E-17	insulin like growth factor binding protein 3 [Source:HGNC Symbol;Acc:HGNC:5472]
ENSG00000124762	CDKN1A	985.677	1800.696	-0.869	1.11E-19	6.87E-17	cyclin dependent kinase inhibitor 1A [Source:HGNC Symbol;Acc:HGNC:1784]
ENSG00000166676	TVP23A	1236.602	650.69	0.926	1.66E-18	9.77E-16	trans-golgi network vesicle protein 23 homolog A [Source:HGNC Symbol;Acc:HGNC:20398]
ENSG00000105289	TJP3	99.965	285.674	-1.516	6.72E-18	3.78E-15	tight junction protein 3 [Source:HGNC Symbol;Acc:HGNC:11829]
ENSG00000131746	TNS4	665.39	1160.343	-0.802	2.18E-17	1.17E-14	tensin 4 [Source:HGNC Symbol;Acc:HGNC:24352]
ENSG00000152377	SPOCK1	264.633	581.442	-1.137	2.43E-17	1.25E-14	SPARC (osteonectin), cwcv and kazal like domains proteoglycan 1 [Source:HGNC Symbol;Acc:HGNC:11251]
ENSG00000189143	CLDN4	1161.197	2044.676	-0.816	2.53E-17	1.25E-14	claudin 4 [Source:HGNC Symbol;Acc:HGNC:2046]
ENSG00000234745	HLA-B	1250.806	2118.123	-0.76	1.14E-16	5.43E-14	major histocompatibility complex, class I, B [Source:HGNC Symbol;Acc:HGNC:4932]
ENSG00000166145	SPINT1	988.913	1803.841	-0.867	1.33E-16	6.07E-14	serine peptidase inhibitor, Kunitz type 1 [Source:HGNC Symbol;Acc:HGNC:11246]
ENSG00000167653	PSCA	944.764	1640.544	-0.796	1.89E-16	8.35E-14	prostate stem cell antigen [Source:HGNC Symbol;Acc:HGNC:9500]
ENSG00000169689	CENPX	1881.918	3180.243	-0.757	2.50E-16	1.06E-13	centromere protein X [Source:HGNC Symbol;Acc:HGNC:11422]
ENSG00000148110	MFSD14B	1474.4	765.788	0.945	4.36E-16	1.80E-13	major facilitator superfamily domain containing 14B [Source:HGNC Symbol;Acc:HGNC:23376]
ENSG00000105939	ZC3HAV1	1304.665	2061.352	-0.66	7.83E-16	3.13E-13	zinc finger CCCH-type containing, antiviral 1 [Source:HGNC Symbol;Acc:HGNC:23721]
ENSG00000105810	CDK6	1411.287	766.502	0.88	1.15E-15	4.43E-13	cyclin dependent kinase 6 [Source:HGNC Symbol;Acc:HGNC:1777]
ENSG00000172183	ISG20	285.115	594.828	-1.06	2.32E-15	8.71E-13	interferon stimulated exonuclease gene 20 [Source:HGNC Symbol;Acc:HGNC:6130]
ENSG00000213949	ITGA1	349.408	145.998	1.256	2.50E-15	9.09E-13	integrin subunit alpha 1 [Source:HGNC Symbol;Acc:HGNC:6134]
ENSG00000010810	FYN	238.995	86.626	1.464	2.96E-15	1.05E-12	FYN proto-oncogene, Src family tyrosine kinase [Source:HGNC Symbol;Acc:HGNC:4037]
ENSG00000142669	SH3BGRL3	1297.042	2146.46	-0.727	3.41E-15	1.17E-12	SH3 domain binding glutamate rich protein like 3 [Source:HGNC Symbol;Acc:HGNC:15568]
ENSG00000185499	MUC1	492.601	947.899	-0.945	1.08E-14	3.62E-12	mucin 1, cell surface associated [Source:HGNC Symbol;Acc:HGNC:7508]
ENSG00000172667	ZMAT3	643.882	329.771	0.963	1.24E-14	4.05E-12	zinc finger matrin-type 3 [Source:HGNC Symbol;Acc:HGNC:29983]
ENSG00000108679	LGALS3BP	12932.076	20584.118	-0.671	1.28E-14	4.06E-12	galectin 3 binding protein [Source:HGNC Symbol;Acc:HGNC:6564]
ENSG00000204525	HLA-C	2674.365	4298.401	-0.685	1.34E-14	4.15E-12	major histocompatibility complex, class I, C [Source:HGNC Symbol;Acc:HGNC:4933]
ENSG00000198431	TXNRD1	12998.407	8491.876	0.614	1.54E-14	4.65E-12	thioredoxin reductase 1 [Source:HGNC Symbol;Acc:HGNC:12437]
ENSG00000110719	TCIRG1	647.233	1121.7	-0.793	1.86E-14	5.49E-12	T cell immune regulator 1, ATPase H+ transporting V0 subunit a3 [Source:HGNC Symbol;Acc:HGNC:11647]
ENSG00000163395	IGFN1	199.787	58.263	1.768	3.39E-14	9.75E-12	immunoglobulin-like and fibronectin type III domain containing 1 [Source:HGNC Symbol;Acc:HGNC:24607]
ENSG00000129757	CDKN1C	238.267	496.864	-1.06	7.32E-14	2.06E-11	cyclin dependent kinase inhibitor 1C [Source:HGNC Symbol;Acc:HGNC:1786]
ENSG00000085117	CD82	233.397	493.182	-1.079	9.66E-14	2.65E-11	CD82 molecule [Source:HGNC Symbol;Acc:HGNC:6210]
ENSG00000115758	ODC1	10935.271	7632.275	0.519	9.85E-14	2.65E-11	ornithine decarboxylase 1 [Source:HGNC Symbol;Acc:HGNC:8109]
ENSG00000171246	NPTX1	631.999	1048.439	-0.73	1.08E-13	2.83E-11	neuronal pentraxin 1 [Source:HGNC Symbol;Acc:HGNC:7952]
ENSG00000137801	THBS1	1534.844	916.493	0.744	1.59E-13	4.09E-11	thrombospondin 1 [Source:HGNC Symbol;Acc:HGNC:11785]
ENSG00000147689	FAM83A	1481.421	2284.456	-0.625	1.82E-13	4.60E-11	family with sequence similarity 83 member A [Source:HGNC Symbol;Acc:HGNC:28210]
ENSG00000132640	BTBD3	2007.706	1133.614	0.824	1.99E-13	4.92E-11	BTB domain containing 3 [Source:HGNC Symbol;Acc:HGNC:15854]
ENSG00000130589	HELZ2	391.551	743.401	-0.927	2.17E-13	5.27E-11	helicase with zinc finger 2 [Source:HGNC Symbol;Acc:HGNC:30021]
ENSG00000160446	ZDHHC12	1054.585	1745.41	-0.727	2.24E-13	5.32E-11	zinc finger DHHC-type containing 12 [Source:HGNC Symbol;Acc:HGNC:19159]
ENSG00000163430	FSTL1	1199.97	636.831	0.914	3.39E-13	7.92E-11	follistatin like 1 [Source:HGNC Symbol;Acc:HGNC:3972]
ENSG00000254166	CASC19	1693.248	1053.947	0.683	3.70E-13	8.41E-11	cancer susceptibility 19 [Source:HGNC Symbol;Acc:HGNC:49476]
ENSG00000013364	MVP	1094.543	1877.936	-0.779	3.74E-13	8.41E-11	major vault protein [Source:HGNC Symbol;Acc:HGNC:7531]
ENSG00000142089	IFITM3	5462.944	7905.221	-0.533	4.66E-13	1.03E-10	interferon induced transmembrane protein 3 [Source:HGNC Symbol;Acc:HGNC:5414]
ENSG00000161642	ZNF385A	308.811	563.923	-0.868	5.42E-13	1.18E-10	zinc finger protein 385A [Source:HGNC Symbol;Acc:HGNC:17521]
ENSG00000119917	IFIT3	459.966	850.65	-0.888	5.57E-13	1.19E-10	interferon induced protein with tetratricopeptide repeats 3 [Source:HGNC Symbol;Acc:HGNC:5411]
ENSG00000163191	S100A11	5761.109	8473.984	-0.557	5.84E-13	1.22E-10	S100 calcium binding protein A11 [Source:HGNC Symbol;Acc:HGNC:10488]
ENSG00000133466	C1QTNF6	1832.418	2710.051	-0.565	7.86E-13	1.62E-10	C1q and TNF related 6 [Source:HGNC Symbol;Acc:HGNC:14343]
ENSG00000189350	TOGARAM2	226.046	93.642	1.273	1.11E-12	2.24E-10	TOG array regulator of axonemal microtubules 2 [Source:HGNC Symbol;Acc:HGNC:33715]
ENSG00000165949	IFI27	22.47	99.652	-2.15	1.17E-12	2.34E-10	interferon alpha inducible protein 27 [Source:HGNC Symbol;Acc:HGNC:5397]
ENSG00000012171	SEMA3B	3956.239	5775.268	-0.546	1.33E-12	2.60E-10	semaphorin 3B [Source:HGNC Symbol;Acc:HGNC:10724]
ENSG00000231925	TAPBP	1775.605	2749.408	-0.631	1.65E-12	3.19E-10	TAP binding protein [Source:HGNC Symbol;Acc:HGNC:11566]
ENSG00000135823	STX6	780.939	451.609	0.79	1.73E-12	3.29E-10	syntaxin 6 [Source:HGNC Symbol;Acc:HGNC:11441]
ENSG00000171345	KRT19	2009.965	3369.541	-0.745	2.06E-12	3.86E-10	keratin 19 [Source:HGNC Symbol;Acc:HGNC:6436]
ENSG00000135404	CD63	10510.575	16150.688	-0.62	2.70E-12	4.98E-10	CD63 molecule [Source:HGNC Symbol;Acc:HGNC:1692]
ENSG00000237412	PRSS56	34282.953	54385.269	-0.666	2.83E-12	5.14E-10	serine protease 56 [Source:HGNC Symbol;Acc:HGNC:39433]
ENSG00000170473	PYM1	879.873	1386.754	-0.656	2.87E-12	5.14E-10	PYM homolog 1, exon junction complex associated factor [Source:HGNC Symbol;Acc:HGNC:30258]
ENSG00000169604	ANTXR1	2344.568	1534.762	0.611	3.10E-12	5.48E-10	ANTXR cell adhesion molecule 1 [Source:HGNC Symbol;Acc:HGNC:21014]
ENSG00000171236	LRG1	283.757	515.982	-0.864	3.92E-12	6.82E-10	leucine rich alpha-2-glycoprotein 1 [Source:HGNC Symbol;Acc:HGNC:29480]
ENSG00000051523	CYBA	6406.277	10602.854	-0.727	4.41E-12	7.57E-10	cytochrome b-245 alpha chain [Source:HGNC Symbol;Acc:HGNC:2577]
ENSG00000128422	KRT17	11798.476	17759.88	-0.59	4.58E-12	7.76E-10	keratin 17 [Source:HGNC Symbol;Acc:HGNC:6427]
ENSG00000162366	PDZK1IP1	81.292	217.057	-1.414	5.00E-12	8.35E-10	PDZK1 interacting protein 1 [Source:HGNC Symbol;Acc:HGNC:16887]
ENSG00000164117	FBXO8	656.562	359.319	0.87	5.20E-12	8.58E-10	F-box protein 8 [Source:HGNC Symbol;Acc:HGNC:13587]
ENSG00000128228	SDF2L1	1302.436	1974.862	-0.601	5.36E-12	8.72E-10	stromal cell derived factor 2 like 1 [Source:HGNC Symbol;Acc:HGNC:10676]
ENSG00000221963	APOL6	182.548	376.389	-1.046	5.69E-12	9.14E-10	apolipoprotein L6 [Source:HGNC Symbol;Acc:HGNC:14870]
ENSG00000142227	EMP3	2533.362	3933.698	-0.635	5.95E-12	9.43E-10	epithelial membrane protein 3 [Source:HGNC Symbol;Acc:HGNC:3335]
ENSG00000163702	IL17RC	572.398	1009.774	-0.819	6.43E-12	1.01E-09	interleukin 17 receptor C [Source:HGNC Symbol;Acc:HGNC:18358]
ENSG00000137693	YAP1	9597.045	6327.96	0.601	1.01E-11	1.57E-09	Yes associated protein 1 [Source:HGNC Symbol;Acc:HGNC:16262]
ENSG00000119922	IFIT2	262.393	523.794	-0.998	1.03E-11	1.58E-09	interferon induced protein with tetratricopeptide repeats 2 [Source:HGNC Symbol;Acc:HGNC:5409]
ENSG00000118898	PPL	1584.84	2336.895	-0.56	1.13E-11	1.70E-09	periplakin [Source:HGNC Symbol;Acc:HGNC:9273]
ENSG00000082153	BZW1	3540.655	2182.188	0.698	1.31E-11	1.95E-09	basic leucine zipper and W2 domains 1 [Source:HGNC Symbol;Acc:HGNC:18380]
ENSG00000188643	S100A16	4351.019	6420.282	-0.561	1.37E-11	2.01E-09	S100 calcium binding protein A16 [Source:HGNC Symbol;Acc:HGNC:20441]
ENSG00000173156	RHOD	2840.513	4602.837	-0.696	1.54E-11	2.23E-09	ras homolog family member D [Source:HGNC Symbol;Acc:HGNC:670]
ENSG00000185745	IFIT1	458.76	823.391	-0.845	1.71E-11	2.45E-09	interferon induced protein with tetratricopeptide repeats 1 [Source:HGNC Symbol;Acc:HGNC:5407]
ENSG00000228300	C19orf24	1570.114	2452.593	-0.644	1.90E-11	2.70E-09	chromosome 19 open reading frame 24 [Source:HGNC Symbol;Acc:HGNC:26073]
ENSG00000106484	MEST	270.502	124.99	1.114	2.17E-11	3.05E-09	mesoderm specific transcript [Source:HGNC Symbol;Acc:HGNC:7028]
ENSG00000134668	SPOCD1	103.98	242.054	-1.217	2.33E-11	3.24E-09	SPOC domain containing 1 [Source:HGNC Symbol;Acc:HGNC:26338]
ENSG00000169692	AGPAT2	2049.197	3341.646	-0.706	2.47E-11	3.39E-09	1-acylglycerol-3-phosphate O-acyltransferase 2 [Source:HGNC Symbol;Acc:HGNC:325]
ENSG00000173530	TNFRSF10D	318.776	147.465	1.113	2.66E-11	3.62E-09	TNF receptor superfamily member 10d [Source:HGNC Symbol;Acc:HGNC:11907]
ENSG00000136856	SLC2A8	468.15	783.577	-0.743	2.99E-11	4.01E-09	solute carrier family 2 member 8 [Source:HGNC Symbol;Acc:HGNC:13812]
ENSG00000125534	PPDPF	2237.909	3540.203	-0.662	3.47E-11	4.62E-09	pancreatic progenitor cell differentiation and proliferation factor [Source:HGNC Symbol;Acc:HGNC:16142]
ENSG00000234127	TRIM26	2764.303	4105.456	-0.571	3.82E-11	4.98E-09	tripartite motif containing 26 [Source:HGNC Symbol;Acc:HGNC:12962]
ENSG00000124107	SLPI	1571.243	2370.376	-0.593	3.82E-11	4.98E-09	secretory leukocyte peptidase inhibitor [Source:HGNC Symbol;Acc:HGNC:11092]
ENSG00000166794	PPIB	3065.517	4443.666	-0.536	3.99E-11	5.14E-09	peptidylprolyl isomerase B [Source:HGNC Symbol;Acc:HGNC:9255]
ENSG00000182612	TSPAN10	301.791	538.666	-0.836	4.34E-11	5.54E-09	tetraspanin 10 [Source:HGNC Symbol;Acc:HGNC:29942]
ENSG00000160685	ZBTB7B	3100.42	4628.346	-0.578	4.72E-11	5.95E-09	zinc finger and BTB domain containing 7B [Source:HGNC Symbol;Acc:HGNC:18668]
ENSG00000074842	MYDGF	3126.744	4890.271	-0.645	4.99E-11	6.23E-09	myeloid derived growth factor [Source:HGNC Symbol;Acc:HGNC:16948]
ENSG00000108639	SYNGR2	3582.685	5254.948	-0.553	5.23E-11	6.46E-09	synaptogyrin 2 [Source:HGNC Symbol;Acc:HGNC:11499]
ENSG00000119729	RHOQ	274.169	131.113	1.063	6.47E-11	7.92E-09	ras homolog family member Q [Source:HGNC Symbol;Acc:HGNC:17736]
ENSG00000102271	KLHL4	179.687	69.87	1.366	7.30E-11	8.85E-09	kelch like family member 4 [Source:HGNC Symbol;Acc:HGNC:6355]
ENSG00000063241	ISOC2	1867.018	2983.385	-0.676	7.99E-11	9.53E-09	isochorismatase domain containing 2 [Source:HGNC Symbol;Acc:HGNC:26278]
ENSG00000111432	FZD10	55.707	152.084	-1.451	8.01E-11	9.53E-09	frizzled class receptor 10 [Source:HGNC Symbol;Acc:HGNC:4039]
ENSG00000023839	ABCC2	572.34	342.717	0.741	9.10E-11	1.07E-08	ATP binding cassette subfamily C member 2 [Source:HGNC Symbol;Acc:HGNC:53]
ENSG00000125826	RBCK1	2091.289	3077.309	-0.557	1.21E-10	1.41E-08	RANBP2-type and C3HC4-type zinc finger containing 1 [Source:HGNC Symbol;Acc:HGNC:15864]
ENSG00000166402	TUB	271.21	131.621	1.043	1.25E-10	1.44E-08	tubby bipartite transcription factor [Source:HGNC Symbol;Acc:HGNC:12406]
ENSG00000103152	MPG	765.198	1257.08	-0.717	1.26E-10	1.44E-08	N-methylpurine DNA glycosylase [Source:HGNC Symbol;Acc:HGNC:7211]
ENSG00000104964	AES	3844.525	5748.445	-0.58	1.28E-10	1.44E-08	amino-terminal enhancer of split [Source:HGNC Symbol;Acc:HGNC:307]
ENSG00000143774	GUK1	4836.703	7171.97	-0.568	1.28E-10	1.44E-08	guanylate kinase 1 [Source:HGNC Symbol;Acc:HGNC:4693]
ENSG00000170412	GPRC5C	581.82	1013.448	-0.801	1.59E-10	1.77E-08	G protein-coupled receptor class C group 5 member C [Source:HGNC Symbol;Acc:HGNC:13309]
ENSG00000173801	JUP	8686.282	12388.896	-0.512	1.62E-10	1.79E-08	junction plakoglobin [Source:HGNC Symbol;Acc:HGNC:6207]
ENSG00000172889	EGFL7	472.505	859.6	-0.864	1.78E-10	1.95E-08	EGF like domain multiple 7 [Source:HGNC Symbol;Acc:HGNC:20594]
ENSG00000153071	DAB2	346.152	162.226	1.09	1.85E-10	2.01E-08	DAB2, clathrin adaptor protein [Source:HGNC Symbol;Acc:HGNC:2662]
ENSG00000147813	NAPRT	1921.371	3008.937	-0.647	2.23E-10	2.40E-08	nicotinate phosphoribosyltransferase [Source:HGNC Symbol;Acc:HGNC:30450]
ENSG00000104936	DMPK	1111.686	1756.446	-0.66	2.28E-10	2.43E-08	DM1 protein kinase [Source:HGNC Symbol;Acc:HGNC:2933]
ENSG00000233493	TMEM238	726.804	1307.131	-0.847	2.30E-10	2.43E-08	transmembrane protein 238 [Source:HGNC Symbol;Acc:HGNC:40042]
ENSG00000178449	COX14	829.047	1259.545	-0.603	2.50E-10	2.60E-08	cytochrome c oxidase assembly factor COX14 [Source:HGNC Symbol;Acc:HGNC:28216]
ENSG00000088992	TESC	418.547	706.13	-0.754	2.50E-10	2.60E-08	tescalcin [Source:HGNC Symbol;Acc:HGNC:26065]
ENSG00000181444	ZNF467	34.363	116.272	-1.759	2.56E-10	2.64E-08	zinc finger protein 467 [Source:HGNC Symbol;Acc:HGNC:23154]
ENSG00000123989	CHPF	2926.255	4420.241	-0.595	2.96E-10	3.01E-08	chondroitin polymerizing factor [Source:HGNC Symbol;Acc:HGNC:24291]
ENSG00000100300	TSPO	4754.517	7355.089	-0.629	2.97E-10	3.01E-08	translocator protein [Source:HGNC Symbol;Acc:HGNC:1158]
ENSG00000113504	SLC12A7	165.978	317.809	-0.936	3.10E-10	3.12E-08	solute carrier family 12 member 7 [Source:HGNC Symbol;Acc:HGNC:10915]
ENSG00000198171	DDRGK1	1328.913	2030.606	-0.611	3.26E-10	3.25E-08	DDRGK domain containing 1 [Source:HGNC Symbol;Acc:HGNC:16110]
ENSG00000099875	MKNK2	1213.479	1884.435	-0.635	3.29E-10	3.26E-08	MAP kinase interacting serine/threonine kinase 2 [Source:HGNC Symbol;Acc:HGNC:7111]
ENSG00000101084	RAB5IF	1574.04	2403.76	-0.611	3.72E-10	3.65E-08	RAB5 interacting factor [Source:HGNC Symbol;Acc:HGNC:15870]
ENSG00000277443	MARCKS	1887.493	1298.782	0.539	3.90E-10	3.79E-08	myristoylated alanine rich protein kinase C substrate [Source:HGNC Symbol;Acc:HGNC:6759]
ENSG00000030582	GRN	6219.684	9026.696	-0.537	3.97E-10	3.83E-08	granulin precursor [Source:HGNC Symbol;Acc:HGNC:4601]
ENSG00000145911	N4BP3	381.433	630.344	-0.725	4.15E-10	3.98E-08	NEDD4 binding protein 3 [Source:HGNC Symbol;Acc:HGNC:29852]
ENSG00000100796	PPP4R3A	661.354	393.04	0.748	4.26E-10	4.05E-08	protein phosphatase 4 regulatory subunit 3A [Source:HGNC Symbol;Acc:HGNC:20219]
ENSG00000099822	HCN2	983.501	1506.422	-0.615	4.54E-10	4.29E-08	hyperpolarization activated cyclic nucleotide gated potassium and sodium channel 2 [Source:HGNC Symbol;Acc:HGNC:4846]
ENSG00000243449	C4orf48	684.844	1163.644	-0.765	4.77E-10	4.45E-08	chromosome 4 open reading frame 48 [Source:HGNC Symbol;Acc:HGNC:34437]
ENSG00000179632	MAF1	3655.342	5438.197	-0.573	4.78E-10	4.45E-08	MAF1 homolog, negative regulator of RNA polymerase III [Source:HGNC Symbol;Acc:HGNC:24966]
ENSG00000042493	CAPG	4538.19	6913.264	-0.607	4.97E-10	4.56E-08	capping actin protein, gelsolin like [Source:HGNC Symbol;Acc:HGNC:1474]
ENSG00000161179	YDJC	2690.84	4161.363	-0.629	4.98E-10	4.56E-08	YdjC chitooligosaccharide deacetylase homolog [Source:HGNC Symbol;Acc:HGNC:27158]
ENSG00000130005	GAMT	678.298	1130.24	-0.736	5.18E-10	4.71E-08	guanidinoacetate N-methyltransferase [Source:HGNC Symbol;Acc:HGNC:4136]
ENSG00000175756	AURKAIP1	2999.416	4790.564	-0.676	5.77E-10	5.21E-08	aurora kinase A interacting protein 1 [Source:HGNC Symbol;Acc:HGNC:24114]
ENSG00000169223	LMAN2	5889.443	8664.278	-0.557	5.91E-10	5.29E-08	lectin, mannose binding 2 [Source:HGNC Symbol;Acc:HGNC:16986]
ENSG00000196878	LAMB3	4860.761	7162.033	-0.559	5.99E-10	5.30E-08	laminin subunit beta 3 [Source:HGNC Symbol;Acc:HGNC:6490]
ENSG00000230234	AL162582.1	20.756	82.759	-1.997	6.00E-10	5.30E-08	uncharacterized LOC105378088 [Source:NCBI gene;Acc:105378088]
ENSG00000100031	GGT1	802.572	1257.83	-0.648	6.51E-10	5.71E-08	gamma-glutamyltransferase 1 [Source:HGNC Symbol;Acc:HGNC:4250]
ENSG00000135940	COX5B	1940.223	2904.697	-0.582	6.80E-10	5.92E-08	cytochrome c oxidase subunit 5B [Source:HGNC Symbol;Acc:HGNC:2269]
ENSG00000173391	OLR1	201.775	90.253	1.161	7.37E-10	6.38E-08	oxidized low density lipoprotein receptor 1 [Source:HGNC Symbol;Acc:HGNC:8133]
ENSG00000140264	SERF2	4024.644	5637.375	-0.486	7.83E-10	6.72E-08	small EDRK-rich factor 2 [Source:HGNC Symbol;Acc:HGNC:10757]
ENSG00000178685	PARP10	29.937	98.971	-1.725	8.55E-10	7.29E-08	poly(ADP-ribose) polymerase family member 10 [Source:HGNC Symbol;Acc:HGNC:25895]
ENSG00000176046	NUPR1	250.278	447.224	-0.838	8.74E-10	7.40E-08	nuclear protein 1, transcriptional regulator [Source:HGNC Symbol;Acc:HGNC:29990]
ENSG00000177674	AGTRAP	1187.638	1808.07	-0.606	8.97E-10	7.54E-08	angiotensin II receptor associated protein [Source:HGNC Symbol;Acc:HGNC:13539]
ENSG00000065618	COL17A1	136.14	268.234	-0.977	9.29E-10	7.76E-08	collagen type XVII alpha 1 chain [Source:HGNC Symbol;Acc:HGNC:2194]
ENSG00000121039	RDH10	1529.914	1024.238	0.579	1.02E-09	8.44E-08	retinol dehydrogenase 10 [Source:HGNC Symbol;Acc:HGNC:19975]
ENSG00000158747	NBL1	1787.9	2746.834	-0.619	1.03E-09	8.46E-08	NBL1, DAN family BMP antagonist [Source:HGNC Symbol;Acc:HGNC:7650]
ENSG00000241468	ATP5MF	2900.864	3971.206	-0.453	1.14E-09	9.32E-08	ATP synthase membrane subunit f [Source:HGNC Symbol;Acc:HGNC:848]
ENSG00000125834	STK35	917.46	589.2	0.639	1.15E-09	9.36E-08	serine/threonine kinase 35 [Source:HGNC Symbol;Acc:HGNC:16254]
ENSG00000103089	FA2H	307.147	505.163	-0.717	1.18E-09	9.57E-08	fatty acid 2-hydroxylase [Source:HGNC Symbol;Acc:HGNC:21197]
ENSG00000053747	LAMA3	174.883	338.406	-0.953	1.24E-09	9.95E-08	laminin subunit alpha 3 [Source:HGNC Symbol;Acc:HGNC:6483]
ENSG00000120725	SIL1	1219.986	1806.72	-0.567	1.29E-09	1.03E-07	SIL1 nucleotide exchange factor [Source:HGNC Symbol;Acc:HGNC:24624]
ENSG00000148362	PAXX	1052.39	1556.811	-0.565	1.39E-09	1.10E-07	PAXX, non-homologous end joining factor [Source:HGNC Symbol;Acc:HGNC:27849]
ENSG00000006016	CRLF1	244.431	445.552	-0.866	1.47E-09	1.16E-07	cytokine receptor like factor 1 [Source:HGNC Symbol;Acc:HGNC:2364]
ENSG00000103202	NME4	2855.16	4223.128	-0.565	1.52E-09	1.19E-07	NME/NM23 nucleoside diphosphate kinase 4 [Source:HGNC Symbol;Acc:HGNC:7852]
ENSG00000117410	ATP6V0B	3030.263	4248.837	-0.488	1.59E-09	1.24E-07	ATPase H+ transporting V0 subunit b [Source:HGNC Symbol;Acc:HGNC:861]
ENSG00000069011	PITX1	4142.192	6352.259	-0.617	1.62E-09	1.25E-07	paired like homeodomain 1 [Source:HGNC Symbol;Acc:HGNC:9004]
ENSG00000186468	RPS23	5213.257	8225.72	-0.658	1.66E-09	1.27E-07	ribosomal protein S23 [Source:HGNC Symbol;Acc:HGNC:10410]
ENSG00000177548	RABEP2	756.793	1205.33	-0.671	1.67E-09	1.28E-07	rabaptin, RAB GTPase binding effector protein 2 [Source:HGNC Symbol;Acc:HGNC:24817]
ENSG00000180992	MRPL14	2141.567	3002.212	-0.487	1.71E-09	1.29E-07	mitochondrial ribosomal protein L14 [Source:HGNC Symbol;Acc:HGNC:14279]
ENSG00000132471	WBP2	1615.784	2249.796	-0.478	1.72E-09	1.29E-07	WW domain binding protein 2 [Source:HGNC Symbol;Acc:HGNC:12738]
ENSG00000072310	SREBF1	5009.922	7301.5	-0.543	1.77E-09	1.33E-07	sterol regulatory element binding transcription factor 1 [Source:HGNC Symbol;Acc:HGNC:11289]
ENSG00000069535	MAOB	582.012	889.363	-0.611	1.89E-09	1.41E-07	monoamine oxidase B [Source:HGNC Symbol;Acc:HGNC:6834]
ENSG00000080822	CLDND1	229.005	101.765	1.169	1.90E-09	1.41E-07	claudin domain containing 1 [Source:HGNC Symbol;Acc:HGNC:1322]
ENSG00000214063	TSPAN4	2124.452	3088.188	-0.54	1.92E-09	1.41E-07	tetraspanin 4 [Source:HGNC Symbol;Acc:HGNC:11859]
ENSG00000102890	ELMO3	577.666	943.118	-0.708	1.99E-09	1.45E-07	engulfment and cell motility 3 [Source:HGNC Symbol;Acc:HGNC:17289]
ENSG00000125520	SLC2A4RG	4762.761	7104.305	-0.577	2.00E-09	1.45E-07	SLC2A4 regulator [Source:HGNC Symbol;Acc:HGNC:15930]
ENSG00000164081	TEX264	1375.738	2172.881	-0.659	2.08E-09	1.50E-07	testis expressed 264 [Source:HGNC Symbol;Acc:HGNC:30247]
ENSG00000167642	SPINT2	2154.148	3196.84	-0.569	2.20E-09	1.58E-07	serine peptidase inhibitor, Kunitz type 2 [Source:HGNC Symbol;Acc:HGNC:11247]
ENSG00000184363	PKP3	4119.696	6330.546	-0.62	2.33E-09	1.66E-07	plakophilin 3 [Source:HGNC Symbol;Acc:HGNC:9025]
ENSG00000145494	NDUFS6	3969.746	6064.242	-0.611	2.39E-09	1.70E-07	NADH:ubiquinone oxidoreductase subunit S6 [Source:HGNC Symbol;Acc:HGNC:7713]
ENSG00000146433	TMEM181	368.97	208.405	0.824	2.48E-09	1.76E-07	transmembrane protein 181 [Source:HGNC Symbol;Acc:HGNC:20958]
ENSG00000172366	MCRIP2	1953.686	2987.728	-0.613	2.51E-09	1.76E-07	MAPK regulated corepressor interacting protein 2 [Source:HGNC Symbol;Acc:HGNC:14142]
ENSG00000159403	C1R	542.979	831.944	-0.615	2.63E-09	1.83E-07	complement C1r [Source:HGNC Symbol;Acc:HGNC:1246]
ENSG00000150712	MTMR12	915.297	608.674	0.588	2.74E-09	1.91E-07	myotubularin related protein 12 [Source:HGNC Symbol;Acc:HGNC:18191]
ENSG00000164136	IL15	198.845	87.661	1.179	2.86E-09	1.97E-07	interleukin 15 [Source:HGNC Symbol;Acc:HGNC:5977]
ENSG00000137161	CNPY3	1072.583	1577.966	-0.557	3.07E-09	2.11E-07	canopy FGF signaling regulator 3 [Source:HGNC Symbol;Acc:HGNC:11968]
ENSG00000167106	FAM102A	1601.731	2371.341	-0.566	3.11E-09	2.13E-07	family with sequence similarity 102 member A [Source:HGNC Symbol;Acc:HGNC:31419]
ENSG00000167705	RILP	433.618	750.394	-0.791	3.27E-09	2.22E-07	Rab interacting lysosomal protein [Source:HGNC Symbol;Acc:HGNC:30266]
ENSG00000163295	ALPI	19540.23	26635.964	-0.447	3.39E-09	2.29E-07	alkaline phosphatase, intestinal [Source:HGNC Symbol;Acc:HGNC:437]
ENSG00000106351	AGFG2	906.553	1374.312	-0.6	3.53E-09	2.37E-07	ArfGAP with FG repeats 2 [Source:HGNC Symbol;Acc:HGNC:5177]
ENSG00000204308	RNF5	1479.556	2210.351	-0.579	3.57E-09	2.39E-07	ring finger protein 5 [Source:HGNC Symbol;Acc:HGNC:10068]
ENSG00000145604	SKP2	1986.874	1388.299	0.518	3.70E-09	2.46E-07	S-phase kinase associated protein 2 [Source:HGNC Symbol;Acc:HGNC:10901]
ENSG00000140853	NLRC5	708.781	1081.704	-0.61	3.72E-09	2.46E-07	NLR family CARD domain containing 5 [Source:HGNC Symbol;Acc:HGNC:29933]
ENSG00000143537	ADAM15	4646.235	6857.477	-0.562	3.98E-09	2.62E-07	ADAM metallopeptidase domain 15 [Source:HGNC Symbol;Acc:HGNC:193]
ENSG00000189077	TMEM120A	578.213	884.004	-0.613	4.13E-09	2.70E-07	transmembrane protein 120A [Source:HGNC Symbol;Acc:HGNC:21697]
ENSG00000147123	NDUFB11	2945.845	4458.828	-0.598	4.32E-09	2.81E-07	NADH:ubiquinone oxidoreductase subunit B11 [Source:HGNC Symbol;Acc:HGNC:20372]
ENSG00000185825	BCAP31	4229.053	6160.19	-0.543	4.56E-09	2.95E-07	B cell receptor associated protein 31 [Source:HGNC Symbol;Acc:HGNC:16695]
ENSG00000172216	CEBPB	2789.417	4056.886	-0.54	4.58E-09	2.95E-07	CCAAT enhancer binding protein beta [Source:HGNC Symbol;Acc:HGNC:1834]
ENSG00000154122	ANKH	1363.893	967.757	0.495	4.70E-09	3.01E-07	ANKH inorganic pyrophosphate transport regulator [Source:HGNC Symbol;Acc:HGNC:15492]
ENSG00000153989	NUS1	857.182	547.803	0.646	4.74E-09	3.02E-07	NUS1, dehydrodolichyl diphosphate synthase subunit [Source:HGNC Symbol;Acc:HGNC:21042]
ENSG00000158486	DNAH3	57.161	11.057	2.374	4.77E-09	3.03E-07	dynein axonemal heavy chain 3 [Source:HGNC Symbol;Acc:HGNC:2949]
ENSG00000180879	SSR4	3469.097	4996.735	-0.526	5.02E-09	3.16E-07	signal sequence receptor subunit 4 [Source:HGNC Symbol;Acc:HGNC:11326]
ENSG00000250479	CHCHD10	1183.524	1757.249	-0.57	5.04E-09	3.16E-07	coiled-coil-helix-coiled-coil-helix domain containing 10 [Source:HGNC Symbol;Acc:HGNC:15559]
ENSG00000189280	GJB5	217.89	390.329	-0.843	5.06E-09	3.16E-07	gap junction protein beta 5 [Source:HGNC Symbol;Acc:HGNC:4287]
ENSG00000077942	FBLN1	6675.891	9252.911	-0.471	5.11E-09	3.17E-07	fibulin 1 [Source:HGNC Symbol;Acc:HGNC:3600]
ENSG00000186832	KRT16	175.304	354.294	-1.015	5.26E-09	3.25E-07	keratin 16 [Source:HGNC Symbol;Acc:HGNC:6423]
ENSG00000138641	HERC3	645.229	364.603	0.824	5.63E-09	3.46E-07	HECT and RLD domain containing E3 ubiquitin protein ligase 3 [Source:HGNC Symbol;Acc:HGNC:4876]
ENSG00000126768	TIMM17B	1975.89	2846.2	-0.526	5.72E-09	3.50E-07	translocase of inner mitochondrial membrane 17B [Source:HGNC Symbol;Acc:HGNC:17310]
ENSG00000197766	CFD	631.465	1051.008	-0.735	5.75E-09	3.51E-07	complement factor D [Source:HGNC Symbol;Acc:HGNC:2771]
ENSG00000088826	SMOX	1260.492	1902.576	-0.594	5.86E-09	3.54E-07	spermine oxidase [Source:HGNC Symbol;Acc:HGNC:15862]
ENSG00000135451	TROAP	1988.124	2778.778	-0.483	5.87E-09	3.54E-07	trophinin associated protein [Source:HGNC Symbol;Acc:HGNC:12327]
ENSG00000089127	OAS1	781.991	1144.649	-0.55	5.96E-09	3.58E-07	2'-5'-oligoadenylate synthetase 1 [Source:HGNC Symbol;Acc:HGNC:8086]
ENSG00000068137	PLEKHH3	1697.76	2551.128	-0.588	6.00E-09	3.58E-07	pleckstrin homology, MyTH4 and FERM domain containing H3 [Source:HGNC Symbol;Acc:HGNC:26105]
ENSG00000165804	ZNF219	1195.897	1811.206	-0.599	6.44E-09	3.82E-07	zinc finger protein 219 [Source:HGNC Symbol;Acc:HGNC:13011]
ENSG00000131873	CHSY1	970.167	614.812	0.658	6.46E-09	3.82E-07	chondroitin sulfate synthase 1 [Source:HGNC Symbol;Acc:HGNC:17198]
ENSG00000173237	C11orf86	328.207	561.543	-0.775	6.51E-09	3.83E-07	chromosome 11 open reading frame 86 [Source:HGNC Symbol;Acc:HGNC:34442]
ENSG00000196517	SLC6A9	855.916	1276.968	-0.577	6.71E-09	3.92E-07	solute carrier family 6 member 9 [Source:HGNC Symbol;Acc:HGNC:11056]
ENSG00000126522	ASL	573.75	912.548	-0.67	6.71E-09	3.92E-07	argininosuccinate lyase [Source:HGNC Symbol;Acc:HGNC:746]
ENSG00000109072	VTN	172.111	330.852	-0.943	6.85E-09	3.96E-07	vitronectin [Source:HGNC Symbol;Acc:HGNC:12724]
ENSG00000083312	TNPO1	3045.267	2052.06	0.569	6.85E-09	3.96E-07	transportin 1 [Source:HGNC Symbol;Acc:HGNC:6401]
ENSG00000066926	FECH	1320.277	924.373	0.514	6.89E-09	3.96E-07	ferrochelatase [Source:HGNC Symbol;Acc:HGNC:3647]
ENSG00000185043	CIB1	2584.751	3781.122	-0.549	6.92E-09	3.96E-07	calcium and integrin binding 1 [Source:HGNC Symbol;Acc:HGNC:16920]
ENSG00000123395	ATG101	990.152	1503.56	-0.603	6.99E-09	3.98E-07	autophagy related 101 [Source:HGNC Symbol;Acc:HGNC:25679]
ENSG00000196743	GM2A	543.428	332.717	0.709	7.07E-09	4.01E-07	GM2 ganglioside activator [Source:HGNC Symbol;Acc:HGNC:4367]
ENSG00000077348	EXOSC5	1538.732	2244.63	-0.545	7.45E-09	4.20E-07	exosome component 5 [Source:HGNC Symbol;Acc:HGNC:24662]
ENSG00000111799	COL12A1	3442.702	2403.78	0.518	7.48E-09	4.20E-07	collagen type XII alpha 1 chain [Source:HGNC Symbol;Acc:HGNC:2188]
ENSG00000215021	PHB2	9461.212	12582.818	-0.411	7.50E-09	4.20E-07	prohibitin 2 [Source:HGNC Symbol;Acc:HGNC:30306]
ENSG00000162729	IGSF8	1150.456	1737.27	-0.594	7.66E-09	4.26E-07	immunoglobulin superfamily member 8 [Source:HGNC Symbol;Acc:HGNC:17813]
ENSG00000223573	TINCR	1414.278	2117.029	-0.582	8.02E-09	4.45E-07	TINCR ubiquitin domain containing [Source:HGNC Symbol;Acc:HGNC:14607]
ENSG00000130748	TMEM160	991.814	1550.377	-0.644	8.07E-09	4.45E-07	transmembrane protein 160 [Source:HGNC Symbol;Acc:HGNC:26042]
ENSG00000101255	TRIB3	3624.524	5230.889	-0.529	8.36E-09	4.58E-07	tribbles pseudokinase 3 [Source:HGNC Symbol;Acc:HGNC:16228]
ENSG00000188064	WNT7B	648.505	983.997	-0.602	8.39E-09	4.58E-07	Wnt family member 7B [Source:HGNC Symbol;Acc:HGNC:12787]
ENSG00000157593	SLC35B2	3320.087	4582.667	-0.465	8.46E-09	4.58E-07	solute carrier family 35 member B2 [Source:HGNC Symbol;Acc:HGNC:16872]
ENSG00000168394	TAP1	663.948	1019.653	-0.619	8.46E-09	4.58E-07	transporter 1, ATP binding cassette subfamily B member [Source:HGNC Symbol;Acc:HGNC:43]
ENSG00000187051	RPS19BP1	1825.971	2835.958	-0.635	8.49E-09	4.58E-07	ribosomal protein S19 binding protein 1 [Source:HGNC Symbol;Acc:HGNC:28749]
ENSG00000172795	DCP2	229.153	113.595	1.009	8.73E-09	4.70E-07	decapping mRNA 2 [Source:HGNC Symbol;Acc:HGNC:24452]
ENSG00000176058	TPRN	1258.285	1952.603	-0.634	8.82E-09	4.72E-07	taperin [Source:HGNC Symbol;Acc:HGNC:26894]
ENSG00000111678	C12orf57	350.497	575.853	-0.715	9.00E-09	4.80E-07	chromosome 12 open reading frame 57 [Source:HGNC Symbol;Acc:HGNC:29521]
ENSG00000118523	CTGF	116.955	37.431	1.641	9.24E-09	4.90E-07	connective tissue growth factor [Source:HGNC Symbol;Acc:HGNC:2500]
ENSG00000073169	SELENOO	767.558	1220.389	-0.669	9.38E-09	4.96E-07	selenoprotein O [Source:HGNC Symbol;Acc:HGNC:30395]
ENSG00000197982	C1orf122	1078.851	1652.816	-0.615	9.63E-09	5.07E-07	chromosome 1 open reading frame 122 [Source:HGNC Symbol;Acc:HGNC:24789]
ENSG00000114383	TUSC2	791.295	1180.509	-0.577	1.04E-08	5.43E-07	tumor suppressor 2, mitochondrial calcium regulator [Source:HGNC Symbol;Acc:HGNC:17034]
ENSG00000074071	MRPS34	5517.751	8035.364	-0.542	1.15E-08	6.01E-07	mitochondrial ribosomal protein S34 [Source:HGNC Symbol;Acc:HGNC:16618]
ENSG00000105355	PLIN3	2967.19	4279.694	-0.529	1.19E-08	6.16E-07	perilipin 3 [Source:HGNC Symbol;Acc:HGNC:16893]
ENSG00000242372	EIF6	3191.011	4589.831	-0.524	1.19E-08	6.16E-07	eukaryotic translation initiation factor 6 [Source:HGNC Symbol;Acc:HGNC:6159]
ENSG00000051128	HOMER3	993.692	1612.022	-0.698	1.21E-08	6.23E-07	homer scaffold protein 3 [Source:HGNC Symbol;Acc:HGNC:17514]
ENSG00000151553	FAM160B1	255.349	129.366	0.982	1.27E-08	6.50E-07	family with sequence similarity 160 member B1 [Source:HGNC Symbol;Acc:HGNC:29320]
ENSG00000233276	GPX1	12384.709	17736.182	-0.518	1.28E-08	6.50E-07	glutathione peroxidase 1 [Source:HGNC Symbol;Acc:HGNC:4553]
ENSG00000174705	SH3PXD2B	2028.307	1432.204	0.502	1.28E-08	6.50E-07	SH3 and PX domains 2B [Source:HGNC Symbol;Acc:HGNC:29242]
ENSG00000125089	SH3TC1	376.086	620.73	-0.722	1.28E-08	6.50E-07	SH3 domain and tetratricopeptide repeats 1 [Source:HGNC Symbol;Acc:HGNC:26009]
ENSG00000127838	PNKD	1437.335	2091.593	-0.541	1.36E-08	6.83E-07	PNKD, MBL domain containing [Source:HGNC Symbol;Acc:HGNC:9153]
ENSG00000164897	TMUB1	1515.668	2218.761	-0.55	1.37E-08	6.83E-07	transmembrane and ubiquitin like domain containing 1 [Source:HGNC Symbol;Acc:HGNC:21709]
ENSG00000215301	DDX3X	6424.431	4296.293	0.58	1.37E-08	6.83E-07	DEAD-box helicase 3 X-linked [Source:HGNC Symbol;Acc:HGNC:2745]
ENSG00000147162	OGT	2014.904	1366.318	0.561	1.37E-08	6.83E-07	O-linked N-acetylglucosamine (GlcNAc) transferase [Source:HGNC Symbol;Acc:HGNC:8127]
ENSG00000110195	FOLR1	177.895	326.291	-0.875	1.38E-08	6.83E-07	folate receptor 1 [Source:HGNC Symbol;Acc:HGNC:3791]
ENSG00000179913	B3GNT3	133.005	271.26	-1.026	1.38E-08	6.83E-07	UDP-GlcNAc:betaGal beta-1,3-N-acetylglucosaminyltransferase 3 [Source:HGNC Symbol;Acc:HGNC:13528]
ENSG00000100284	TOM1	656.883	985.274	-0.584	1.40E-08	6.89E-07	target of myb1 membrane trafficking protein [Source:HGNC Symbol;Acc:HGNC:11982]
ENSG00000143384	MCL1	4752.348	3444.118	0.464	1.41E-08	6.91E-07	MCL1, BCL2 family apoptosis regulator [Source:HGNC Symbol;Acc:HGNC:6943]
ENSG00000100342	APOL1	136.805	267.453	-0.969	1.42E-08	6.92E-07	apolipoprotein L1 [Source:HGNC Symbol;Acc:HGNC:618]
ENSG00000139405	RITA1	1401.733	1970.282	-0.491	1.50E-08	7.30E-07	RBPJ interacting and tubulin associated 1 [Source:HGNC Symbol;Acc:HGNC:25925]
ENSG00000071462	BUD23	4782.707	6524.361	-0.448	1.57E-08	7.59E-07	BUD23, rRNA methyltransferase and ribosome maturation factor [Source:HGNC Symbol;Acc:HGNC:16405]
ENSG00000072274	TFRC	5934.661	3854.172	0.623	1.59E-08	7.70E-07	transferrin receptor [Source:HGNC Symbol;Acc:HGNC:11763]
ENSG00000224877	NDUFAF8	1019.217	1487.671	-0.546	1.62E-08	7.81E-07	NADH:ubiquinone oxidoreductase complex assembly factor 8 [Source:HGNC Symbol;Acc:HGNC:33551]
ENSG00000107281	NPDC1	895.786	1327.559	-0.568	1.64E-08	7.86E-07	neural proliferation, differentiation and control 1 [Source:HGNC Symbol;Acc:HGNC:7899]
ENSG00000156976	EIF4A2	1811.019	1169.545	0.631	1.77E-08	8.45E-07	eukaryotic translation initiation factor 4A2 [Source:HGNC Symbol;Acc:HGNC:3284]
ENSG00000104140	RHOV	1002.979	1465.48	-0.548	1.78E-08	8.45E-07	ras homolog family member V [Source:HGNC Symbol;Acc:HGNC:18313]
ENSG00000173272	MZT2A	554.195	893.707	-0.689	1.81E-08	8.59E-07	mitotic spindle organizing protein 2A [Source:HGNC Symbol;Acc:HGNC:33187]
ENSG00000176907	TCIM	234.251	109.378	1.096	1.83E-08	8.64E-07	transcriptional and immune response regulator [Source:HGNC Symbol;Acc:HGNC:1357]
ENSG00000106799	TGFBR1	587.472	362.798	0.694	1.95E-08	9.17E-07	transforming growth factor beta receptor 1 [Source:HGNC Symbol;Acc:HGNC:11772]
ENSG00000099624	ATP5F1D	3249.274	4813.61	-0.567	1.96E-08	9.20E-07	ATP synthase F1 subunit delta [Source:HGNC Symbol;Acc:HGNC:837]
ENSG00000070087	PFN2	1791.788	1290.138	0.474	1.99E-08	9.28E-07	profilin 2 [Source:HGNC Symbol;Acc:HGNC:8882]
ENSG00000095906	NUBP2	3036.6	4466.386	-0.557	2.03E-08	9.46E-07	nucleotide binding protein 2 [Source:HGNC Symbol;Acc:HGNC:8042]
ENSG00000137955	RABGGTB	899.506	554.832	0.696	2.06E-08	9.53E-07	Rab geranylgeranyltransferase subunit beta [Source:HGNC Symbol;Acc:HGNC:9796]
ENSG00000204371	EHMT2	2696.153	3703.441	-0.458	2.06E-08	9.53E-07	euchromatic histone lysine methyltransferase 2 [Source:HGNC Symbol;Acc:HGNC:14129]
ENSG00000126456	IRF3	847.47	1232.918	-0.541	2.13E-08	9.77E-07	interferon regulatory factor 3 [Source:HGNC Symbol;Acc:HGNC:6118]
ENSG00000143793	C1orf35	1037.405	1550.749	-0.58	2.13E-08	9.77E-07	chromosome 1 open reading frame 35 [Source:HGNC Symbol;Acc:HGNC:19032]
ENSG00000075234	TTC38	1349.438	1911.428	-0.502	2.19E-08	9.96E-07	tetratricopeptide repeat domain 38 [Source:HGNC Symbol;Acc:HGNC:26082]
ENSG00000099377	HSD3B7	327.584	548.149	-0.743	2.19E-08	9.96E-07	hydroxy-delta-5-steroid dehydrogenase, 3 beta- and steroid delta-isomerase 7 [Source:HGNC Symbol;Acc:HGNC:18324]
ENSG00000133816	MICAL2	448.254	275.191	0.705	2.21E-08	1.00E-06	microtubule associated monooxygenase, calponin and LIM domain containing 2 [Source:HGNC Symbol;Acc:HGNC:24693]
ENSG00000185803	SLC52A2	3593.789	5215.847	-0.537	2.24E-08	1.01E-06	solute carrier family 52 member 2 [Source:HGNC Symbol;Acc:HGNC:30224]
ENSG00000188290	HES4	771.085	1237.048	-0.682	2.31E-08	1.04E-06	hes family bHLH transcription factor 4 [Source:HGNC Symbol;Acc:HGNC:24149]
ENSG00000174165	ZDHHC24	491.121	795.165	-0.695	2.46E-08	1.10E-06	zinc finger DHHC-type containing 24 [Source:HGNC Symbol;Acc:HGNC:27387]
ENSG00000136842	TMOD1	77.952	171.766	-1.138	2.53E-08	1.13E-06	tropomodulin 1 [Source:HGNC Symbol;Acc:HGNC:11871]
ENSG00000204356	NELFE	2163.925	3078.624	-0.509	2.55E-08	1.14E-06	negative elongation factor complex member E [Source:HGNC Symbol;Acc:HGNC:13974]
ENSG00000166848	TERF2IP	995.253	636.234	0.646	2.68E-08	1.19E-06	TERF2 interacting protein [Source:HGNC Symbol;Acc:HGNC:19246]
ENSG00000198899	MT-ATP6	36714.124	28342.36	0.373	2.74E-08	1.21E-06	mitochondrially encoded ATP synthase membrane subunit 6 [Source:HGNC Symbol;Acc:HGNC:7414]
ENSG00000197858	GPAA1	4042.672	5681.123	-0.491	2.79E-08	1.23E-06	glycosylphosphatidylinositol anchor attachment 1 [Source:HGNC Symbol;Acc:HGNC:4446]
ENSG00000198931	APRT	3930.619	5660.976	-0.526	2.92E-08	1.28E-06	adenine phosphoribosyltransferase [Source:HGNC Symbol;Acc:HGNC:626]
ENSG00000160753	RUSC1	1411.631	2037.892	-0.53	2.93E-08	1.28E-06	RUN and SH3 domain containing 1 [Source:HGNC Symbol;Acc:HGNC:17153]
ENSG00000142871	CYR61	4518.11	3474.974	0.379	2.97E-08	1.29E-06	cysteine rich angiogenic inducer 61 [Source:HGNC Symbol;Acc:HGNC:2654]
ENSG00000137767	SQOR	186.293	322.568	-0.791	3.00E-08	1.30E-06	sulfide quinone oxidoreductase [Source:HGNC Symbol;Acc:HGNC:20390]
ENSG00000126602	TRAP1	7105.15	9833.166	-0.469	3.04E-08	1.31E-06	TNF receptor associated protein 1 [Source:HGNC Symbol;Acc:HGNC:16264]
ENSG00000123933	MXD4	1038.45	1585.265	-0.611	3.29E-08	1.42E-06	MAX dimerization protein 4 [Source:HGNC Symbol;Acc:HGNC:13906]
ENSG00000011028	MRC2	2150.763	1467.714	0.552	3.40E-08	1.46E-06	mannose receptor C type 2 [Source:HGNC Symbol;Acc:HGNC:16875]
ENSG00000089693	MLF2	6913.979	9515.537	-0.461	3.44E-08	1.47E-06	myeloid leukemia factor 2 [Source:HGNC Symbol;Acc:HGNC:7126]
ENSG00000124587	PEX6	262.576	438.133	-0.739	3.49E-08	1.49E-06	peroxisomal biogenesis factor 6 [Source:HGNC Symbol;Acc:HGNC:8859]
ENSG00000135862	LAMC1	2900.601	2074.601	0.484	3.56E-08	1.51E-06	laminin subunit gamma 1 [Source:HGNC Symbol;Acc:HGNC:6492]
ENSG00000187079	TEAD1	1493.506	927.974	0.686	3.57E-08	1.51E-06	TEA domain transcription factor 1 [Source:HGNC Symbol;Acc:HGNC:11714]
ENSG00000115255	REEP6	92.861	197.552	-1.088	3.57E-08	1.51E-06	receptor accessory protein 6 [Source:HGNC Symbol;Acc:HGNC:30078]
ENSG00000169718	DUS1L	4437.479	6177.179	-0.477	3.83E-08	1.61E-06	dihydrouridine synthase 1 like [Source:HGNC Symbol;Acc:HGNC:30086]
ENSG00000106211	HSPB1	11477.403	15468.472	-0.431	3.92E-08	1.64E-06	heat shock protein family B (small) member 1 [Source:HGNC Symbol;Acc:HGNC:5246]
ENSG00000169184	MN1	238.218	402.642	-0.759	3.94E-08	1.65E-06	MN1 proto-oncogene, transcriptional regulator [Source:HGNC Symbol;Acc:HGNC:7180]
ENSG00000163435	ELF3	1034.965	1532.453	-0.566	4.17E-08	1.73E-06	E74 like ETS transcription factor 3 [Source:HGNC Symbol;Acc:HGNC:3318]
ENSG00000104783	KCNN4	1314.966	1920.33	-0.546	4.23E-08	1.76E-06	potassium calcium-activated channel subfamily N member 4 [Source:HGNC Symbol;Acc:HGNC:6293]
ENSG00000142546	NOSIP	2421.833	3512.036	-0.536	4.31E-08	1.78E-06	nitric oxide synthase interacting protein [Source:HGNC Symbol;Acc:HGNC:17946]
ENSG00000008441	NFIX	243.74	120.904	1.011	4.36E-08	1.80E-06	nuclear factor I X [Source:HGNC Symbol;Acc:HGNC:7788]
ENSG00000166888	STAT6	2305.585	3185.688	-0.467	4.56E-08	1.87E-06	signal transducer and activator of transcription 6 [Source:HGNC Symbol;Acc:HGNC:11368]
ENSG00000150764	DIXDC1	507.713	306.195	0.728	4.65E-08	1.90E-06	DIX domain containing 1 [Source:HGNC Symbol;Acc:HGNC:23695]
ENSG00000196365	LONP1	5699.219	8265.349	-0.536	4.69E-08	1.91E-06	lon peptidase 1, mitochondrial [Source:HGNC Symbol;Acc:HGNC:9479]
ENSG00000120875	DUSP4	519.682	330.014	0.655	4.73E-08	1.92E-06	dual specificity phosphatase 4 [Source:HGNC Symbol;Acc:HGNC:3070]
ENSG00000122862	SRGN	729.958	1051.291	-0.526	4.96E-08	2.01E-06	serglycin [Source:HGNC Symbol;Acc:HGNC:9361]
ENSG00000105329	TGFB1	2905.833	4169.892	-0.521	5.06E-08	2.05E-06	transforming growth factor beta 1 [Source:HGNC Symbol;Acc:HGNC:11766]
ENSG00000028137	TNFRSF1B	276.696	456.925	-0.724	5.29E-08	2.13E-06	TNF receptor superfamily member 1B [Source:HGNC Symbol;Acc:HGNC:11917]
ENSG00000111667	USP5	5890.25	8045.215	-0.45	5.35E-08	2.15E-06	ubiquitin specific peptidase 5 [Source:HGNC Symbol;Acc:HGNC:12628]
ENSG00000254535	PABPC4L	416.038	253.617	0.713	5.54E-08	2.22E-06	poly(A) binding protein cytoplasmic 4 like [Source:HGNC Symbol;Acc:HGNC:31955]
ENSG00000266714	MYO15B	901.125	1336.756	-0.569	5.56E-08	2.22E-06	myosin XVB [Source:HGNC Symbol;Acc:HGNC:14083]
ENSG00000125730	C3	3240.13	4458.329	-0.461	5.75E-08	2.28E-06	complement C3 [Source:HGNC Symbol;Acc:HGNC:1318]
ENSG00000174917	C19orf70	1021.178	1486.042	-0.541	5.77E-08	2.29E-06	chromosome 19 open reading frame 70 [Source:HGNC Symbol;Acc:HGNC:33702]
ENSG00000181649	PHLDA2	993.941	1455.007	-0.55	5.87E-08	2.32E-06	pleckstrin homology like domain family A member 2 [Source:HGNC Symbol;Acc:HGNC:12385]
ENSG00000137411	VARS2	1096.748	1538.674	-0.489	5.89E-08	2.32E-06	valyl-tRNA synthetase 2, mitochondrial [Source:HGNC Symbol;Acc:HGNC:21642]
ENSG00000056097	ZFR	1421.761	959.486	0.567	5.91E-08	2.32E-06	zinc finger RNA binding protein [Source:HGNC Symbol;Acc:HGNC:17277]
ENSG00000115825	PRKD3	565.56	352.237	0.683	6.02E-08	2.36E-06	protein kinase D3 [Source:HGNC Symbol;Acc:HGNC:9408]
ENSG00000155096	AZIN1	2532.357	1634.948	0.631	6.08E-08	2.37E-06	antizyme inhibitor 1 [Source:HGNC Symbol;Acc:HGNC:16432]
ENSG00000161921	CXCL16	103.061	212.278	-1.041	6.10E-08	2.37E-06	C-X-C motif chemokine ligand 16 [Source:HGNC Symbol;Acc:HGNC:16642]
ENSG00000167085	PHB	4990.456	6641.336	-0.412	6.27E-08	2.43E-06	prohibitin [Source:HGNC Symbol;Acc:HGNC:8912]
ENSG00000085662	AKR1B1	21570.089	28837.735	-0.419	6.54E-08	2.53E-06	aldo-keto reductase family 1 member B [Source:HGNC Symbol;Acc:HGNC:381]
ENSG00000106367	AP1S1	3078.018	4305.969	-0.484	6.81E-08	2.62E-06	adaptor related protein complex 1 subunit sigma 1 [Source:HGNC Symbol;Acc:HGNC:559]
ENSG00000111671	SPSB2	391.357	616.196	-0.655	7.11E-08	2.73E-06	splA/ryanodine receptor domain and SOCS box containing 2 [Source:HGNC Symbol;Acc:HGNC:29522]
ENSG00000110955	ATP5F1B	27139.432	34882.964	-0.362	7.30E-08	2.78E-06	ATP synthase F1 subunit beta [Source:HGNC Symbol;Acc:HGNC:830]
ENSG00000160113	NR2F6	5215.985	7421.56	-0.509	7.30E-08	2.78E-06	nuclear receptor subfamily 2 group F member 6 [Source:HGNC Symbol;Acc:HGNC:7977]
ENSG00000198763	MT-ND2	24564.325	18679.117	0.395	7.32E-08	2.78E-06	mitochondrially encoded NADH:ubiquinone oxidoreductase core subunit 2 [Source:HGNC Symbol;Acc:HGNC:7456]
ENSG00000158710	TAGLN2	25818.508	34784.022	-0.43	7.70E-08	2.92E-06	transgelin 2 [Source:HGNC Symbol;Acc:HGNC:11554]
ENSG00000134480	CCNH	363.704	206.83	0.817	8.12E-08	3.07E-06	cyclin H [Source:HGNC Symbol;Acc:HGNC:1594]
ENSG00000115414	FN1	1054.601	1450.24	-0.46	8.26E-08	3.12E-06	fibronectin 1 [Source:HGNC Symbol;Acc:HGNC:3778]
ENSG00000105671	DDX49	2125.384	3014.131	-0.504	8.37E-08	3.15E-06	DEAD-box helicase 49 [Source:HGNC Symbol;Acc:HGNC:18684]
ENSG00000124702	KLHDC3	2511.023	3403.137	-0.439	8.54E-08	3.20E-06	kelch domain containing 3 [Source:HGNC Symbol;Acc:HGNC:20704]
ENSG00000167703	SLC43A2	495.181	748.571	-0.597	8.56E-08	3.20E-06	solute carrier family 43 member 2 [Source:HGNC Symbol;Acc:HGNC:23087]
ENSG00000092841	MYL6	10158.155	13403.616	-0.4	8.63E-08	3.21E-06	myosin light chain 6 [Source:HGNC Symbol;Acc:HGNC:7587]
ENSG00000105726	ATP13A1	2750.884	3798.763	-0.466	8.78E-08	3.26E-06	ATPase 13A1 [Source:HGNC Symbol;Acc:HGNC:24215]
ENSG00000178719	GRINA	2537.64	3531.599	-0.477	8.82E-08	3.27E-06	glutamate ionotropic receptor NMDA type subunit associated protein 1 [Source:HGNC Symbol;Acc:HGNC:4589]
ENSG00000110717	NDUFS8	2092.404	3031.263	-0.535	8.87E-08	3.27E-06	NADH:ubiquinone oxidoreductase core subunit S8 [Source:HGNC Symbol;Acc:HGNC:7715]
ENSG00000060491	OGFR	1960.136	2808.254	-0.519	8.93E-08	3.29E-06	opioid growth factor receptor [Source:HGNC Symbol;Acc:HGNC:15768]
ENSG00000204839	MROH6	864.486	1295.393	-0.584	9.10E-08	3.34E-06	maestro heat like repeat family member 6 [Source:HGNC Symbol;Acc:HGNC:27814]
ENSG00000126432	PRDX5	4823.26	6932.157	-0.523	9.14E-08	3.34E-06	peroxiredoxin 5 [Source:HGNC Symbol;Acc:HGNC:9355]
ENSG00000007520	TSR3	3345.006	4787.007	-0.517	9.22E-08	3.36E-06	TSR3, acp transferase ribosome maturation factor [Source:HGNC Symbol;Acc:HGNC:14175]
ENSG00000078808	SDF4	3781.088	5313.144	-0.491	9.52E-08	3.46E-06	stromal cell derived factor 4 [Source:HGNC Symbol;Acc:HGNC:24188]
ENSG00000042753	AP2S1	2804.568	3920.235	-0.483	9.63E-08	3.49E-06	adaptor related protein complex 2 subunit sigma 1 [Source:HGNC Symbol;Acc:HGNC:565]
ENSG00000183723	CMTM4	942.927	658.801	0.518	9.70E-08	3.51E-06	CKLF like MARVEL transmembrane domain containing 4 [Source:HGNC Symbol;Acc:HGNC:19175]
ENSG00000139546	TARBP2	1651.235	2402.82	-0.541	9.78E-08	3.53E-06	TARBP2, RISC loading complex RNA binding subunit [Source:HGNC Symbol;Acc:HGNC:11569]
ENSG00000065325	GLP2R	2143.002	1589.959	0.431	9.99E-08	3.59E-06	glucagon like peptide 2 receptor [Source:HGNC Symbol;Acc:HGNC:4325]
ENSG00000172239	PAIP1	2382.762	1698.404	0.488	1.00E-07	3.60E-06	poly(A) binding protein interacting protein 1 [Source:HGNC Symbol;Acc:HGNC:16945]
ENSG00000198858	R3HDM4	1496.549	2152.958	-0.524	1.01E-07	3.62E-06	R3H domain containing 4 [Source:HGNC Symbol;Acc:HGNC:28270]
ENSG00000178057	NDUFAF3	1844.215	2589.796	-0.49	1.02E-07	3.63E-06	NADH:ubiquinone oxidoreductase complex assembly factor 3 [Source:HGNC Symbol;Acc:HGNC:29918]
ENSG00000130175	PRKCSH	5910.456	8194.306	-0.471	1.04E-07	3.70E-06	protein kinase C substrate 80K-H [Source:HGNC Symbol;Acc:HGNC:9411]
ENSG00000164062	APEH	4567.356	6233.539	-0.449	1.06E-07	3.77E-06	acylaminoacyl-peptide hydrolase [Source:HGNC Symbol;Acc:HGNC:586]
ENSG00000185201	IFITM2	1858.526	2517.711	-0.438	1.07E-07	3.78E-06	interferon induced transmembrane protein 2 [Source:HGNC Symbol;Acc:HGNC:5413]
ENSG00000196923	PDLIM7	4224.012	5976.822	-0.501	1.11E-07	3.90E-06	PDZ and LIM domain 7 [Source:HGNC Symbol;Acc:HGNC:22958]
ENSG00000136997	MYC	11343.099	8921.64	0.346	1.13E-07	3.99E-06	MYC proto-oncogene, bHLH transcription factor [Source:HGNC Symbol;Acc:HGNC:7553]
ENSG00000105669	COPE	2736.294	3907.141	-0.514	1.16E-07	4.05E-06	coatomer protein complex subunit epsilon [Source:HGNC Symbol;Acc:HGNC:2234]
ENSG00000167925	GHDC	743.418	1094.585	-0.559	1.22E-07	4.26E-06	GH3 domain containing [Source:HGNC Symbol;Acc:HGNC:24438]
ENSG00000168906	MAT2A	4205.627	3073.608	0.452	1.22E-07	4.26E-06	methionine adenosyltransferase 2A [Source:HGNC Symbol;Acc:HGNC:6904]
ENSG00000176845	METRNL	1433.637	2048.221	-0.515	1.24E-07	4.29E-06	meteorin like, glial cell differentiation regulator [Source:HGNC Symbol;Acc:HGNC:27584]
ENSG00000142156	COL6A1	474.581	772.316	-0.703	1.24E-07	4.29E-06	collagen type VI alpha 1 chain [Source:HGNC Symbol;Acc:HGNC:2211]
ENSG00000107798	LIPA	1230.484	831.215	0.567	1.27E-07	4.38E-06	lipase A, lysosomal acid type [Source:HGNC Symbol;Acc:HGNC:6617]
ENSG00000060971	ACAA1	664.495	1026.58	-0.627	1.28E-07	4.39E-06	acetyl-CoA acyltransferase 1 [Source:HGNC Symbol;Acc:HGNC:82]
ENSG00000245532	NEAT1	2156.888	1545.044	0.481	1.29E-07	4.44E-06	nuclear paraspeckle assembly transcript 1 [Source:HGNC Symbol;Acc:HGNC:30815]
ENSG00000039560	RAI14	817.363	527.078	0.632	1.37E-07	4.69E-06	retinoic acid induced 14 [Source:HGNC Symbol;Acc:HGNC:14873]
ENSG00000102119	EMD	1864.607	2535.877	-0.443	1.37E-07	4.69E-06	emerin [Source:HGNC Symbol;Acc:HGNC:3331]
ENSG00000179271	GADD45GIP1	4465.115	6708.104	-0.587	1.39E-07	4.73E-06	GADD45G interacting protein 1 [Source:HGNC Symbol;Acc:HGNC:29996]
ENSG00000111331	OAS3	1756.267	2382.53	-0.441	1.39E-07	4.73E-06	2'-5'-oligoadenylate synthetase 3 [Source:HGNC Symbol;Acc:HGNC:8088]
ENSG00000104852	SNRNP70	5573.603	7783.75	-0.482	1.41E-07	4.78E-06	small nuclear ribonucleoprotein U1 subunit 70 [Source:HGNC Symbol;Acc:HGNC:11150]
ENSG00000100243	CYB5R3	3450.525	4608.469	-0.418	1.43E-07	4.83E-06	cytochrome b5 reductase 3 [Source:HGNC Symbol;Acc:HGNC:2873]
ENSG00000160932	LY6E	7300.819	10109.831	-0.47	1.46E-07	4.91E-06	lymphocyte antigen 6 family member E [Source:HGNC Symbol;Acc:HGNC:6727]
ENSG00000073350	LLGL2	1754.935	2579.847	-0.556	1.49E-07	5.01E-06	LLGL2, scribble cell polarity complex component [Source:HGNC Symbol;Acc:HGNC:6629]
ENSG00000102265	TIMP1	2791.951	3706.816	-0.409	1.50E-07	5.04E-06	TIMP metallopeptidase inhibitor 1 [Source:HGNC Symbol;Acc:HGNC:11820]
ENSG00000187531	SIRT7	1067.484	1553.163	-0.541	1.51E-07	5.05E-06	sirtuin 7 [Source:HGNC Symbol;Acc:HGNC:14935]
ENSG00000174233	ADCY6	1881.58	2512.988	-0.418	1.52E-07	5.06E-06	adenylate cyclase 6 [Source:HGNC Symbol;Acc:HGNC:237]
ENSG00000247077	PGAM5	4355.938	5908.076	-0.44	1.56E-07	5.20E-06	PGAM family member 5, mitochondrial serine/threonine protein phosphatase [Source:HGNC Symbol;Acc:HGNC:28763]
ENSG00000017483	SLC38A5	2201.531	2980.361	-0.437	1.57E-07	5.22E-06	solute carrier family 38 member 5 [Source:HGNC Symbol;Acc:HGNC:18070]
ENSG00000185624	P4HB	12225.933	16193.118	-0.405	1.63E-07	5.38E-06	prolyl 4-hydroxylase subunit beta [Source:HGNC Symbol;Acc:HGNC:8548]
ENSG00000176697	BDNF	152.912	72.353	1.078	1.65E-07	5.45E-06	brain derived neurotrophic factor [Source:HGNC Symbol;Acc:HGNC:1033]
ENSG00000124006	OBSL1	1899.067	2596.056	-0.451	1.66E-07	5.47E-06	obscurin like 1 [Source:HGNC Symbol;Acc:HGNC:29092]
ENSG00000106397	PLOD3	3669.312	5072.846	-0.467	1.69E-07	5.53E-06	procollagen-lysine,2-oxoglutarate 5-dioxygenase 3 [Source:HGNC Symbol;Acc:HGNC:9083]
ENSG00000100258	LMF2	1226.071	1814.035	-0.565	1.74E-07	5.70E-06	lipase maturation factor 2 [Source:HGNC Symbol;Acc:HGNC:25096]
ENSG00000101057	MYBL2	10144.88	13846.212	-0.449	1.78E-07	5.81E-06	MYB proto-oncogene like 2 [Source:HGNC Symbol;Acc:HGNC:7548]
ENSG00000182272	B4GALNT4	1068.631	1534.208	-0.522	1.81E-07	5.88E-06	beta-1,4-N-acetyl-galactosaminyltransferase 4 [Source:HGNC Symbol;Acc:HGNC:26315]
ENSG00000212907	MT-ND4L	8340.359	6330.379	0.398	1.84E-07	5.96E-06	mitochondrially encoded NADH:ubiquinone oxidoreductase core subunit 4L [Source:HGNC Symbol;Acc:HGNC:7460]
ENSG00000196154	S100A4	15022.901	20552.252	-0.452	1.87E-07	6.04E-06	S100 calcium binding protein A4 [Source:HGNC Symbol;Acc:HGNC:10494]
ENSG00000167535	CACNB3	598.238	919.826	-0.621	1.87E-07	6.04E-06	calcium voltage-gated channel auxiliary subunit beta 3 [Source:HGNC Symbol;Acc:HGNC:1403]
ENSG00000183207	RUVBL2	4139.506	5643.622	-0.447	1.95E-07	6.29E-06	RuvB like AAA ATPase 2 [Source:HGNC Symbol;Acc:HGNC:10475]
ENSG00000145012	LPP	547.527	317.167	0.786	1.97E-07	6.31E-06	LIM domain containing preferred translocation partner in lipoma [Source:HGNC Symbol;Acc:HGNC:6679]
ENSG00000100234	TIMP3	614.249	884.523	-0.526	1.97E-07	6.32E-06	TIMP metallopeptidase inhibitor 3 [Source:HGNC Symbol;Acc:HGNC:11822]
ENSG00000167325	RRM1	18378.222	13099.939	0.488	2.01E-07	6.42E-06	ribonucleotide reductase catalytic subunit M1 [Source:HGNC Symbol;Acc:HGNC:10451]
ENSG00000099817	POLR2E	4819.286	6595.352	-0.453	2.03E-07	6.47E-06	RNA polymerase II subunit E [Source:HGNC Symbol;Acc:HGNC:9192]
ENSG00000159335	PTMS	7326.965	10269.833	-0.487	2.05E-07	6.52E-06	parathymosin [Source:HGNC Symbol;Acc:HGNC:9629]
ENSG00000145912	NHP2	2944.022	3991.066	-0.439	2.06E-07	6.52E-06	NHP2 ribonucleoprotein [Source:HGNC Symbol;Acc:HGNC:14377]
ENSG00000158825	CDA	2155.455	2926.813	-0.441	2.09E-07	6.60E-06	cytidine deaminase [Source:HGNC Symbol;Acc:HGNC:1712]
ENSG00000115159	GPD2	559.096	362.885	0.624	2.09E-07	6.60E-06	glycerol-3-phosphate dehydrogenase 2 [Source:HGNC Symbol;Acc:HGNC:4456]
ENSG00000100348	TXN2	1452.776	1998.743	-0.46	2.10E-07	6.60E-06	thioredoxin 2 [Source:HGNC Symbol;Acc:HGNC:17772]
ENSG00000112561	TFEB	272.117	436.652	-0.682	2.15E-07	6.76E-06	transcription factor EB [Source:HGNC Symbol;Acc:HGNC:11753]
ENSG00000140365	COMMD4	2156.997	2916.547	-0.435	2.18E-07	6.83E-06	COMM domain containing 4 [Source:HGNC Symbol;Acc:HGNC:26027]
ENSG00000106665	CLIP2	267.673	459.399	-0.78	2.19E-07	6.84E-06	CAP-Gly domain containing linker protein 2 [Source:HGNC Symbol;Acc:HGNC:2586]
ENSG00000090266	NDUFB2	1751.108	2339.045	-0.417	2.21E-07	6.87E-06	NADH:ubiquinone oxidoreductase subunit B2 [Source:HGNC Symbol;Acc:HGNC:7697]
ENSG00000099385	BCL7C	845.934	1279.954	-0.598	2.21E-07	6.87E-06	BCL tumor suppressor 7C [Source:HGNC Symbol;Acc:HGNC:1006]
ENSG00000227500	SCAMP4	939.985	1362.441	-0.535	2.22E-07	6.89E-06	secretory carrier membrane protein 4 [Source:HGNC Symbol;Acc:HGNC:30385]
ENSG00000164078	MST1R	756.2	1082.507	-0.518	2.28E-07	7.06E-06	macrophage stimulating 1 receptor [Source:HGNC Symbol;Acc:HGNC:7381]
ENSG00000167280	ENGASE	620.221	934.253	-0.592	2.31E-07	7.13E-06	endo-beta-N-acetylglucosaminidase [Source:HGNC Symbol;Acc:HGNC:24622]
ENSG00000112667	DNPH1	2169.176	3234.511	-0.576	2.33E-07	7.18E-06	2'-deoxynucleoside 5'-phosphate N-hydrolase 1 [Source:HGNC Symbol;Acc:HGNC:21218]
ENSG00000115307	AUP1	4412.246	5898.436	-0.419	2.37E-07	7.28E-06	AUP1, lipid droplet regulating VLDL assembly factor [Source:HGNC Symbol;Acc:HGNC:891]
ENSG00000096080	MRPS18A	782.747	1096.988	-0.487	2.41E-07	7.38E-06	mitochondrial ribosomal protein S18A [Source:HGNC Symbol;Acc:HGNC:14515]
ENSG00000136280	CCM2	325.136	522.161	-0.682	2.43E-07	7.43E-06	CCM2 scaffold protein [Source:HGNC Symbol;Acc:HGNC:21708]
ENSG00000130731	METTL26	1385.44	2043.952	-0.561	2.50E-07	7.62E-06	methyltransferase like 26 [Source:HGNC Symbol;Acc:HGNC:14141]
ENSG00000107984	DKK1	879.483	572.317	0.62	2.61E-07	7.92E-06	dickkopf WNT signaling pathway inhibitor 1 [Source:HGNC Symbol;Acc:HGNC:2891]
ENSG00000166710	B2M	15097.896	19566.795	-0.374	2.66E-07	8.07E-06	beta-2-microglobulin [Source:HGNC Symbol;Acc:HGNC:914]
ENSG00000166068	SPRED1	541.203	336.776	0.683	2.67E-07	8.07E-06	sprouty related EVH1 domain containing 1 [Source:HGNC Symbol;Acc:HGNC:20249]
ENSG00000204580	DDR1	3932.713	5301.443	-0.431	2.71E-07	8.18E-06	discoidin domain receptor tyrosine kinase 1 [Source:HGNC Symbol;Acc:HGNC:2730]
ENSG00000102007	PLP2	6369.324	8315.227	-0.385	2.74E-07	8.24E-06	proteolipid protein 2 [Source:HGNC Symbol;Acc:HGNC:9087]
ENSG00000127884	ECHS1	4697.092	6140.131	-0.386	2.75E-07	8.24E-06	enoyl-CoA hydratase, short chain 1 [Source:HGNC Symbol;Acc:HGNC:3151]
ENSG00000164292	RHOBTB3	917.244	621.387	0.56	2.76E-07	8.27E-06	Rho related BTB domain containing 3 [Source:HGNC Symbol;Acc:HGNC:18757]
ENSG00000185813	PCYT2	1250.426	1818.498	-0.54	2.80E-07	8.36E-06	phosphate cytidylyltransferase 2, ethanolamine [Source:HGNC Symbol;Acc:HGNC:8756]
ENSG00000071553	ATP6AP1	3152.368	4279.987	-0.441	2.85E-07	8.49E-06	ATPase H+ transporting accessory protein 1 [Source:HGNC Symbol;Acc:HGNC:868]
ENSG00000164896	FASTK	1739.107	2463.716	-0.503	2.89E-07	8.58E-06	Fas activated serine/threonine kinase [Source:HGNC Symbol;Acc:HGNC:24676]
ENSG00000114353	GNAI2	1387.762	1846.108	-0.411	2.91E-07	8.59E-06	G protein subunit alpha i2 [Source:HGNC Symbol;Acc:HGNC:4385]
ENSG00000125652	ALKBH7	443.846	733.621	-0.724	2.91E-07	8.59E-06	alkB homolog 7 [Source:HGNC Symbol;Acc:HGNC:21306]
ENSG00000204291	COL15A1	382.054	575.603	-0.591	2.91E-07	8.59E-06	collagen type XV alpha 1 chain [Source:HGNC Symbol;Acc:HGNC:2192]
ENSG00000167775	CD320	2534.066	3499.293	-0.466	2.94E-07	8.64E-06	CD320 molecule [Source:HGNC Symbol;Acc:HGNC:16692]
ENSG00000155366	RHOC	1022.456	1466.543	-0.52	2.95E-07	8.66E-06	ras homolog family member C [Source:HGNC Symbol;Acc:HGNC:669]
ENSG00000108479	GALK1	1041.957	1559.751	-0.582	2.98E-07	8.73E-06	galactokinase 1 [Source:HGNC Symbol;Acc:HGNC:4118]
ENSG00000170604	IRF2BP1	1530.153	2225.019	-0.54	3.11E-07	9.10E-06	interferon regulatory factor 2 binding protein 1 [Source:HGNC Symbol;Acc:HGNC:21728]
ENSG00000106153	CHCHD2	8300.735	11028.172	-0.41	3.16E-07	9.21E-06	coiled-coil-helix-coiled-coil-helix domain containing 2 [Source:HGNC Symbol;Acc:HGNC:21645]
ENSG00000186432	KPNA4	948.25	646.017	0.554	3.27E-07	9.53E-06	karyopherin subunit alpha 4 [Source:HGNC Symbol;Acc:HGNC:6397]
ENSG00000111679	PTPN6	446.086	660.093	-0.566	3.30E-07	9.58E-06	protein tyrosine phosphatase, non-receptor type 6 [Source:HGNC Symbol;Acc:HGNC:9658]
ENSG00000106400	ZNHIT1	1573.884	2241.686	-0.51	3.40E-07	9.84E-06	zinc finger HIT-type containing 1 [Source:HGNC Symbol;Acc:HGNC:21688]
ENSG00000137965	IFI44	230.48	374.79	-0.701	3.42E-07	9.89E-06	interferon induced protein 44 [Source:HGNC Symbol;Acc:HGNC:16938]
ENSG00000116661	FBXO2	1027.842	1583.55	-0.623	3.47E-07	9.99E-06	F-box protein 2 [Source:HGNC Symbol;Acc:HGNC:13581]
ENSG00000241494	AL355032.1	15.387	64.303	-2.076	3.50E-07	1.01E-05	ribosomal protein L26-like 1 (RPL26L1) pseudogene
ENSG00000011422	PLAUR	910.379	1259.051	-0.468	3.56E-07	1.02E-05	plasminogen activator, urokinase receptor [Source:HGNC Symbol;Acc:HGNC:9053]
ENSG00000205220	PSMB10	179.186	319.716	-0.833	3.58E-07	1.03E-05	proteasome subunit beta 10 [Source:HGNC Symbol;Acc:HGNC:9538]
ENSG00000130303	BST2	5269.69	6911.378	-0.391	3.62E-07	1.04E-05	bone marrow stromal cell antigen 2 [Source:HGNC Symbol;Acc:HGNC:1119]
ENSG00000065882	TBC1D1	585.123	378.198	0.629	3.69E-07	1.05E-05	TBC1 domain family member 1 [Source:HGNC Symbol;Acc:HGNC:11578]
ENSG00000103024	NME3	762.353	1132.595	-0.572	3.75E-07	1.07E-05	NME/NM23 nucleoside diphosphate kinase 3 [Source:HGNC Symbol;Acc:HGNC:7851]
ENSG00000163956	LRPAP1	2059.367	2970.976	-0.529	3.83E-07	1.09E-05	LDL receptor related protein associated protein 1 [Source:HGNC Symbol;Acc:HGNC:6701]
ENSG00000157637	SLC38A10	1889.78	2736.364	-0.534	3.84E-07	1.09E-05	solute carrier family 38 member 10 [Source:HGNC Symbol;Acc:HGNC:28237]
ENSG00000169683	LRRC45	867.174	1303.98	-0.589	3.86E-07	1.09E-05	leucine rich repeat containing 45 [Source:HGNC Symbol;Acc:HGNC:28302]
ENSG00000189120	SP6	76.806	162.632	-1.082	3.99E-07	1.13E-05	Sp6 transcription factor [Source:HGNC Symbol;Acc:HGNC:14530]
ENSG00000204351	SKIV2L	2156.052	2983.45	-0.469	4.02E-07	1.13E-05	Ski2 like RNA helicase [Source:HGNC Symbol;Acc:HGNC:10898]
ENSG00000213719	CLIC1	10706.849	14299.189	-0.417	4.03E-07	1.13E-05	chloride intracellular channel 1 [Source:HGNC Symbol;Acc:HGNC:2062]
ENSG00000089248	ERP29	2159.207	2885.814	-0.418	4.13E-07	1.15E-05	endoplasmic reticulum protein 29 [Source:HGNC Symbol;Acc:HGNC:13799]
ENSG00000170889	RPS9	19986.616	27592.293	-0.465	4.21E-07	1.18E-05	ribosomal protein S9 [Source:HGNC Symbol;Acc:HGNC:10442]
ENSG00000250722	SELENOP	24.416	75.074	-1.626	4.25E-07	1.18E-05	selenoprotein P [Source:HGNC Symbol;Acc:HGNC:10751]
ENSG00000100142	POLR2F	1985.831	2681.894	-0.433	4.35E-07	1.21E-05	RNA polymerase II subunit F [Source:HGNC Symbol;Acc:HGNC:9193]
ENSG00000133657	ATP13A3	1080.232	706.459	0.612	4.43E-07	1.23E-05	ATPase 13A3 [Source:HGNC Symbol;Acc:HGNC:24113]
ENSG00000118495	PLAGL1	373.618	231.734	0.689	4.45E-07	1.23E-05	PLAG1 like zinc finger 1 [Source:HGNC Symbol;Acc:HGNC:9046]
ENSG00000136231	IGF2BP3	364.259	213.895	0.767	4.51E-07	1.25E-05	insulin like growth factor 2 mRNA binding protein 3 [Source:HGNC Symbol;Acc:HGNC:28868]
ENSG00000101210	EEF1A2	9513.366	12480.2	-0.392	4.54E-07	1.25E-05	eukaryotic translation elongation factor 1 alpha 2 [Source:HGNC Symbol;Acc:HGNC:3192]
ENSG00000143369	ECM1	459.492	670.143	-0.544	4.75E-07	1.31E-05	extracellular matrix protein 1 [Source:HGNC Symbol;Acc:HGNC:3153]
ENSG00000052344	PRSS8	124.838	245.053	-0.974	5.00E-07	1.37E-05	serine protease 8 [Source:HGNC Symbol;Acc:HGNC:9491]
ENSG00000107821	KAZALD1	750.373	1078.449	-0.523	5.00E-07	1.37E-05	Kazal type serine peptidase inhibitor domain 1 [Source:HGNC Symbol;Acc:HGNC:25460]
ENSG00000109511	ANXA10	182.454	308.54	-0.759	5.02E-07	1.37E-05	annexin A10 [Source:HGNC Symbol;Acc:HGNC:534]
ENSG00000197119	SLC25A29	471.099	702.825	-0.576	5.07E-07	1.38E-05	solute carrier family 25 member 29 [Source:HGNC Symbol;Acc:HGNC:20116]
ENSG00000173153	ESRRA	2638.895	3846.353	-0.544	5.08E-07	1.38E-05	estrogen related receptor alpha [Source:HGNC Symbol;Acc:HGNC:3471]
ENSG00000102871	TRADD	527.804	789.148	-0.58	5.13E-07	1.39E-05	TNFRSF1A associated via death domain [Source:HGNC Symbol;Acc:HGNC:12030]
ENSG00000005812	FBXL3	369.881	232.364	0.67	5.21E-07	1.41E-05	F-box and leucine rich repeat protein 3 [Source:HGNC Symbol;Acc:HGNC:13599]
ENSG00000141959	PFKL	3344.663	4484.266	-0.423	5.27E-07	1.42E-05	phosphofructokinase, liver type [Source:HGNC Symbol;Acc:HGNC:8876]
ENSG00000108518	PFN1	20974.951	27468.859	-0.389	5.34E-07	1.44E-05	profilin 1 [Source:HGNC Symbol;Acc:HGNC:8881]
ENSG00000135617	PRADC1	493.396	733.635	-0.572	5.38E-07	1.45E-05	protease associated domain containing 1 [Source:HGNC Symbol;Acc:HGNC:16047]
ENSG00000167680	SEMA6B	861.852	1293.11	-0.586	5.46E-07	1.46E-05	semaphorin 6B [Source:HGNC Symbol;Acc:HGNC:10739]
ENSG00000040487	PQLC2	372.033	600.962	-0.691	5.55E-07	1.49E-05	PQ loop repeat containing 2 [Source:HGNC Symbol;Acc:HGNC:26001]
ENSG00000143416	SELENBP1	886.316	1237.49	-0.481	5.72E-07	1.53E-05	selenium binding protein 1 [Source:HGNC Symbol;Acc:HGNC:10719]
ENSG00000160886	LY6K	3458.592	5011.27	-0.535	5.76E-07	1.53E-05	lymphocyte antigen 6 family member K [Source:HGNC Symbol;Acc:HGNC:24225]
ENSG00000100201	DDX17	3640.875	2596.97	0.488	5.78E-07	1.54E-05	DEAD-box helicase 17 [Source:HGNC Symbol;Acc:HGNC:2740]
ENSG00000109332	UBE2D3	2862.138	2108.423	0.441	5.88E-07	1.56E-05	ubiquitin conjugating enzyme E2 D3 [Source:HGNC Symbol;Acc:HGNC:12476]
ENSG00000053371	AKR7A2	860.714	1209.551	-0.49	5.90E-07	1.56E-05	aldo-keto reductase family 7 member A2 [Source:HGNC Symbol;Acc:HGNC:389]
ENSG00000122068	FYTTD1	546.519	363.635	0.588	5.91E-07	1.56E-05	forty-two-three domain containing 1 [Source:HGNC Symbol;Acc:HGNC:25407]
ENSG00000143365	RORC	106.994	209.706	-0.971	5.98E-07	1.58E-05	RAR related orphan receptor C [Source:HGNC Symbol;Acc:HGNC:10260]
ENSG00000141933	TPGS1	413.389	646.448	-0.645	6.02E-07	1.58E-05	tubulin polyglutamylase complex subunit 1 [Source:HGNC Symbol;Acc:HGNC:25058]
ENSG00000141349	G6PC3	2458.136	3471.818	-0.498	6.06E-07	1.59E-05	glucose-6-phosphatase catalytic subunit 3 [Source:HGNC Symbol;Acc:HGNC:24861]
ENSG00000118640	VAMP8	803.207	1145.858	-0.512	6.08E-07	1.59E-05	vesicle associated membrane protein 8 [Source:HGNC Symbol;Acc:HGNC:12647]
ENSG00000127445	PIN1	1294.416	1882.508	-0.541	6.17E-07	1.61E-05	peptidylprolyl cis/trans isomerase, NIMA-interacting 1 [Source:HGNC Symbol;Acc:HGNC:8988]
ENSG00000173692	PSMD1	2142.727	1529.56	0.486	6.26E-07	1.63E-05	proteasome 26S subunit, non-ATPase 1 [Source:HGNC Symbol;Acc:HGNC:9554]
ENSG00000198356	ASNA1	2489.278	3412.444	-0.455	6.28E-07	1.64E-05	arsA arsenite transporter, ATP-binding, homolog 1 (bacterial) [Source:HGNC Symbol;Acc:HGNC:752]
ENSG00000204463	BAG6	8995.46	11927.776	-0.407	6.34E-07	1.65E-05	BCL2 associated athanogene 6 [Source:HGNC Symbol;Acc:HGNC:13919]
ENSG00000185163	DDX51	1332.902	1874.282	-0.492	6.36E-07	1.65E-05	DEAD-box helicase 51 [Source:HGNC Symbol;Acc:HGNC:20082]
ENSG00000160877	NACC1	7276.383	9953.817	-0.452	6.37E-07	1.65E-05	nucleus accumbens associated 1 [Source:HGNC Symbol;Acc:HGNC:20967]
ENSG00000171566	PLRG1	894.705	599.474	0.578	6.43E-07	1.66E-05	pleiotropic regulator 1 [Source:HGNC Symbol;Acc:HGNC:9089]
ENSG00000128335	APOL2	436.123	646.927	-0.569	6.58E-07	1.69E-05	apolipoprotein L2 [Source:HGNC Symbol;Acc:HGNC:619]
ENSG00000172354	GNB2	9910.983	13256.327	-0.42	6.81E-07	1.75E-05	G protein subunit beta 2 [Source:HGNC Symbol;Acc:HGNC:4398]
ENSG00000187778	MCRS1	3809.003	5167.015	-0.44	6.82E-07	1.75E-05	microspherule protein 1 [Source:HGNC Symbol;Acc:HGNC:6960]
ENSG00000173599	PC	658.066	918.38	-0.481	6.84E-07	1.75E-05	pyruvate carboxylase [Source:HGNC Symbol;Acc:HGNC:8636]
ENSG00000224051	CPTP	687.734	1035.451	-0.591	7.17E-07	1.83E-05	ceramide-1-phosphate transfer protein [Source:HGNC Symbol;Acc:HGNC:28116]
ENSG00000023191	RNH1	5068.101	6900.555	-0.445	7.21E-07	1.84E-05	ribonuclease/angiogenin inhibitor 1 [Source:HGNC Symbol;Acc:HGNC:10074]
ENSG00000204220	PFDN6	1209.562	1638.29	-0.437	7.27E-07	1.85E-05	prefoldin subunit 6 [Source:HGNC Symbol;Acc:HGNC:4926]
ENSG00000166823	MESP1	402.798	634.093	-0.655	7.40E-07	1.87E-05	mesoderm posterior bHLH transcription factor 1 [Source:HGNC Symbol;Acc:HGNC:29658]
ENSG00000123159	GIPC1	4946.778	6917.222	-0.484	7.42E-07	1.87E-05	GIPC PDZ domain containing family member 1 [Source:HGNC Symbol;Acc:HGNC:1226]
ENSG00000137171	KLC4	320.325	494.852	-0.626	7.42E-07	1.87E-05	kinesin light chain 4 [Source:HGNC Symbol;Acc:HGNC:21624]
ENSG00000107223	EDF1	4568.104	6374.884	-0.481	7.42E-07	1.87E-05	endothelial differentiation related factor 1 [Source:HGNC Symbol;Acc:HGNC:3164]
ENSG00000140564	FURIN	3698.436	5078.637	-0.458	7.56E-07	1.90E-05	furin, paired basic amino acid cleaving enzyme [Source:HGNC Symbol;Acc:HGNC:8568]
ENSG00000166925	TSC22D4	1329.533	1905.831	-0.52	7.62E-07	1.91E-05	TSC22 domain family member 4 [Source:HGNC Symbol;Acc:HGNC:21696]
ENSG00000182154	MRPL41	1447.609	2209.296	-0.61	7.66E-07	1.92E-05	mitochondrial ribosomal protein L41 [Source:HGNC Symbol;Acc:HGNC:14492]
ENSG00000095752	IL11	126.6	55.25	1.191	7.70E-07	1.93E-05	interleukin 11 [Source:HGNC Symbol;Acc:HGNC:5966]
ENSG00000173141	MRPL57	1260.61	1753.195	-0.476	7.76E-07	1.94E-05	mitochondrial ribosomal protein L57 [Source:HGNC Symbol;Acc:HGNC:14514]
ENSG00000111669	TPI1	27120.802	36522.847	-0.429	7.83E-07	1.95E-05	triosephosphate isomerase 1 [Source:HGNC Symbol;Acc:HGNC:12009]
ENSG00000168528	SERINC2	1547.525	2154.26	-0.477	7.90E-07	1.97E-05	serine incorporator 2 [Source:HGNC Symbol;Acc:HGNC:23231]
ENSG00000105048	TNNT1	503.899	766.591	-0.605	7.91E-07	1.97E-05	troponin T1, slow skeletal type [Source:HGNC Symbol;Acc:HGNC:11948]
ENSG00000124733	MEA1	1141.987	1582.689	-0.471	8.02E-07	1.98E-05	male-enhanced antigen 1 [Source:HGNC Symbol;Acc:HGNC:6986]
ENSG00000173327	MAP3K11	1641.076	2371.19	-0.531	8.02E-07	1.98E-05	mitogen-activated protein kinase kinase kinase 11 [Source:HGNC Symbol;Acc:HGNC:6850]
ENSG00000125844	RRBP1	3309.967	4382.178	-0.405	8.09E-07	2.00E-05	ribosome binding protein 1 [Source:HGNC Symbol;Acc:HGNC:10448]
ENSG00000161671	EMC10	2827.043	3854.11	-0.447	8.21E-07	2.02E-05	ER membrane protein complex subunit 10 [Source:HGNC Symbol;Acc:HGNC:27609]
ENSG00000172531	PPP1CA	3067.77	4187.672	-0.449	8.23E-07	2.02E-05	protein phosphatase 1 catalytic subunit alpha [Source:HGNC Symbol;Acc:HGNC:9281]
ENSG00000172270	BSG	21575.775	28779.603	-0.416	8.27E-07	2.03E-05	basigin (Ok blood group) [Source:HGNC Symbol;Acc:HGNC:1116]
ENSG00000184979	USP18	172.936	291.59	-0.752	8.64E-07	2.11E-05	ubiquitin specific peptidase 18 [Source:HGNC Symbol;Acc:HGNC:12616]
ENSG00000103266	STUB1	2196.734	3210.831	-0.548	8.64E-07	2.11E-05	STIP1 homology and U-box containing protein 1 [Source:HGNC Symbol;Acc:HGNC:11427]
ENSG00000168040	FADD	623.725	891.55	-0.515	8.65E-07	2.11E-05	Fas associated via death domain [Source:HGNC Symbol;Acc:HGNC:3573]
ENSG00000204673	AKT1S1	2734.643	3728.572	-0.447	8.97E-07	2.18E-05	AKT1 substrate 1 [Source:HGNC Symbol;Acc:HGNC:28426]
ENSG00000069482	GAL	1742.859	2457.409	-0.496	9.09E-07	2.21E-05	galanin and GMAP prepropeptide [Source:HGNC Symbol;Acc:HGNC:4114]
ENSG00000149257	SERPINH1	4155.294	5500.3	-0.404	9.17E-07	2.22E-05	serpin family H member 1 [Source:HGNC Symbol;Acc:HGNC:1546]
ENSG00000161970	RPL26	975.59	665.453	0.553	9.20E-07	2.23E-05	ribosomal protein L26 [Source:HGNC Symbol;Acc:HGNC:10327]
ENSG00000248527	MTATP6P1	3522.018	2744.429	0.36	9.43E-07	2.28E-05	MT-ATP6 pseudogene 1 [Source:HGNC Symbol;Acc:HGNC:44575]
ENSG00000099849	RASSF7	1021.236	1532.823	-0.586	9.49E-07	2.29E-05	Ras association domain family member 7 [Source:HGNC Symbol;Acc:HGNC:1166]
ENSG00000126351	THRA	1233.102	1715.087	-0.476	9.67E-07	2.33E-05	thyroid hormone receptor alpha [Source:HGNC Symbol;Acc:HGNC:11796]
ENSG00000116016	EPAS1	2584.338	1893.033	0.449	9.92E-07	2.38E-05	endothelial PAS domain protein 1 [Source:HGNC Symbol;Acc:HGNC:3374]
ENSG00000169738	DCXR	1036.848	1533.665	-0.565	1.02E-06	2.44E-05	dicarbonyl and L-xylulose reductase [Source:HGNC Symbol;Acc:HGNC:18985]
ENSG00000198715	GLMP	1156.101	1594.737	-0.464	1.02E-06	2.45E-05	glycosylated lysosomal membrane protein [Source:HGNC Symbol;Acc:HGNC:29436]
ENSG00000102886	GDPD3	39.283	100.854	-1.359	1.04E-06	2.47E-05	glycerophosphodiester phosphodiesterase domain containing 3 [Source:HGNC Symbol;Acc:HGNC:28638]
ENSG00000136840	ST6GALNAC4	1656.731	2346.488	-0.502	1.04E-06	2.48E-05	ST6 N-acetylgalactosaminide alpha-2,6-sialyltransferase 4 [Source:HGNC Symbol;Acc:HGNC:17846]
ENSG00000206532	AC117402.1	108.469	43.27	1.33	1.04E-06	2.48E-05	novel transcript
ENSG00000150938	CRIM1	2159.065	1570.206	0.459	1.08E-06	2.57E-05	cysteine rich transmembrane BMP regulator 1 [Source:HGNC Symbol;Acc:HGNC:2359]
ENSG00000163362	INAVA	720.063	1007.362	-0.484	1.09E-06	2.58E-05	innate immunity activator [Source:HGNC Symbol;Acc:HGNC:25599]
ENSG00000197324	LRP10	826.447	1164.091	-0.494	1.11E-06	2.62E-05	LDL receptor related protein 10 [Source:HGNC Symbol;Acc:HGNC:14553]
ENSG00000277972	CISD3	1890.48	2586.822	-0.452	1.12E-06	2.65E-05	CDGSH iron sulfur domain 3 [Source:HGNC Symbol;Acc:HGNC:27578]
ENSG00000183011	NAA38	1681.599	2422.43	-0.527	1.13E-06	2.66E-05	N(alpha)-acetyltransferase 38, NatC auxiliary subunit [Source:HGNC Symbol;Acc:HGNC:28212]
ENSG00000132589	FLOT2	4262.168	5767.759	-0.436	1.14E-06	2.69E-05	flotillin 2 [Source:HGNC Symbol;Acc:HGNC:3758]
ENSG00000169230	PRELID1	6652.357	9019.657	-0.439	1.15E-06	2.69E-05	PRELI domain containing 1 [Source:HGNC Symbol;Acc:HGNC:30255]
ENSG00000112787	FBRSL1	2947.103	4165.511	-0.499	1.15E-06	2.70E-05	fibrosin like 1 [Source:HGNC Symbol;Acc:HGNC:29308]
ENSG00000092445	TYRO3	2410.711	3332.432	-0.467	1.17E-06	2.74E-05	TYRO3 protein tyrosine kinase [Source:HGNC Symbol;Acc:HGNC:12446]
ENSG00000103363	ELOB	3509.671	4794.911	-0.45	1.18E-06	2.76E-05	elongin B [Source:HGNC Symbol;Acc:HGNC:11619]
ENSG00000171703	TCEA2	545.663	814.301	-0.577	1.20E-06	2.79E-05	transcription elongation factor A2 [Source:HGNC Symbol;Acc:HGNC:11614]
ENSG00000184575	XPOT	2535.923	1838.191	0.464	1.20E-06	2.79E-05	exportin for tRNA [Source:HGNC Symbol;Acc:HGNC:12826]
ENSG00000108523	RNF167	2784.779	3616.699	-0.377	1.21E-06	2.81E-05	ring finger protein 167 [Source:HGNC Symbol;Acc:HGNC:24544]
ENSG00000153936	HS2ST1	343.606	214.224	0.681	1.23E-06	2.84E-05	heparan sulfate 2-O-sulfotransferase 1 [Source:HGNC Symbol;Acc:HGNC:5193]
ENSG00000206503	HLA-A	3485.397	4515.494	-0.374	1.24E-06	2.86E-05	major histocompatibility complex, class I, A [Source:HGNC Symbol;Acc:HGNC:4931]
ENSG00000099864	PALM	543.579	806.533	-0.568	1.27E-06	2.93E-05	paralemmin [Source:HGNC Symbol;Acc:HGNC:8594]
ENSG00000137409	MTCH1	4831.398	6233.659	-0.368	1.29E-06	2.96E-05	mitochondrial carrier 1 [Source:HGNC Symbol;Acc:HGNC:17586]
ENSG00000137699	TRIM29	7317.022	9452.859	-0.369	1.29E-06	2.96E-05	tripartite motif containing 29 [Source:HGNC Symbol;Acc:HGNC:17274]
ENSG00000197312	DDI2	327.661	191.024	0.777	1.35E-06	3.10E-05	DNA damage inducible 1 homolog 2 [Source:HGNC Symbol;Acc:HGNC:24578]
ENSG00000143398	PIP5K1A	2431.819	1826.226	0.413	1.36E-06	3.12E-05	phosphatidylinositol-4-phosphate 5-kinase type 1 alpha [Source:HGNC Symbol;Acc:HGNC:8994]
ENSG00000165795	NDRG2	203.065	333.051	-0.715	1.42E-06	3.26E-05	NDRG family member 2 [Source:HGNC Symbol;Acc:HGNC:14460]
ENSG00000136717	BIN1	2600.341	3490.402	-0.425	1.44E-06	3.28E-05	bridging integrator 1 [Source:HGNC Symbol;Acc:HGNC:1052]
ENSG00000175416	CLTB	7112.982	9854.958	-0.47	1.44E-06	3.28E-05	clathrin light chain B [Source:HGNC Symbol;Acc:HGNC:2091]
ENSG00000168214	RBPJ	411.784	263.338	0.645	1.49E-06	3.39E-05	recombination signal binding protein for immunoglobulin kappa J region [Source:HGNC Symbol;Acc:HGNC:5724]
ENSG00000198938	MT-CO3	46715.759	37586.5	0.314	1.53E-06	3.46E-05	mitochondrially encoded cytochrome c oxidase III [Source:HGNC Symbol;Acc:HGNC:7422]
ENSG00000183617	MRPL54	767.675	1150.325	-0.583	1.55E-06	3.51E-05	mitochondrial ribosomal protein L54 [Source:HGNC Symbol;Acc:HGNC:16685]
ENSG00000140691	ARMC5	652.788	952.665	-0.546	1.56E-06	3.52E-05	armadillo repeat containing 5 [Source:HGNC Symbol;Acc:HGNC:25781]
ENSG00000140416	TPM1	1337.438	999.746	0.42	1.58E-06	3.57E-05	tropomyosin 1 [Source:HGNC Symbol;Acc:HGNC:12010]
ENSG00000035681	NSMAF	1119.451	787.018	0.508	1.69E-06	3.80E-05	neutral sphingomyelinase activation associated factor [Source:HGNC Symbol;Acc:HGNC:8017]
ENSG00000161714	PLCD3	6845.081	9466.479	-0.468	1.70E-06	3.81E-05	phospholipase C delta 3 [Source:HGNC Symbol;Acc:HGNC:9061]
ENSG00000198791	CNOT7	957.775	653.18	0.552	1.71E-06	3.83E-05	CCR4-NOT transcription complex subunit 7 [Source:HGNC Symbol;Acc:HGNC:14101]
ENSG00000069248	NUP133	1256.208	897.902	0.484	1.72E-06	3.84E-05	nucleoporin 133 [Source:HGNC Symbol;Acc:HGNC:18016]
ENSG00000105135	ILVBL	3608.765	4978.313	-0.464	1.75E-06	3.91E-05	ilvB acetolactate synthase like [Source:HGNC Symbol;Acc:HGNC:6041]
ENSG00000092010	PSME1	1085.485	1499.54	-0.466	1.76E-06	3.92E-05	proteasome activator subunit 1 [Source:HGNC Symbol;Acc:HGNC:9568]
ENSG00000182173	TSEN54	1449.132	1997.597	-0.463	1.78E-06	3.97E-05	tRNA splicing endonuclease subunit 54 [Source:HGNC Symbol;Acc:HGNC:27561]
ENSG00000198467	TPM2	4270.616	5839.979	-0.451	1.81E-06	4.04E-05	tropomyosin 2 [Source:HGNC Symbol;Acc:HGNC:12011]
ENSG00000063245	EPN1	5323.363	7318.295	-0.459	1.82E-06	4.04E-05	epsin 1 [Source:HGNC Symbol;Acc:HGNC:21604]
ENSG00000198727	MT-CYB	28927.537	22909.058	0.337	1.83E-06	4.06E-05	mitochondrially encoded cytochrome b [Source:HGNC Symbol;Acc:HGNC:7427]
ENSG00000117308	GALE	1559.337	2153.007	-0.466	1.84E-06	4.07E-05	UDP-galactose-4-epimerase [Source:HGNC Symbol;Acc:HGNC:4116]
ENSG00000136527	TRA2B	3463.835	2654.26	0.384	1.93E-06	4.25E-05	transformer 2 beta homolog [Source:HGNC Symbol;Acc:HGNC:10781]
ENSG00000138386	NAB1	549.749	361.458	0.604	1.94E-06	4.27E-05	NGFI-A binding protein 1 [Source:HGNC Symbol;Acc:HGNC:7626]
ENSG00000179091	CYC1	13767.918	18706.779	-0.442	1.95E-06	4.30E-05	cytochrome c1 [Source:HGNC Symbol;Acc:HGNC:2579]
ENSG00000101986	ABCD1	1810.857	2593.3	-0.518	1.98E-06	4.36E-05	ATP binding cassette subfamily D member 1 [Source:HGNC Symbol;Acc:HGNC:61]
ENSG00000176393	RNPEP	2817.212	3645.951	-0.372	2.00E-06	4.39E-05	arginyl aminopeptidase [Source:HGNC Symbol;Acc:HGNC:10078]
ENSG00000072506	HSD17B10	3383.79	4600.095	-0.443	2.02E-06	4.42E-05	hydroxysteroid 17-beta dehydrogenase 10 [Source:HGNC Symbol;Acc:HGNC:4800]
ENSG00000198804	MT-CO1	173607.976	138169.832	0.329	2.04E-06	4.46E-05	mitochondrially encoded cytochrome c oxidase I [Source:HGNC Symbol;Acc:HGNC:7419]
ENSG00000161981	SNRNP25	1577.037	2150.867	-0.448	2.06E-06	4.49E-05	small nuclear ribonucleoprotein U11/U12 subunit 25 [Source:HGNC Symbol;Acc:HGNC:14161]
ENSG00000108840	HDAC5	836.529	1149.128	-0.458	2.08E-06	4.52E-05	histone deacetylase 5 [Source:HGNC Symbol;Acc:HGNC:14068]
ENSG00000143842	SOX13	907.832	1252.667	-0.465	2.08E-06	4.52E-05	SRY-box 13 [Source:HGNC Symbol;Acc:HGNC:11192]
ENSG00000238227	TMEM250	3396.878	4653.817	-0.454	2.09E-06	4.52E-05	transmembrane protein 250 [Source:HGNC Symbol;Acc:HGNC:31009]
ENSG00000146112	PPP1R18	2560.523	3340.613	-0.384	2.09E-06	4.52E-05	protein phosphatase 1 regulatory subunit 18 [Source:HGNC Symbol;Acc:HGNC:29413]
ENSG00000173442	EHBP1L1	1174.787	1597.489	-0.444	2.10E-06	4.55E-05	EH domain binding protein 1 like 1 [Source:HGNC Symbol;Acc:HGNC:30682]
ENSG00000132481	TRIM47	1743.825	2462.559	-0.498	2.12E-06	4.57E-05	tripartite motif containing 47 [Source:HGNC Symbol;Acc:HGNC:19020]
ENSG00000101439	CST3	3384.911	4521.949	-0.418	2.14E-06	4.61E-05	cystatin C [Source:HGNC Symbol;Acc:HGNC:2475]
ENSG00000115756	HPCAL1	3096.943	4137.188	-0.418	2.15E-06	4.62E-05	hippocalcin like 1 [Source:HGNC Symbol;Acc:HGNC:5145]
ENSG00000254858	MPV17L2	903.325	1292.213	-0.517	2.17E-06	4.67E-05	MPV17 mitochondrial inner membrane protein like 2 [Source:HGNC Symbol;Acc:HGNC:28177]
ENSG00000176532	PRR15	75.437	150.876	-0.999	2.19E-06	4.70E-05	proline rich 15 [Source:HGNC Symbol;Acc:HGNC:22310]
ENSG00000123144	TRIR	3314.89	4441.51	-0.422	2.20E-06	4.71E-05	telomerase RNA component interacting RNase [Source:HGNC Symbol;Acc:HGNC:28424]
ENSG00000137207	YIPF3	1219.002	1622.308	-0.412	2.21E-06	4.71E-05	Yip1 domain family member 3 [Source:HGNC Symbol;Acc:HGNC:21023]
ENSG00000099804	CDC34	1326.557	1926.605	-0.538	2.21E-06	4.71E-05	cell division cycle 34 [Source:HGNC Symbol;Acc:HGNC:1734]
ENSG00000104524	PYCR3	1339.993	1917.953	-0.517	2.24E-06	4.75E-05	pyrroline-5-carboxylate reductase 3 [Source:HGNC Symbol;Acc:HGNC:25846]
ENSG00000076928	ARHGEF1	3784.912	5113.992	-0.434	2.24E-06	4.75E-05	Rho guanine nucleotide exchange factor 1 [Source:HGNC Symbol;Acc:HGNC:681]
ENSG00000130545	CRB3	152.324	257.206	-0.756	2.24E-06	4.76E-05	crumbs 3, cell polarity complex component [Source:HGNC Symbol;Acc:HGNC:20237]
ENSG00000163347	CLDN1	382.883	241.752	0.662	2.26E-06	4.78E-05	claudin 1 [Source:HGNC Symbol;Acc:HGNC:2032]
ENSG00000099797	TECR	4771.839	6076.417	-0.349	2.27E-06	4.81E-05	trans-2,3-enoyl-CoA reductase [Source:HGNC Symbol;Acc:HGNC:4551]
ENSG00000108406	DHX40	572.424	375.145	0.607	2.28E-06	4.81E-05	DEAH-box helicase 40 [Source:HGNC Symbol;Acc:HGNC:18018]
ENSG00000164176	EDIL3	1006.303	674.801	0.576	2.28E-06	4.81E-05	EGF like repeats and discoidin domains 3 [Source:HGNC Symbol;Acc:HGNC:3173]
ENSG00000099795	NDUFB7	3558.296	4997.249	-0.49	2.33E-06	4.91E-05	NADH:ubiquinone oxidoreductase subunit B7 [Source:HGNC Symbol;Acc:HGNC:7702]
ENSG00000164405	UQCRQ	3190.884	4395.845	-0.462	2.35E-06	4.93E-05	ubiquinol-cytochrome c reductase complex III subunit VII [Source:HGNC Symbol;Acc:HGNC:29594]
ENSG00000105612	DNASE2	1186.948	1649.28	-0.474	2.37E-06	4.97E-05	deoxyribonuclease 2, lysosomal [Source:HGNC Symbol;Acc:HGNC:2960]
ENSG00000162585	FAAP20	720.938	1064.69	-0.563	2.39E-06	5.00E-05	FA core complex associated protein 20 [Source:HGNC Symbol;Acc:HGNC:26428]
ENSG00000197191	CYSRT1	133.664	242.544	-0.859	2.40E-06	5.01E-05	cysteine rich tail 1 [Source:HGNC Symbol;Acc:HGNC:30529]
ENSG00000168884	TNIP2	1052.186	1488.113	-0.5	2.42E-06	5.04E-05	TNFAIP3 interacting protein 2 [Source:HGNC Symbol;Acc:HGNC:19118]
ENSG00000043143	JADE2	3285.561	4318.224	-0.394	2.42E-06	5.05E-05	jade family PHD finger 2 [Source:HGNC Symbol;Acc:HGNC:22984]
ENSG00000116701	NCF2	105.132	197.531	-0.91	2.46E-06	5.10E-05	neutrophil cytosolic factor 2 [Source:HGNC Symbol;Acc:HGNC:7661]
ENSG00000168487	BMP1	1427.156	1999.963	-0.487	2.46E-06	5.10E-05	bone morphogenetic protein 1 [Source:HGNC Symbol;Acc:HGNC:1067]
ENSG00000116649	SRM	5799.024	7488.225	-0.369	2.48E-06	5.13E-05	spermidine synthase [Source:HGNC Symbol;Acc:HGNC:11296]
ENSG00000141696	P3H4	2976.347	4006.49	-0.429	2.50E-06	5.16E-05	prolyl 3-hydroxylase family member 4 (non-enzymatic) [Source:HGNC Symbol;Acc:HGNC:16946]
ENSG00000104979	C19orf53	3053.779	4131.504	-0.436	2.51E-06	5.18E-05	chromosome 19 open reading frame 53 [Source:HGNC Symbol;Acc:HGNC:24991]
ENSG00000198796	ALPK2	831.736	587.066	0.501	2.52E-06	5.19E-05	alpha kinase 2 [Source:HGNC Symbol;Acc:HGNC:20565]
ENSG00000197785	ATAD3A	4829.74	6726.895	-0.478	2.53E-06	5.19E-05	ATPase family, AAA domain containing 3A [Source:HGNC Symbol;Acc:HGNC:25567]
ENSG00000103254	FAM173A	888.576	1341.886	-0.595	2.53E-06	5.19E-05	family with sequence similarity 173 member A [Source:HGNC Symbol;Acc:HGNC:14152]
ENSG00000073060	SCARB1	7996.411	10260.784	-0.36	2.53E-06	5.19E-05	scavenger receptor class B member 1 [Source:HGNC Symbol;Acc:HGNC:1664]
ENSG00000105974	CAV1	755.035	491.863	0.618	2.54E-06	5.20E-05	caveolin 1 [Source:HGNC Symbol;Acc:HGNC:1527]
ENSG00000104853	CLPTM1	4387.492	5807.356	-0.404	2.56E-06	5.22E-05	CLPTM1, transmembrane protein [Source:HGNC Symbol;Acc:HGNC:2087]
ENSG00000022267	FHL1	337.699	202.664	0.734	2.58E-06	5.25E-05	four and a half LIM domains 1 [Source:HGNC Symbol;Acc:HGNC:3702]
ENSG00000006747	SCIN	2523.107	1884.907	0.421	2.58E-06	5.25E-05	scinderin [Source:HGNC Symbol;Acc:HGNC:21695]
ENSG00000169221	TBC1D10B	2355.139	3200.412	-0.442	2.60E-06	5.29E-05	TBC1 domain family member 10B [Source:HGNC Symbol;Acc:HGNC:24510]
ENSG00000166224	SGPL1	691.207	491.757	0.491	2.62E-06	5.33E-05	sphingosine-1-phosphate lyase 1 [Source:HGNC Symbol;Acc:HGNC:10817]
ENSG00000047315	POLR2B	1401.357	969.761	0.531	2.63E-06	5.33E-05	RNA polymerase II subunit B [Source:HGNC Symbol;Acc:HGNC:9188]
ENSG00000132024	CC2D1A	2150.028	2942.216	-0.453	2.64E-06	5.33E-05	coiled-coil and C2 domain containing 1A [Source:HGNC Symbol;Acc:HGNC:30237]
ENSG00000185347	TEDC1	789.969	1172.853	-0.57	2.64E-06	5.33E-05	tubulin epsilon and delta complex 1 [Source:HGNC Symbol;Acc:HGNC:20127]
ENSG00000116096	SPR	1460.943	2011.858	-0.462	2.66E-06	5.36E-05	sepiapterin reductase [Source:HGNC Symbol;Acc:HGNC:11257]
ENSG00000197771	MCMBP	2572.326	1912.025	0.428	2.66E-06	5.36E-05	minichromosome maintenance complex binding protein [Source:HGNC Symbol;Acc:HGNC:25782]
ENSG00000065154	OAT	705.849	481.165	0.553	2.67E-06	5.36E-05	ornithine aminotransferase [Source:HGNC Symbol;Acc:HGNC:8091]
ENSG00000178982	EIF3K	3492.194	4540.563	-0.379	2.71E-06	5.45E-05	eukaryotic translation initiation factor 3 subunit K [Source:HGNC Symbol;Acc:HGNC:24656]
ENSG00000128604	IRF5	75.909	150.003	-0.983	2.73E-06	5.48E-05	interferon regulatory factor 5 [Source:HGNC Symbol;Acc:HGNC:6120]
ENSG00000112514	CUTA	3858.311	5143.137	-0.415	2.74E-06	5.49E-05	cutA divalent cation tolerance homolog [Source:HGNC Symbol;Acc:HGNC:21101]
ENSG00000204394	VARS	13994.662	18343.042	-0.39	2.78E-06	5.55E-05	valyl-tRNA synthetase [Source:HGNC Symbol;Acc:HGNC:12651]
ENSG00000132017	DCAF15	1372.474	1852.558	-0.433	2.80E-06	5.58E-05	DDB1 and CUL4 associated factor 15 [Source:HGNC Symbol;Acc:HGNC:25095]
ENSG00000254986	DPP3	1438.885	1911.792	-0.41	2.81E-06	5.60E-05	dipeptidyl peptidase 3 [Source:HGNC Symbol;Acc:HGNC:3008]
ENSG00000278619	MRM1	778.657	1106.663	-0.508	2.83E-06	5.62E-05	mitochondrial rRNA methyltransferase 1 [Source:HGNC Symbol;Acc:HGNC:26202]
ENSG00000210135	MT-TN	2292.633	3306.178	-0.528	2.83E-06	5.62E-05	mitochondrially encoded tRNA asparagine [Source:HGNC Symbol;Acc:HGNC:7493]
ENSG00000260032	NORAD	2547.095	1944.523	0.389	2.85E-06	5.64E-05	non-coding RNA activated by DNA damage [Source:HGNC Symbol;Acc:HGNC:44311]
ENSG00000181885	CLDN7	368.599	542.303	-0.557	2.87E-06	5.68E-05	claudin 7 [Source:HGNC Symbol;Acc:HGNC:2049]
ENSG00000101224	CDC25B	4588.583	5890.879	-0.36	2.89E-06	5.72E-05	cell division cycle 25B [Source:HGNC Symbol;Acc:HGNC:1726]
ENSG00000144815	NXPE3	249.285	147.75	0.753	2.97E-06	5.85E-05	neurexophilin and PC-esterase domain family member 3 [Source:HGNC Symbol;Acc:HGNC:28238]
ENSG00000149932	TMEM219	836.545	1152.183	-0.461	2.97E-06	5.86E-05	transmembrane protein 219 [Source:HGNC Symbol;Acc:HGNC:25201]
ENSG00000106268	NUDT1	655.564	935.653	-0.513	3.01E-06	5.93E-05	nudix hydrolase 1 [Source:HGNC Symbol;Acc:HGNC:8048]
ENSG00000140795	MYLK3	823.741	582.095	0.501	3.03E-06	5.94E-05	myosin light chain kinase 3 [Source:HGNC Symbol;Acc:HGNC:29826]
ENSG00000158042	MRPL17	1280.906	1751.752	-0.451	3.11E-06	6.09E-05	mitochondrial ribosomal protein L17 [Source:HGNC Symbol;Acc:HGNC:14053]
ENSG00000174939	ASPHD1	758.569	1088.032	-0.52	3.11E-06	6.09E-05	aspartate beta-hydroxylase domain containing 1 [Source:HGNC Symbol;Acc:HGNC:27380]
ENSG00000266074	BAHCC1	291.81	445.557	-0.611	3.13E-06	6.12E-05	BAH domain and coiled-coil containing 1 [Source:HGNC Symbol;Acc:HGNC:29279]
ENSG00000123064	DDX54	5083.44	6863.789	-0.433	3.16E-06	6.15E-05	DEAD-box helicase 54 [Source:HGNC Symbol;Acc:HGNC:20084]
ENSG00000107874	CUEDC2	1321.816	1824.755	-0.465	3.17E-06	6.18E-05	CUE domain containing 2 [Source:HGNC Symbol;Acc:HGNC:28352]
ENSG00000184990	SIVA1	2917.11	4010.023	-0.459	3.20E-06	6.23E-05	SIVA1 apoptosis inducing factor [Source:HGNC Symbol;Acc:HGNC:17712]
ENSG00000162244	RPL29	16287.184	20840.313	-0.356	3.21E-06	6.23E-05	ribosomal protein L29 [Source:HGNC Symbol;Acc:HGNC:10331]
ENSG00000005206	SPPL2B	498.127	727.661	-0.547	3.25E-06	6.30E-05	signal peptide peptidase like 2B [Source:HGNC Symbol;Acc:HGNC:30627]
ENSG00000141295	SCRN2	1046.815	1551.909	-0.568	3.25E-06	6.30E-05	secernin 2 [Source:HGNC Symbol;Acc:HGNC:30381]
ENSG00000104886	PLEKHJ1	968.652	1368.281	-0.498	3.28E-06	6.34E-05	pleckstrin homology domain containing J1 [Source:HGNC Symbol;Acc:HGNC:18211]
ENSG00000135269	TES	1289.35	936.993	0.461	3.34E-06	6.45E-05	testin LIM domain protein [Source:HGNC Symbol;Acc:HGNC:14620]
ENSG00000198959	TGM2	368.997	558.117	-0.598	3.36E-06	6.46E-05	transglutaminase 2 [Source:HGNC Symbol;Acc:HGNC:11778]
ENSG00000112651	MRPL2	1483.511	1961.482	-0.403	3.37E-06	6.48E-05	mitochondrial ribosomal protein L2 [Source:HGNC Symbol;Acc:HGNC:14056]
ENSG00000071889	FAM3A	1225.158	1737.748	-0.504	3.38E-06	6.49E-05	family with sequence similarity 3 member A [Source:HGNC Symbol;Acc:HGNC:13749]
ENSG00000105701	FKBP8	7407.229	10020.096	-0.436	3.40E-06	6.51E-05	FK506 binding protein 8 [Source:HGNC Symbol;Acc:HGNC:3724]
ENSG00000138758	11-Sep	348.381	198.364	0.81	3.51E-06	6.72E-05	septin 11 [Source:HGNC Symbol;Acc:HGNC:25589]
ENSG00000116017	ARID3A	263.045	413.52	-0.654	3.53E-06	6.75E-05	AT-rich interaction domain 3A [Source:HGNC Symbol;Acc:HGNC:3031]
ENSG00000147155	EBP	3882.323	5103.253	-0.394	3.54E-06	6.75E-05	EBP, cholestenol delta-isomerase [Source:HGNC Symbol;Acc:HGNC:3133]
ENSG00000187840	EIF4EBP1	2286.813	3183.111	-0.477	3.56E-06	6.78E-05	eukaryotic translation initiation factor 4E binding protein 1 [Source:HGNC Symbol;Acc:HGNC:3288]
ENSG00000178952	TUFM	11516.772	14929.05	-0.374	3.56E-06	6.78E-05	Tu translation elongation factor, mitochondrial [Source:HGNC Symbol;Acc:HGNC:12420]
ENSG00000131408	NR1H2	1711.763	2348.923	-0.456	3.63E-06	6.90E-05	nuclear receptor subfamily 1 group H member 2 [Source:HGNC Symbol;Acc:HGNC:7965]
ENSG00000108784	NAGLU	1656.673	2331.912	-0.493	3.65E-06	6.92E-05	N-acetyl-alpha-glucosaminidase [Source:HGNC Symbol;Acc:HGNC:7632]
ENSG00000187605	TET3	1155.175	855.622	0.433	3.70E-06	7.00E-05	tet methylcytosine dioxygenase 3 [Source:HGNC Symbol;Acc:HGNC:28313]
ENSG00000031003	FAM13B	426.729	263.414	0.695	3.77E-06	7.12E-05	family with sequence similarity 13 member B [Source:HGNC Symbol;Acc:HGNC:1335]
ENSG00000149925	ALDOA	358.577	570.087	-0.669	3.78E-06	7.14E-05	aldolase, fructose-bisphosphate A [Source:HGNC Symbol;Acc:HGNC:414]
ENSG00000240376	AC010343.1	133.729	263.726	-0.982	3.84E-06	7.23E-05	ribosomal protein S8 (RPS8) pseudogene
ENSG00000173457	PPP1R14B	8407.706	11625.525	-0.468	3.90E-06	7.35E-05	protein phosphatase 1 regulatory inhibitor subunit 14B [Source:HGNC Symbol;Acc:HGNC:9057]
ENSG00000109736	MFSD10	1432.422	1914.105	-0.418	3.91E-06	7.35E-05	major facilitator superfamily domain containing 10 [Source:HGNC Symbol;Acc:HGNC:16894]
ENSG00000204498	NFKBIL1	886.918	1249.261	-0.494	3.92E-06	7.35E-05	NFKB inhibitor like 1 [Source:HGNC Symbol;Acc:HGNC:7800]
ENSG00000204387	C6orf48	2336.618	3077.511	-0.398	3.94E-06	7.38E-05	chromosome 6 open reading frame 48 [Source:HGNC Symbol;Acc:HGNC:19078]
ENSG00000173546	CSPG4	2776.451	3760.794	-0.438	3.99E-06	7.46E-05	chondroitin sulfate proteoglycan 4 [Source:HGNC Symbol;Acc:HGNC:2466]
ENSG00000182087	TMEM259	3053.78	4119.175	-0.432	4.03E-06	7.52E-05	transmembrane protein 259 [Source:HGNC Symbol;Acc:HGNC:17039]
ENSG00000213619	NDUFS3	1382.05	1862.619	-0.43	4.07E-06	7.58E-05	NADH:ubiquinone oxidoreductase core subunit S3 [Source:HGNC Symbol;Acc:HGNC:7710]
ENSG00000124357	NAGK	437.801	635.258	-0.537	4.07E-06	7.58E-05	N-acetylglucosamine kinase [Source:HGNC Symbol;Acc:HGNC:17174]
ENSG00000198736	MSRB1	587.854	846.167	-0.525	4.10E-06	7.63E-05	methionine sulfoxide reductase B1 [Source:HGNC Symbol;Acc:HGNC:14133]
ENSG00000183963	SMTN	1005.551	1380.186	-0.457	4.12E-06	7.64E-05	smoothelin [Source:HGNC Symbol;Acc:HGNC:11126]
ENSG00000197172	MAGEA6	38.571	7.852	2.315	4.12E-06	7.64E-05	MAGE family member A6 [Source:HGNC Symbol;Acc:HGNC:6804]
ENSG00000168101	NUDT16L1	1062.886	1485.196	-0.483	4.13E-06	7.64E-05	nudix hydrolase 16 like 1 [Source:HGNC Symbol;Acc:HGNC:28154]
ENSG00000124249	KCNK15	190.25	313.192	-0.719	4.25E-06	7.85E-05	potassium two pore domain channel subfamily K member 15 [Source:HGNC Symbol;Acc:HGNC:13814]
ENSG00000068878	PSME4	986.588	697.551	0.5	4.30E-06	7.94E-05	proteasome activator subunit 4 [Source:HGNC Symbol;Acc:HGNC:20635]
ENSG00000141524	TMC6	825.911	1186.143	-0.522	4.31E-06	7.94E-05	transmembrane channel like 6 [Source:HGNC Symbol;Acc:HGNC:18021]
ENSG00000177508	IRX3	172.532	286.761	-0.734	4.31E-06	7.94E-05	iroquois homeobox 3 [Source:HGNC Symbol;Acc:HGNC:14360]
ENSG00000108602	ALDH3A1	20.218	64.769	-1.671	4.32E-06	7.94E-05	aldehyde dehydrogenase 3 family member A1 [Source:HGNC Symbol;Acc:HGNC:405]
ENSG00000130305	NSUN5	2153.728	2887.396	-0.423	4.42E-06	8.11E-05	NOP2/Sun RNA methyltransferase family member 5 [Source:HGNC Symbol;Acc:HGNC:16385]
ENSG00000168701	TMEM208	1217.114	1675.749	-0.461	4.49E-06	8.22E-05	transmembrane protein 208 [Source:HGNC Symbol;Acc:HGNC:25015]
ENSG00000034510	TMSB10	14193.458	18223.891	-0.361	4.50E-06	8.22E-05	thymosin beta 10 [Source:HGNC Symbol;Acc:HGNC:11879]
ENSG00000156482	RPL30	6448.694	8138.154	-0.336	4.54E-06	8.29E-05	ribosomal protein L30 [Source:HGNC Symbol;Acc:HGNC:10333]
ENSG00000214160	ALG3	2472.316	3281.013	-0.408	4.61E-06	8.41E-05	ALG3, alpha-1,3- mannosyltransferase [Source:HGNC Symbol;Acc:HGNC:23056]
ENSG00000145860	RNF145	1478.644	1101.408	0.425	4.62E-06	8.41E-05	ring finger protein 145 [Source:HGNC Symbol;Acc:HGNC:20853]
ENSG00000163832	ELP6	1107.191	1492.952	-0.431	4.70E-06	8.55E-05	elongator acetyltransferase complex subunit 6 [Source:HGNC Symbol;Acc:HGNC:25976]
ENSG00000103502	CDIPT	1506.57	1937.185	-0.363	4.75E-06	8.62E-05	CDP-diacylglycerol--inositol 3-phosphatidyltransferase [Source:HGNC Symbol;Acc:HGNC:1769]
ENSG00000181524	RPL24P4	135.099	231.438	-0.777	4.77E-06	8.65E-05	ribosomal protein L24 pseudogene 4 [Source:HGNC Symbol;Acc:HGNC:21371]
ENSG00000149418	ST14	166.261	273.381	-0.717	4.88E-06	8.83E-05	suppression of tumorigenicity 14 [Source:HGNC Symbol;Acc:HGNC:11344]
ENSG00000228474	OST4	1182.005	1607.044	-0.443	4.89E-06	8.83E-05	oligosaccharyltransferase complex subunit 4, non-catalytic [Source:HGNC Symbol;Acc:HGNC:32483]
ENSG00000168993	CPLX1	136.82	231.503	-0.757	4.93E-06	8.91E-05	complexin 1 [Source:HGNC Symbol;Acc:HGNC:2309]
ENSG00000167600	CYP2S1	226.338	351.992	-0.635	4.95E-06	8.92E-05	cytochrome P450 family 2 subfamily S member 1 [Source:HGNC Symbol;Acc:HGNC:15654]
ENSG00000136877	FPGS	4275.918	5854.4	-0.453	4.99E-06	8.99E-05	folylpolyglutamate synthase [Source:HGNC Symbol;Acc:HGNC:3824]
ENSG00000185033	SEMA4B	1020.359	1446.987	-0.504	5.02E-06	9.02E-05	semaphorin 4B [Source:HGNC Symbol;Acc:HGNC:10730]
ENSG00000126254	RBM42	4474.282	5939.253	-0.409	5.04E-06	9.05E-05	RNA binding motif protein 42 [Source:HGNC Symbol;Acc:HGNC:28117]
ENSG00000136450	SRSF1	1691.233	1163.143	0.54	5.06E-06	9.06E-05	serine and arginine rich splicing factor 1 [Source:HGNC Symbol;Acc:HGNC:10780]
ENSG00000128626	MRPS12	3207.451	4497.458	-0.488	5.06E-06	9.06E-05	mitochondrial ribosomal protein S12 [Source:HGNC Symbol;Acc:HGNC:10380]
ENSG00000116679	IVNS1ABP	2715.086	1920.375	0.499	5.11E-06	9.12E-05	influenza virus NS1A binding protein [Source:HGNC Symbol;Acc:HGNC:16951]
ENSG00000004799	PDK4	177.493	92.351	0.939	5.12E-06	9.14E-05	pyruvate dehydrogenase kinase 4 [Source:HGNC Symbol;Acc:HGNC:8812]
ENSG00000164403	SHROOM1	237.388	369.251	-0.636	5.14E-06	9.16E-05	shroom family member 1 [Source:HGNC Symbol;Acc:HGNC:24084]
ENSG00000140451	PIF1	381.711	557.43	-0.547	5.25E-06	9.34E-05	PIF1 5'-to-3' DNA helicase [Source:HGNC Symbol;Acc:HGNC:26220]
ENSG00000050820	BCAR1	3242.293	4256.784	-0.393	5.29E-06	9.40E-05	BCAR1, Cas family scaffold protein [Source:HGNC Symbol;Acc:HGNC:971]
ENSG00000166311	SMPD1	340.865	526.437	-0.627	5.30E-06	9.40E-05	sphingomyelin phosphodiesterase 1 [Source:HGNC Symbol;Acc:HGNC:11120]
ENSG00000140983	RHOT2	2584.834	3506.631	-0.44	5.34E-06	9.46E-05	ras homolog family member T2 [Source:HGNC Symbol;Acc:HGNC:21169]
ENSG00000125753	VASP	2721.322	3552.18	-0.384	5.41E-06	9.57E-05	vasodilator stimulated phosphoprotein [Source:HGNC Symbol;Acc:HGNC:12652]
ENSG00000128699	ORMDL1	461.47	281.035	0.717	5.45E-06	9.63E-05	ORMDL sphingolipid biosynthesis regulator 1 [Source:HGNC Symbol;Acc:HGNC:16036]
ENSG00000188976	NOC2L	5832.649	7787.01	-0.417	5.51E-06	9.72E-05	NOC2 like nucleolar associated transcriptional repressor [Source:HGNC Symbol;Acc:HGNC:24517]
ENSG00000167118	URM1	2414.041	3183.09	-0.399	5.57E-06	9.80E-05	ubiquitin related modifier 1 [Source:HGNC Symbol;Acc:HGNC:28378]
ENSG00000170903	MSANTD4	177.769	90.129	0.976	5.61E-06	9.86E-05	Myb/SANT DNA binding domain containing 4 with coiled-coils [Source:HGNC Symbol;Acc:HGNC:29383]
ENSG00000177169	ULK1	1467.934	1986.703	-0.437	5.62E-06	9.87E-05	unc-51 like autophagy activating kinase 1 [Source:HGNC Symbol;Acc:HGNC:12558]
ENSG00000180902	D2HGDH	255.896	398.702	-0.64	5.64E-06	9.89E-05	D-2-hydroxyglutarate dehydrogenase [Source:HGNC Symbol;Acc:HGNC:28358]
ENSG00000231500	RPS18	16252.231	20787.292	-0.355	5.65E-06	9.89E-05	ribosomal protein S18 [Source:HGNC Symbol;Acc:HGNC:10401]
ENSG00000204520	MICA	2233.055	2949.812	-0.401	5.70E-06	9.98E-05	MHC class I polypeptide-related sequence A [Source:HGNC Symbol;Acc:HGNC:7090]
ENSG00000064666	CNN2	3377.764	4273.881	-0.34	5.74E-06	0.000100212	calponin 2 [Source:HGNC Symbol;Acc:HGNC:2156]
ENSG00000168036	CTNNB1	4385.28	3238.477	0.437	5.77E-06	0.00010071	catenin beta 1 [Source:HGNC Symbol;Acc:HGNC:2514]
ENSG00000101187	SLCO4A1	1076.516	1448.01	-0.428	5.79E-06	0.00010071	solute carrier organic anion transporter family member 4A1 [Source:HGNC Symbol;Acc:HGNC:10953]
ENSG00000123349	PFDN5	3321.732	4335.063	-0.384	5.80E-06	0.00010071	prefoldin subunit 5 [Source:HGNC Symbol;Acc:HGNC:8869]
ENSG00000161996	WDR90	1238.831	1717.971	-0.472	5.80E-06	0.00010071	WD repeat domain 90 [Source:HGNC Symbol;Acc:HGNC:26960]
ENSG00000179115	FARSA	8944.591	11852.381	-0.406	5.81E-06	0.000100712	phenylalanyl-tRNA synthetase subunit alpha [Source:HGNC Symbol;Acc:HGNC:3592]
ENSG00000179886	TIGD5	1244.726	1737.339	-0.481	5.89E-06	0.000102021	tigger transposable element derived 5 [Source:HGNC Symbol;Acc:HGNC:18336]
ENSG00000162852	CNST	270.896	166.083	0.706	5.90E-06	0.000102043	consortin, connexin sorting protein [Source:HGNC Symbol;Acc:HGNC:26486]
ENSG00000172009	THOP1	4763.14	6579.79	-0.466	5.92E-06	0.000102226	thimet oligopeptidase 1 [Source:HGNC Symbol;Acc:HGNC:11793]
ENSG00000165644	COMTD1	838.129	1203.958	-0.523	5.97E-06	0.000102914	catechol-O-methyltransferase domain containing 1 [Source:HGNC Symbol;Acc:HGNC:26309]
ENSG00000136111	TBC1D4	632.544	439.132	0.527	6.06E-06	0.00010441	TBC1 domain family member 4 [Source:HGNC Symbol;Acc:HGNC:19165]
ENSG00000141994	DUS3L	1692.004	2410.357	-0.511	6.08E-06	0.000104572	dihydrouridine synthase 3 like [Source:HGNC Symbol;Acc:HGNC:26920]
ENSG00000175550	DRAP1	1315.545	1876.262	-0.512	6.11E-06	0.000105021	DR1 associated protein 1 [Source:HGNC Symbol;Acc:HGNC:3019]
ENSG00000134108	ARL8B	884.899	617.03	0.519	6.17E-06	0.000105856	ADP ribosylation factor like GTPase 8B [Source:HGNC Symbol;Acc:HGNC:25564]
ENSG00000165832	TRUB1	432.568	281.838	0.617	6.19E-06	0.000105957	TruB pseudouridine synthase family member 1 [Source:HGNC Symbol;Acc:HGNC:16060]
ENSG00000105677	TMEM147	2405.034	3063.316	-0.349	6.21E-06	0.000106024	transmembrane protein 147 [Source:HGNC Symbol;Acc:HGNC:30414]
ENSG00000172725	CORO1B	1602.329	2197.339	-0.455	6.21E-06	0.000106024	coronin 1B [Source:HGNC Symbol;Acc:HGNC:2253]
ENSG00000126453	BCL2L12	976.407	1310.55	-0.425	6.26E-06	0.000106629	BCL2 like 12 [Source:HGNC Symbol;Acc:HGNC:13787]
ENSG00000138642	HERC6	168.325	283.96	-0.754	6.26E-06	0.000106629	HECT and RLD domain containing E3 ubiquitin protein ligase family member 6 [Source:HGNC Symbol;Acc:HGNC:26072]
ENSG00000269335	IKBKG	410.316	626.652	-0.611	6.32E-06	0.000107425	inhibitor of nuclear factor kappa B kinase subunit gamma [Source:HGNC Symbol;Acc:HGNC:5961]
ENSG00000126878	AIF1L	885.437	1202.947	-0.442	6.32E-06	0.000107425	allograft inflammatory factor 1 like [Source:HGNC Symbol;Acc:HGNC:28904]
ENSG00000150990	DHX37	3271.933	4301.461	-0.395	6.34E-06	0.000107499	DEAH-box helicase 37 [Source:HGNC Symbol;Acc:HGNC:17210]
ENSG00000125257	ABCC4	1112.276	779.067	0.513	6.41E-06	0.000108589	ATP binding cassette subfamily C member 4 [Source:HGNC Symbol;Acc:HGNC:55]
ENSG00000127415	IDUA	151.931	251.275	-0.727	6.44E-06	0.000108998	iduronidase, alpha-L- [Source:HGNC Symbol;Acc:HGNC:5391]
ENSG00000108528	SLC25A11	2153.645	2860.943	-0.409	6.52E-06	0.000110155	solute carrier family 25 member 11 [Source:HGNC Symbol;Acc:HGNC:10981]
ENSG00000204899	MZT1	514.792	350.596	0.555	6.53E-06	0.000110202	mitotic spindle organizing protein 1 [Source:HGNC Symbol;Acc:HGNC:33830]
ENSG00000135775	COG2	983.76	728.383	0.433	6.59E-06	0.000111117	component of oligomeric golgi complex 2 [Source:HGNC Symbol;Acc:HGNC:6546]
ENSG00000189306	RRP7A	3319.171	4471.148	-0.43	6.64E-06	0.00011167	ribosomal RNA processing 7 homolog A [Source:HGNC Symbol;Acc:HGNC:24286]
ENSG00000277791	PSMB3	4912.401	6541.322	-0.413	6.69E-06	0.000112392	proteasome subunit beta 3 [Source:HGNC Symbol;Acc:HGNC:9540]
ENSG00000125817	CENPB	5804.278	7887.43	-0.442	6.70E-06	0.000112392	centromere protein B [Source:HGNC Symbol;Acc:HGNC:1852]
ENSG00000173511	VEGFB	1292.437	1692.093	-0.389	6.82E-06	0.000114305	vascular endothelial growth factor B [Source:HGNC Symbol;Acc:HGNC:12681]
ENSG00000169188	APEX2	1287.989	1674.291	-0.378	6.83E-06	0.000114319	apurinic/apyrimidinic endodeoxyribonuclease 2 [Source:HGNC Symbol;Acc:HGNC:17889]
ENSG00000153162	BMP6	788.75	580.152	0.443	6.89E-06	0.000115147	bone morphogenetic protein 6 [Source:HGNC Symbol;Acc:HGNC:1073]
ENSG00000135046	ANXA1	3071.235	2321.052	0.404	6.99E-06	0.000116696	annexin A1 [Source:HGNC Symbol;Acc:HGNC:533]
ENSG00000159674	SPON2	296.511	461.126	-0.637	7.02E-06	0.000116829	spondin 2 [Source:HGNC Symbol;Acc:HGNC:11253]
ENSG00000136271	DDX56	4318.617	5588.737	-0.372	7.03E-06	0.000116829	DEAD-box helicase 56 [Source:HGNC Symbol;Acc:HGNC:18193]
ENSG00000179526	SHARPIN	1464.568	2028.251	-0.47	7.03E-06	0.000116829	SHANK associated RH domain interactor [Source:HGNC Symbol;Acc:HGNC:25321]
ENSG00000168894	RNF181	925.516	1270.369	-0.457	7.09E-06	0.000117655	ring finger protein 181 [Source:HGNC Symbol;Acc:HGNC:28037]
ENSG00000163017	ACTG2	35.911	86.701	-1.272	7.12E-06	0.000117956	actin, gamma 2, smooth muscle, enteric [Source:HGNC Symbol;Acc:HGNC:145]
ENSG00000161618	ALDH16A1	1195.273	1688.317	-0.498	7.17E-06	0.000118726	aldehyde dehydrogenase 16 family member A1 [Source:HGNC Symbol;Acc:HGNC:28114]
ENSG00000166326	TRIM44	831.819	610.767	0.446	7.22E-06	0.000119307	tripartite motif containing 44 [Source:HGNC Symbol;Acc:HGNC:19016]
ENSG00000140854	KATNB1	1268.161	1710.592	-0.432	7.24E-06	0.000119489	katanin regulatory subunit B1 [Source:HGNC Symbol;Acc:HGNC:6217]
ENSG00000165684	SNAPC4	1054.131	1455.904	-0.466	7.26E-06	0.000119733	small nuclear RNA activating complex polypeptide 4 [Source:HGNC Symbol;Acc:HGNC:11137]
ENSG00000250208	FZD10-DT	24.677	66.426	-1.43	7.38E-06	0.000121467	FZD10 divergent transcript [Source:HGNC Symbol;Acc:HGNC:48632]
ENSG00000174574	AKIRIN1	945.898	688.079	0.458	7.39E-06	0.000121593	akirin 1 [Source:HGNC Symbol;Acc:HGNC:25744]
ENSG00000108826	MRPL27	1689.724	2224.358	-0.396	7.46E-06	0.000122585	mitochondrial ribosomal protein L27 [Source:HGNC Symbol;Acc:HGNC:14483]
ENSG00000137312	FLOT1	6374.905	8154.826	-0.355	7.48E-06	0.000122684	flotillin 1 [Source:HGNC Symbol;Acc:HGNC:3757]
ENSG00000171862	PTEN	1060.104	774.341	0.452	7.57E-06	0.000123952	phosphatase and tensin homolog [Source:HGNC Symbol;Acc:HGNC:9588]
ENSG00000130332	LSM7	1705.491	2267.793	-0.411	7.64E-06	0.000125007	LSM7 homolog, U6 small nuclear RNA and mRNA degradation associated [Source:HGNC Symbol;Acc:HGNC:20470]
ENSG00000144381	HSPD1	12634.96	9414.226	0.424	7.69E-06	0.000125675	heat shock protein family D (Hsp60) member 1 [Source:HGNC Symbol;Acc:HGNC:5261]
ENSG00000117676	RPS6KA1	1784.659	2364.614	-0.406	7.73E-06	0.000126071	ribosomal protein S6 kinase A1 [Source:HGNC Symbol;Acc:HGNC:10430]
ENSG00000132953	XPO4	715.238	474.583	0.592	7.74E-06	0.000126071	exportin 4 [Source:HGNC Symbol;Acc:HGNC:17796]
ENSG00000177595	PIDD1	215.854	343.792	-0.672	7.83E-06	0.000127449	p53-induced death domain protein 1 [Source:HGNC Symbol;Acc:HGNC:16491]
ENSG00000198815	FOXJ3	549.955	382.012	0.525	8.00E-06	0.000130051	forkhead box J3 [Source:HGNC Symbol;Acc:HGNC:29178]
ENSG00000155256	ZFYVE27	721.078	990.537	-0.458	8.02E-06	0.000130085	zinc finger FYVE-type containing 27 [Source:HGNC Symbol;Acc:HGNC:26559]
ENSG00000130511	SSBP4	2529.377	3417.338	-0.434	8.03E-06	0.000130085	single stranded DNA binding protein 4 [Source:HGNC Symbol;Acc:HGNC:15676]
ENSG00000164924	YWHAZ	9664.31	7151.708	0.434	8.11E-06	0.000131201	tyrosine 3-monooxygenase/tryptophan 5-monooxygenase activation protein zeta [Source:HGNC Symbol;Acc:HGNC:12855]
ENSG00000093010	COMT	1991.438	2627.413	-0.4	8.46E-06	0.000136714	catechol-O-methyltransferase [Source:HGNC Symbol;Acc:HGNC:2228]
ENSG00000124532	MRS2	829.682	569.585	0.541	8.47E-06	0.000136714	MRS2, magnesium transporter [Source:HGNC Symbol;Acc:HGNC:13785]
ENSG00000141510	TP53	1071.149	1408.537	-0.395	8.58E-06	0.000138287	tumor protein p53 [Source:HGNC Symbol;Acc:HGNC:11998]
ENSG00000183684	ALYREF	4835.603	6658.669	-0.462	8.67E-06	0.000139617	Aly/REF export factor [Source:HGNC Symbol;Acc:HGNC:19071]
ENSG00000124313	IQSEC2	428.632	616.722	-0.525	8.69E-06	0.000139731	IQ motif and Sec7 domain 2 [Source:HGNC Symbol;Acc:HGNC:29059]
ENSG00000142303	ADAMTS10	108.32	189.927	-0.812	8.70E-06	0.000139752	ADAM metallopeptidase with thrombospondin type 1 motif 10 [Source:HGNC Symbol;Acc:HGNC:13201]
ENSG00000100151	PICK1	706.25	972.735	-0.462	8.75E-06	0.000140306	protein interacting with PRKCA 1 [Source:HGNC Symbol;Acc:HGNC:9394]
ENSG00000146540	C7orf50	2360.748	3289.753	-0.479	8.80E-06	0.000140926	chromosome 7 open reading frame 50 [Source:HGNC Symbol;Acc:HGNC:22421]
ENSG00000136451	VEZF1	460.072	294.438	0.643	9.07E-06	0.000144857	vascular endothelial zinc finger 1 [Source:HGNC Symbol;Acc:HGNC:12949]
ENSG00000164024	METAP1	1208.553	852.864	0.503	9.07E-06	0.000144857	methionyl aminopeptidase 1 [Source:HGNC Symbol;Acc:HGNC:15789]
ENSG00000105401	CDC37	3925.98	5026.961	-0.357	9.09E-06	0.000145123	cell division cycle 37 [Source:HGNC Symbol;Acc:HGNC:1735]
ENSG00000172809	RPL38	3954.552	5041.691	-0.35	9.11E-06	0.000145231	ribosomal protein L38 [Source:HGNC Symbol;Acc:HGNC:10349]
ENSG00000136026	CKAP4	2852.869	3661.282	-0.36	9.18E-06	0.000146158	cytoskeleton associated protein 4 [Source:HGNC Symbol;Acc:HGNC:16991]
ENSG00000102554	KLF5	1517.317	1128.083	0.427	9.20E-06	0.000146179	Kruppel like factor 5 [Source:HGNC Symbol;Acc:HGNC:6349]
ENSG00000131711	MAP1B	360.827	235.8	0.614	9.30E-06	0.000147484	microtubule associated protein 1B [Source:HGNC Symbol;Acc:HGNC:6836]
ENSG00000242485	MRPL20	1690.987	2229.195	-0.399	9.30E-06	0.000147484	mitochondrial ribosomal protein L20 [Source:HGNC Symbol;Acc:HGNC:14478]
ENSG00000150687	PRSS23	2377.482	2973.02	-0.323	9.37E-06	0.000148343	serine protease 23 [Source:HGNC Symbol;Acc:HGNC:14370]
ENSG00000135148	TRAFD1	1510.644	1970.747	-0.383	9.47E-06	0.000149686	TRAF-type zinc finger domain containing 1 [Source:HGNC Symbol;Acc:HGNC:24808]
ENSG00000197530	MIB2	818.179	1163.242	-0.507	9.53E-06	0.000150462	mindbomb E3 ubiquitin protein ligase 2 [Source:HGNC Symbol;Acc:HGNC:30577]
ENSG00000177542	SLC25A22	1703.564	2231.504	-0.389	9.57E-06	0.000150973	solute carrier family 25 member 22 [Source:HGNC Symbol;Acc:HGNC:19954]
ENSG00000182551	ADI1	2352.728	2992.048	-0.347	9.60E-06	0.000151236	acireductone dioxygenase 1 [Source:HGNC Symbol;Acc:HGNC:30576]
ENSG00000164626	KCNK5	192.26	316.453	-0.717	9.61E-06	0.000151252	potassium two pore domain channel subfamily K member 5 [Source:HGNC Symbol;Acc:HGNC:6280]
ENSG00000010278	CD9	2976.856	3708.913	-0.317	9.63E-06	0.00015127	CD9 molecule [Source:HGNC Symbol;Acc:HGNC:1709]
ENSG00000163719	MTMR14	852.081	1152.035	-0.435	9.67E-06	0.00015178	myotubularin related protein 14 [Source:HGNC Symbol;Acc:HGNC:26190]
ENSG00000125901	MRPS26	2354.772	3233.035	-0.457	9.72E-06	0.000152108	mitochondrial ribosomal protein S26 [Source:HGNC Symbol;Acc:HGNC:14045]
ENSG00000130787	HIP1R	1098.462	1540.998	-0.489	9.72E-06	0.000152108	huntingtin interacting protein 1 related [Source:HGNC Symbol;Acc:HGNC:18415]
ENSG00000100124	ANKRD54	659.53	900.919	-0.45	9.78E-06	0.000152959	ankyrin repeat domain 54 [Source:HGNC Symbol;Acc:HGNC:25185]
ENSG00000196937	FAM3C	436.269	295.955	0.56	9.81E-06	0.000153165	family with sequence similarity 3 member C [Source:HGNC Symbol;Acc:HGNC:18664]
ENSG00000136636	KCTD3	1380.704	1005.845	0.456	9.86E-06	0.000153736	potassium channel tetramerization domain containing 3 [Source:HGNC Symbol;Acc:HGNC:21305]
ENSG00000142544	CTU1	693.199	950.178	-0.455	9.88E-06	0.000153897	cytosolic thiouridylase subunit 1 [Source:HGNC Symbol;Acc:HGNC:29590]
ENSG00000100162	CENPM	799.313	1097.544	-0.458	9.96E-06	0.000154907	centromere protein M [Source:HGNC Symbol;Acc:HGNC:18352]
ENSG00000128309	MPST	1542.375	2084.756	-0.435	1.00E-05	0.000155614	mercaptopyruvate sulfurtransferase [Source:HGNC Symbol;Acc:HGNC:7223]
ENSG00000105976	MET	1583.069	1111.382	0.51	1.00E-05	0.000155867	MET proto-oncogene, receptor tyrosine kinase [Source:HGNC Symbol;Acc:HGNC:7029]
ENSG00000167693	NXN	1040.763	1410.154	-0.438	1.01E-05	0.000155922	nucleoredoxin [Source:HGNC Symbol;Acc:HGNC:18008]
ENSG00000153561	RMND5A	870.207	619.181	0.492	1.01E-05	0.000156126	required for meiotic nuclear division 5 homolog A [Source:HGNC Symbol;Acc:HGNC:25850]
ENSG00000158062	UBXN11	668.548	911.287	-0.447	1.01E-05	0.000156335	UBX domain protein 11 [Source:HGNC Symbol;Acc:HGNC:30600]
ENSG00000128524	ATP6V1F	2358.109	3086.355	-0.388	1.02E-05	0.000158219	ATPase H+ transporting V1 subunit F [Source:HGNC Symbol;Acc:HGNC:16832]
ENSG00000103495	MAZ	4105.529	5597.044	-0.447	1.03E-05	0.000158478	MYC associated zinc finger protein [Source:HGNC Symbol;Acc:HGNC:6914]
ENSG00000161243	FBXO27	229.849	348.748	-0.601	1.04E-05	0.000159449	F-box protein 27 [Source:HGNC Symbol;Acc:HGNC:18753]
ENSG00000184058	TBX1	308.733	466.074	-0.596	1.04E-05	0.000159656	T-box 1 [Source:HGNC Symbol;Acc:HGNC:11592]
ENSG00000105699	LSR	668.415	922.413	-0.465	1.04E-05	0.000159656	lipolysis stimulated lipoprotein receptor [Source:HGNC Symbol;Acc:HGNC:29572]
ENSG00000119950	MXI1	444.06	294.866	0.591	1.04E-05	0.000159937	MAX interactor 1, dimerization protein [Source:HGNC Symbol;Acc:HGNC:7534]
ENSG00000196715	VKORC1L1	1235.688	904.179	0.451	1.05E-05	0.000160441	vitamin K epoxide reductase complex subunit 1 like 1 [Source:HGNC Symbol;Acc:HGNC:21492]
ENSG00000161513	FDXR	507.557	718.878	-0.503	1.05E-05	0.000160441	ferredoxin reductase [Source:HGNC Symbol;Acc:HGNC:3642]
ENSG00000131037	EPS8L1	634.888	888.768	-0.485	1.06E-05	0.000161609	EPS8 like 1 [Source:HGNC Symbol;Acc:HGNC:21295]
ENSG00000152990	ADGRA3	612.123	430.831	0.507	1.06E-05	0.000161744	adhesion G protein-coupled receptor A3 [Source:HGNC Symbol;Acc:HGNC:13839]
ENSG00000164944	VIRMA	953.85	671.429	0.506	1.06E-05	0.000161744	vir like m6A methyltransferase associated [Source:HGNC Symbol;Acc:HGNC:24500]
ENSG00000166619	BLCAP	1705.674	2217.544	-0.379	1.06E-05	0.000161915	BLCAP, apoptosis inducing factor [Source:HGNC Symbol;Acc:HGNC:1055]
ENSG00000149806	FAU	4878.304	6621.35	-0.441	1.07E-05	0.000162117	FAU, ubiquitin like and ribosomal protein S30 fusion [Source:HGNC Symbol;Acc:HGNC:3597]
ENSG00000099203	TMED1	456.187	694.023	-0.606	1.07E-05	0.000162117	transmembrane p24 trafficking protein 1 [Source:HGNC Symbol;Acc:HGNC:17291]
ENSG00000125630	POLR1B	1225.286	897.383	0.449	1.07E-05	0.000162244	RNA polymerase I subunit B [Source:HGNC Symbol;Acc:HGNC:20454]
ENSG00000174243	DDX23	5554.221	6985.137	-0.331	1.09E-05	0.000164626	DEAD-box helicase 23 [Source:HGNC Symbol;Acc:HGNC:17347]
ENSG00000130669	PAK4	1899.738	2589.499	-0.447	1.10E-05	0.000166721	p21 (RAC1) activated kinase 4 [Source:HGNC Symbol;Acc:HGNC:16059]
ENSG00000177239	MAN1B1	1924.105	2523.763	-0.391	1.11E-05	0.000167128	mannosidase alpha class 1B member 1 [Source:HGNC Symbol;Acc:HGNC:6823]
ENSG00000120705	ETF1	4092.046	3114.016	0.394	1.11E-05	0.000167128	eukaryotic translation termination factor 1 [Source:HGNC Symbol;Acc:HGNC:3477]
ENSG00000187134	AKR1C1	612.18	863.442	-0.495	1.11E-05	0.000168144	aldo-keto reductase family 1 member C1 [Source:HGNC Symbol;Acc:HGNC:384]
ENSG00000173486	FKBP2	564.643	837.59	-0.569	1.12E-05	0.000168408	FK506 binding protein 2 [Source:HGNC Symbol;Acc:HGNC:3718]
ENSG00000107833	NPM3	1933.69	2549.882	-0.399	1.12E-05	0.000169201	nucleophosmin/nucleoplasmin 3 [Source:HGNC Symbol;Acc:HGNC:7931]
ENSG00000006015	REX1BD	1011.763	1486.572	-0.555	1.13E-05	0.000170021	required for excision 1-B domain containing [Source:HGNC Symbol;Acc:HGNC:26098]
ENSG00000185340	GAS2L1	1449.126	2084.071	-0.524	1.14E-05	0.000170913	growth arrest specific 2 like 1 [Source:HGNC Symbol;Acc:HGNC:16955]
ENSG00000168061	SAC3D1	1111.718	1571.597	-0.5	1.14E-05	0.000171375	SAC3 domain containing 1 [Source:HGNC Symbol;Acc:HGNC:30179]
ENSG00000105185	PDCD5	1206.558	1599.571	-0.407	1.14E-05	0.000171392	programmed cell death 5 [Source:HGNC Symbol;Acc:HGNC:8764]
ENSG00000131389	SLC6A6	3861.204	3040.717	0.345	1.15E-05	0.000172095	solute carrier family 6 member 6 [Source:HGNC Symbol;Acc:HGNC:11052]
ENSG00000069399	BCL3	504.397	713.037	-0.5	1.15E-05	0.000172378	B cell CLL/lymphoma 3 [Source:HGNC Symbol;Acc:HGNC:998]
ENSG00000106009	BRAT1	2568.691	3460.331	-0.43	1.18E-05	0.000176357	BRCA1 associated ATM activator 1 [Source:HGNC Symbol;Acc:HGNC:21701]
ENSG00000136193	SCRN1	2159.647	1597.606	0.435	1.20E-05	0.000179084	secernin 1 [Source:HGNC Symbol;Acc:HGNC:22192]
ENSG00000203722	RAET1G	43.381	97.334	-1.167	1.21E-05	0.000179638	retinoic acid early transcript 1G [Source:HGNC Symbol;Acc:HGNC:16795]
ENSG00000143933	CALM2	7393.948	5759.743	0.36	1.21E-05	0.000179965	calmodulin 2 [Source:HGNC Symbol;Acc:HGNC:1445]
ENSG00000173264	GPR137	681.09	935.179	-0.457	1.22E-05	0.000180765	G protein-coupled receptor 137 [Source:HGNC Symbol;Acc:HGNC:24300]
ENSG00000188191	PRKAR1B	2336.701	3156.236	-0.434	1.22E-05	0.000180765	protein kinase cAMP-dependent type I regulatory subunit beta [Source:HGNC Symbol;Acc:HGNC:9390]
ENSG00000155008	APOOL	294.504	187.173	0.655	1.24E-05	0.000183043	apolipoprotein O like [Source:HGNC Symbol;Acc:HGNC:24009]
ENSG00000163479	SSR2	3517.449	4463.601	-0.344	1.25E-05	0.000184622	signal sequence receptor subunit 2 [Source:HGNC Symbol;Acc:HGNC:11324]
ENSG00000168393	DTYMK	2504.984	3283.368	-0.39	1.26E-05	0.000185543	deoxythymidylate kinase [Source:HGNC Symbol;Acc:HGNC:3061]
ENSG00000177189	RPS6KA3	681.632	480.636	0.503	1.26E-05	0.000186407	ribosomal protein S6 kinase A3 [Source:HGNC Symbol;Acc:HGNC:10432]
ENSG00000007376	RPUSD1	3119.998	4259.435	-0.449	1.27E-05	0.000187233	RNA pseudouridylate synthase domain containing 1 [Source:HGNC Symbol;Acc:HGNC:14173]
ENSG00000134308	YWHAQ	7611.223	5803.328	0.391	1.27E-05	0.000187233	tyrosine 3-monooxygenase/tryptophan 5-monooxygenase activation protein theta [Source:HGNC Symbol;Acc:HGNC:12854]
ENSG00000065833	ME1	546.622	369.912	0.562	1.28E-05	0.0001875	malic enzyme 1 [Source:HGNC Symbol;Acc:HGNC:6983]
ENSG00000105221	AKT2	4827.697	6252.093	-0.373	1.28E-05	0.000187654	AKT serine/threonine kinase 2 [Source:HGNC Symbol;Acc:HGNC:392]
ENSG00000148834	GSTO1	2269.221	2963.065	-0.385	1.29E-05	0.000189756	glutathione S-transferase omega 1 [Source:HGNC Symbol;Acc:HGNC:13312]
ENSG00000181409	AATK	2564.666	3454.385	-0.43	1.30E-05	0.000190207	apoptosis associated tyrosine kinase [Source:HGNC Symbol;Acc:HGNC:21]
ENSG00000242802	AP5Z1	1315.371	1815.192	-0.465	1.32E-05	0.000193664	adaptor related protein complex 5 subunit zeta 1 [Source:HGNC Symbol;Acc:HGNC:22197]
ENSG00000140464	PML	576.85	799.106	-0.469	1.34E-05	0.000195757	promyelocytic leukemia [Source:HGNC Symbol;Acc:HGNC:9113]
ENSG00000163814	CDCP1	355.964	513.86	-0.53	1.35E-05	0.000197421	CUB domain containing protein 1 [Source:HGNC Symbol;Acc:HGNC:24357]
ENSG00000167468	GPX4	5569.771	7436.906	-0.417	1.36E-05	0.000198392	glutathione peroxidase 4 [Source:HGNC Symbol;Acc:HGNC:4556]
ENSG00000136270	TBRG4	4759.201	6264.875	-0.397	1.37E-05	0.00019901	transforming growth factor beta regulator 4 [Source:HGNC Symbol;Acc:HGNC:17443]
ENSG00000091640	SPAG7	1121.957	1478.898	-0.399	1.38E-05	0.000200368	sperm associated antigen 7 [Source:HGNC Symbol;Acc:HGNC:11216]
ENSG00000152556	PFKM	3991.222	4934.258	-0.306	1.39E-05	0.000202052	phosphofructokinase, muscle [Source:HGNC Symbol;Acc:HGNC:8877]
ENSG00000102030	NAA10	565.239	784.338	-0.472	1.39E-05	0.000202223	N(alpha)-acetyltransferase 10, NatA catalytic subunit [Source:HGNC Symbol;Acc:HGNC:18704]
ENSG00000184887	BTBD6	953.229	1284.09	-0.43	1.40E-05	0.000203213	BTB domain containing 6 [Source:HGNC Symbol;Acc:HGNC:19897]
ENSG00000099800	TIMM13	3405.423	4570.494	-0.424	1.40E-05	0.000203365	translocase of inner mitochondrial membrane 13 [Source:HGNC Symbol;Acc:HGNC:11816]
ENSG00000167645	YIF1B	1549.174	2049.718	-0.404	1.41E-05	0.00020381	Yip1 interacting factor homolog B, membrane trafficking protein [Source:HGNC Symbol;Acc:HGNC:30511]
ENSG00000123143	PKN1	8932.757	12240.922	-0.455	1.42E-05	0.000204927	protein kinase N1 [Source:HGNC Symbol;Acc:HGNC:9405]
ENSG00000099899	TRMT2A	1256.326	1768.361	-0.493	1.44E-05	0.000207457	tRNA methyltransferase 2 homolog A [Source:HGNC Symbol;Acc:HGNC:24974]
ENSG00000170638	TRABD	1803.499	2448.356	-0.441	1.44E-05	0.000207457	TraB domain containing [Source:HGNC Symbol;Acc:HGNC:28805]
ENSG00000104081	BMF	36.831	86.321	-1.227	1.46E-05	0.000210396	Bcl2 modifying factor [Source:HGNC Symbol;Acc:HGNC:24132]
ENSG00000100504	PYGL	1339.912	1031.847	0.377	1.47E-05	0.000211103	glycogen phosphorylase L [Source:HGNC Symbol;Acc:HGNC:9725]
ENSG00000129194	SOX15	139.924	231.593	-0.727	1.47E-05	0.000211838	SRY-box 15 [Source:HGNC Symbol;Acc:HGNC:11196]
ENSG00000247596	TWF2	1005.058	1378.589	-0.456	1.49E-05	0.000213296	twinfilin actin binding protein 2 [Source:HGNC Symbol;Acc:HGNC:9621]
ENSG00000189334	S100A14	156.284	262.299	-0.75	1.49E-05	0.0002141	S100 calcium binding protein A14 [Source:HGNC Symbol;Acc:HGNC:18901]
ENSG00000158292	GPR153	209.97	320.008	-0.608	1.51E-05	0.000215801	G protein-coupled receptor 153 [Source:HGNC Symbol;Acc:HGNC:23618]
ENSG00000105372	RPS19	25753.725	33693.649	-0.388	1.51E-05	0.000216067	ribosomal protein S19 [Source:HGNC Symbol;Acc:HGNC:10402]
ENSG00000100997	ABHD12	2207.988	2959.565	-0.423	1.52E-05	0.000216846	abhydrolase domain containing 12 [Source:HGNC Symbol;Acc:HGNC:15868]
ENSG00000100726	TELO2	2585.421	3589.466	-0.473	1.52E-05	0.000216905	telomere maintenance 2 [Source:HGNC Symbol;Acc:HGNC:29099]
ENSG00000164951	PDP1	340.513	215.605	0.66	1.53E-05	0.000218209	pyruvate dehyrogenase phosphatase catalytic subunit 1 [Source:HGNC Symbol;Acc:HGNC:9279]
ENSG00000161955	TNFSF13	203.333	319.246	-0.651	1.53E-05	0.000218209	TNF superfamily member 13 [Source:HGNC Symbol;Acc:HGNC:11928]
ENSG00000163904	SENP2	703.744	504.714	0.479	1.54E-05	0.000219089	SUMO specific peptidase 2 [Source:HGNC Symbol;Acc:HGNC:23116]
ENSG00000179218	CALR	30424.324	37411.709	-0.298	1.55E-05	0.000220066	calreticulin [Source:HGNC Symbol;Acc:HGNC:1455]
ENSG00000101213	PTK6	339.974	496.57	-0.546	1.56E-05	0.00022171	protein tyrosine kinase 6 [Source:HGNC Symbol;Acc:HGNC:9617]
ENSG00000170955	CAVIN3	1048.119	1517.364	-0.534	1.58E-05	0.000224471	caveolae associated protein 3 [Source:HGNC Symbol;Acc:HGNC:9400]
ENSG00000075711	DLG1	489.709	329.924	0.57	1.59E-05	0.00022494	discs large MAGUK scaffold protein 1 [Source:HGNC Symbol;Acc:HGNC:2900]
ENSG00000179085	DPM3	560.368	806.147	-0.524	1.63E-05	0.000230124	dolichyl-phosphate mannosyltransferase subunit 3 [Source:HGNC Symbol;Acc:HGNC:3007]
ENSG00000178038	ALS2CL	782.054	1052.173	-0.428	1.63E-05	0.000230124	ALS2 C-terminal like [Source:HGNC Symbol;Acc:HGNC:20605]
ENSG00000135535	CD164	943.014	647.101	0.543	1.64E-05	0.000230698	CD164 molecule [Source:HGNC Symbol;Acc:HGNC:1632]
ENSG00000119899	SLC17A5	238.789	140.657	0.761	1.64E-05	0.000231191	solute carrier family 17 member 5 [Source:HGNC Symbol;Acc:HGNC:10933]
ENSG00000177034	MTX3	257.563	155.737	0.725	1.66E-05	0.00023424	metaxin 3 [Source:HGNC Symbol;Acc:HGNC:24812]
ENSG00000167880	EVPL	1201.47	1698.225	-0.499	1.67E-05	0.000234695	envoplakin [Source:HGNC Symbol;Acc:HGNC:3503]
ENSG00000168243	GNG4	215.557	130.455	0.723	1.67E-05	0.000234695	G protein subunit gamma 4 [Source:HGNC Symbol;Acc:HGNC:4407]
ENSG00000125503	PPP1R12C	1436.73	1902.489	-0.405	1.67E-05	0.000234703	protein phosphatase 1 regulatory subunit 12C [Source:HGNC Symbol;Acc:HGNC:14947]
ENSG00000146063	TRIM41	1639.608	2222.61	-0.439	1.68E-05	0.000234993	tripartite motif containing 41 [Source:HGNC Symbol;Acc:HGNC:19013]
ENSG00000149115	TNKS1BP1	2273.569	3131.822	-0.462	1.68E-05	0.000234993	tankyrase 1 binding protein 1 [Source:HGNC Symbol;Acc:HGNC:19081]
ENSG00000007080	CCDC124	3366.976	4594.071	-0.448	1.69E-05	0.000235373	coiled-coil domain containing 124 [Source:HGNC Symbol;Acc:HGNC:25171]
ENSG00000166189	HPS6	1718.212	2386.366	-0.474	1.69E-05	0.000235373	HPS6, biogenesis of lysosomal organelles complex 2 subunit 3 [Source:HGNC Symbol;Acc:HGNC:18817]
ENSG00000204991	SPIRE2	443.049	655.793	-0.566	1.69E-05	0.000235442	spire type actin nucleation factor 2 [Source:HGNC Symbol;Acc:HGNC:30623]
ENSG00000124942	AHNAK	7068.01	5577.882	0.342	1.69E-05	0.000235484	AHNAK nucleoprotein [Source:HGNC Symbol;Acc:HGNC:347]
ENSG00000053501	USE1	552.208	825.93	-0.581	1.70E-05	0.000236463	unconventional SNARE in the ER 1 [Source:HGNC Symbol;Acc:HGNC:30882]
ENSG00000063660	GPC1	4723.33	6451.284	-0.45	1.70E-05	0.00023677	glypican 1 [Source:HGNC Symbol;Acc:HGNC:4449]
ENSG00000197150	ABCB8	1286.69	1696.037	-0.399	1.71E-05	0.00023677	ATP binding cassette subfamily B member 8 [Source:HGNC Symbol;Acc:HGNC:49]
ENSG00000128928	IVD	1971.682	2502.712	-0.344	1.71E-05	0.00023677	isovaleryl-CoA dehydrogenase [Source:HGNC Symbol;Acc:HGNC:6186]
ENSG00000130244	FAM98C	363.608	563.323	-0.631	1.72E-05	0.000238306	family with sequence similarity 98 member C [Source:HGNC Symbol;Acc:HGNC:27119]
ENSG00000185787	MORF4L1	7772.413	6009.732	0.371	1.72E-05	0.000238306	mortality factor 4 like 1 [Source:HGNC Symbol;Acc:HGNC:16989]
ENSG00000101365	IDH3B	3533.549	4761.35	-0.43	1.72E-05	0.000238306	isocitrate dehydrogenase 3 (NAD(+)) beta [Source:HGNC Symbol;Acc:HGNC:5385]
ENSG00000134901	KDELC1	258.055	150.947	0.77	1.73E-05	0.000239138	KDEL motif containing 1 [Source:HGNC Symbol;Acc:HGNC:19350]
ENSG00000161888	SPC24	938.408	1245.557	-0.409	1.74E-05	0.000240159	SPC24, NDC80 kinetochore complex component [Source:HGNC Symbol;Acc:HGNC:26913]
ENSG00000178896	EXOSC4	1445.195	1924.984	-0.414	1.75E-05	0.00024047	exosome component 4 [Source:HGNC Symbol;Acc:HGNC:18189]
ENSG00000197562	RAB40C	735.084	1038.692	-0.499	1.75E-05	0.00024113	RAB40C, member RAS oncogene family [Source:HGNC Symbol;Acc:HGNC:18285]
ENSG00000236104	ZBTB22	237.242	363.169	-0.616	1.76E-05	0.000241956	zinc finger and BTB domain containing 22 [Source:HGNC Symbol;Acc:HGNC:13085]
ENSG00000077312	SNRPA	1425.166	1831.994	-0.362	1.78E-05	0.000244632	small nuclear ribonucleoprotein polypeptide A [Source:HGNC Symbol;Acc:HGNC:11151]
ENSG00000179431	FJX1	91.192	41.529	1.138	1.79E-05	0.000245049	four jointed box 1 [Source:HGNC Symbol;Acc:HGNC:17166]
ENSG00000137100	DCTN3	837.883	1139.039	-0.443	1.79E-05	0.000245049	dynactin subunit 3 [Source:HGNC Symbol;Acc:HGNC:2713]
ENSG00000105464	GRIN2D	629.427	922.46	-0.552	1.79E-05	0.000245255	glutamate ionotropic receptor NMDA type subunit 2D [Source:HGNC Symbol;Acc:HGNC:4588]
ENSG00000111206	FOXM1	4044.094	5059.144	-0.323	1.80E-05	0.000245519	forkhead box M1 [Source:HGNC Symbol;Acc:HGNC:3818]
ENSG00000167136	ENDOG	892.673	1312.624	-0.556	1.81E-05	0.0002467	endonuclease G [Source:HGNC Symbol;Acc:HGNC:3346]
ENSG00000089060	SLC8B1	787.026	1106.52	-0.492	1.81E-05	0.000247017	solute carrier family 8 member B1 [Source:HGNC Symbol;Acc:HGNC:26175]
ENSG00000160404	TOR2A	227.31	346.348	-0.61	1.85E-05	0.000252459	torsin family 2 member A [Source:HGNC Symbol;Acc:HGNC:11996]
ENSG00000124767	GLO1	1493.657	1097.16	0.445	1.86E-05	0.000252978	glyoxalase I [Source:HGNC Symbol;Acc:HGNC:4323]
ENSG00000125148	MT2A	2677.309	3474.167	-0.376	1.87E-05	0.000254086	metallothionein 2A [Source:HGNC Symbol;Acc:HGNC:7406]
ENSG00000130520	LSM4	5305.46	7040.078	-0.408	1.88E-05	0.000254685	LSM4 homolog, U6 small nuclear RNA and mRNA degradation associated [Source:HGNC Symbol;Acc:HGNC:17259]
ENSG00000181104	F2R	225.719	135.224	0.738	1.89E-05	0.000255719	coagulation factor II thrombin receptor [Source:HGNC Symbol;Acc:HGNC:3537]
ENSG00000073712	FERMT2	1107.635	758.982	0.546	1.91E-05	0.000258485	fermitin family member 2 [Source:HGNC Symbol;Acc:HGNC:15767]
ENSG00000133704	IPO8	815.552	569.561	0.518	1.92E-05	0.000260019	importin 8 [Source:HGNC Symbol;Acc:HGNC:9853]
ENSG00000117906	RCN2	946.174	688.355	0.459	1.93E-05	0.000261174	reticulocalbin 2 [Source:HGNC Symbol;Acc:HGNC:9935]
ENSG00000197905	TEAD4	2002.379	2667.637	-0.414	1.94E-05	0.00026206	TEA domain transcription factor 4 [Source:HGNC Symbol;Acc:HGNC:11717]
ENSG00000160767	FAM189B	2098.801	2716.922	-0.372	1.97E-05	0.000265576	family with sequence similarity 189 member B [Source:HGNC Symbol;Acc:HGNC:1233]
ENSG00000112576	CCND3	2825.821	3577.434	-0.34	1.98E-05	0.000266567	cyclin D3 [Source:HGNC Symbol;Acc:HGNC:1585]
ENSG00000237330	RNF223	211.97	347.382	-0.714	1.98E-05	0.000266567	ring finger protein 223 [Source:HGNC Symbol;Acc:HGNC:40020]
ENSG00000180340	FZD2	853.036	1154.663	-0.436	1.99E-05	0.000267067	frizzled class receptor 2 [Source:HGNC Symbol;Acc:HGNC:4040]
ENSG00000135047	CTSL	3805.679	4758.563	-0.322	1.99E-05	0.000267645	cathepsin L [Source:HGNC Symbol;Acc:HGNC:2537]
ENSG00000165688	PMPCA	4057.569	5133.273	-0.339	2.00E-05	0.000268901	peptidase, mitochondrial processing alpha subunit [Source:HGNC Symbol;Acc:HGNC:18667]
ENSG00000124275	MTRR	1082.21	768.12	0.495	2.03E-05	0.000272394	5-methyltetrahydrofolate-homocysteine methyltransferase reductase [Source:HGNC Symbol;Acc:HGNC:7473]
ENSG00000006025	OSBPL7	219.617	362.196	-0.723	2.08E-05	0.000277784	oxysterol binding protein like 7 [Source:HGNC Symbol;Acc:HGNC:16387]
ENSG00000119559	C19orf25	514.115	753.657	-0.551	2.09E-05	0.000278952	chromosome 19 open reading frame 25 [Source:HGNC Symbol;Acc:HGNC:26711]
ENSG00000262814	MRPL12	1169.649	1605.34	-0.457	2.09E-05	0.000279122	mitochondrial ribosomal protein L12 [Source:HGNC Symbol;Acc:HGNC:10378]
ENSG00000148335	NTMT1	1276.11	1683.105	-0.399	2.10E-05	0.000280423	N-terminal Xaa-Pro-Lys N-methyltransferase 1 [Source:HGNC Symbol;Acc:HGNC:23373]
ENSG00000130725	UBE2M	4338.93	5787.781	-0.416	2.13E-05	0.00028342	ubiquitin conjugating enzyme E2 M [Source:HGNC Symbol;Acc:HGNC:12491]
ENSG00000271383	NBPF19	333.629	216.812	0.621	2.13E-05	0.00028342	NBPF member 19 [Source:HGNC Symbol;Acc:HGNC:31999]
ENSG00000086061	DNAJA1	4150.384	3218.103	0.367	2.13E-05	0.00028342	DnaJ heat shock protein family (Hsp40) member A1 [Source:HGNC Symbol;Acc:HGNC:5229]
ENSG00000169696	ASPSCR1	1566.558	2095.897	-0.42	2.14E-05	0.000284841	ASPSCR1, UBX domain containing tether for SLC2A4 [Source:HGNC Symbol;Acc:HGNC:13825]
ENSG00000137331	IER3	1936.416	2472.334	-0.352	2.18E-05	0.000289909	immediate early response 3 [Source:HGNC Symbol;Acc:HGNC:5392]
ENSG00000013306	SLC25A39	6032.737	7732.037	-0.358	2.21E-05	0.000292584	solute carrier family 25 member 39 [Source:HGNC Symbol;Acc:HGNC:24279]
ENSG00000123213	NLN	768.776	523.786	0.552	2.21E-05	0.000293134	neurolysin [Source:HGNC Symbol;Acc:HGNC:16058]
ENSG00000182208	MOB2	301.748	455.003	-0.591	2.24E-05	0.000295995	MOB kinase activator 2 [Source:HGNC Symbol;Acc:HGNC:24904]
ENSG00000157106	SMG1	1068.091	799.348	0.418	2.25E-05	0.000297184	SMG1, nonsense mediated mRNA decay associated PI3K related kinase [Source:HGNC Symbol;Acc:HGNC:30045]
ENSG00000138621	PPCDC	423.986	604.842	-0.512	2.25E-05	0.000297184	phosphopantothenoylcysteine decarboxylase [Source:HGNC Symbol;Acc:HGNC:28107]
ENSG00000116670	MAD2L2	1530.887	2016.674	-0.397	2.26E-05	0.000298005	mitotic arrest deficient 2 like 2 [Source:HGNC Symbol;Acc:HGNC:6764]
ENSG00000177830	CHID1	991.153	1325.852	-0.42	2.27E-05	0.00029846	chitinase domain containing 1 [Source:HGNC Symbol;Acc:HGNC:28474]
ENSG00000177697	CD151	3490.199	4421.451	-0.341	2.29E-05	0.000300978	CD151 molecule (Raph blood group) [Source:HGNC Symbol;Acc:HGNC:1630]
ENSG00000237506	RPSAP15	1523.413	2136.352	-0.488	2.31E-05	0.000303485	ribosomal protein SA pseudogene 15 [Source:HGNC Symbol;Acc:HGNC:31464]
ENSG00000176978	DPP7	2974.279	3997.275	-0.426	2.32E-05	0.000305084	dipeptidyl peptidase 7 [Source:HGNC Symbol;Acc:HGNC:14892]
ENSG00000147889	CDKN2A	10232.775	13291.669	-0.377	2.33E-05	0.000305933	cyclin dependent kinase inhibitor 2A [Source:HGNC Symbol;Acc:HGNC:1787]
ENSG00000241553	ARPC4	1962.695	2542.866	-0.373	2.35E-05	0.000307514	actin related protein 2/3 complex subunit 4 [Source:HGNC Symbol;Acc:HGNC:707]
ENSG00000164885	CDK5	543.795	756.706	-0.476	2.36E-05	0.000308329	cyclin dependent kinase 5 [Source:HGNC Symbol;Acc:HGNC:1774]
ENSG00000140406	TLNRD1	1322.761	1734.677	-0.391	2.38E-05	0.000309948	talin rod domain containing 1 [Source:HGNC Symbol;Acc:HGNC:13519]
ENSG00000226415	TPI1P1	304.863	456.692	-0.583	2.38E-05	0.000309948	triosephosphate isomerase 1 pseudogene 1 [Source:HGNC Symbol;Acc:HGNC:35449]
ENSG00000145022	TCTA	393.494	551.53	-0.487	2.38E-05	0.000309948	T cell leukemia translocation altered [Source:HGNC Symbol;Acc:HGNC:11692]
ENSG00000112699	GMDS	943.027	1231.998	-0.386	2.38E-05	0.000309948	GDP-mannose 4,6-dehydratase [Source:HGNC Symbol;Acc:HGNC:4369]
ENSG00000104522	TSTA3	1859.062	2531.133	-0.445	2.39E-05	0.000311481	tissue specific transplantation antigen P35B [Source:HGNC Symbol;Acc:HGNC:12390]
ENSG00000181991	MRPS11	978.117	1280.142	-0.388	2.40E-05	0.000311923	mitochondrial ribosomal protein S11 [Source:HGNC Symbol;Acc:HGNC:14050]
ENSG00000184076	UQCR10	990.666	1294.089	-0.385	2.40E-05	0.000311923	ubiquinol-cytochrome c reductase, complex III subunit X [Source:HGNC Symbol;Acc:HGNC:30863]
ENSG00000197696	NMB	142.784	247.506	-0.796	2.41E-05	0.000312448	neuromedin B [Source:HGNC Symbol;Acc:HGNC:7842]
ENSG00000172336	POP7	2810.032	3679.263	-0.389	2.42E-05	0.000313652	POP7 homolog, ribonuclease P/MRP subunit [Source:HGNC Symbol;Acc:HGNC:19949]
ENSG00000057019	DCBLD2	631.249	429.626	0.554	2.43E-05	0.00031495	discoidin, CUB and LCCL domain containing 2 [Source:HGNC Symbol;Acc:HGNC:24627]
ENSG00000100058	CRYBB2P1	431.983	613.922	-0.507	2.44E-05	0.000315743	crystallin beta B2 pseudogene 1 [Source:HGNC Symbol;Acc:HGNC:2399]
ENSG00000068120	COASY	4473.099	5639.194	-0.334	2.45E-05	0.000316921	Coenzyme A synthase [Source:HGNC Symbol;Acc:HGNC:29932]
ENSG00000184216	IRAK1	14191.378	19010.429	-0.422	2.46E-05	0.000317003	interleukin 1 receptor associated kinase 1 [Source:HGNC Symbol;Acc:HGNC:6112]
ENSG00000065911	MTHFD2	2639.051	1961.352	0.428	2.47E-05	0.000318737	methylenetetrahydrofolate dehydrogenase (NADP+ dependent) 2, methenyltetrahydrofolate cyclohydrolase [Source:HGNC Symbol;Acc:HGNC:7434]
ENSG00000112039	FANCE	452.129	642.854	-0.509	2.50E-05	0.000322285	FA complementation group E [Source:HGNC Symbol;Acc:HGNC:3586]
ENSG00000144655	CSRNP1	971.52	1291.729	-0.411	2.51E-05	0.000322285	cysteine and serine rich nuclear protein 1 [Source:HGNC Symbol;Acc:HGNC:14300]
ENSG00000109606	DHX15	1873.66	1379.142	0.442	2.51E-05	0.000322285	DEAH-box helicase 15 [Source:HGNC Symbol;Acc:HGNC:2738]
ENSG00000213625	LEPROT	460.148	312.701	0.558	2.51E-05	0.000322602	leptin receptor overlapping transcript [Source:HGNC Symbol;Acc:HGNC:29477]
ENSG00000129195	PIMREG	863.12	1150.19	-0.414	2.51E-05	0.000322602	PICALM interacting mitotic regulator [Source:HGNC Symbol;Acc:HGNC:25483]
ENSG00000187555	USP7	2098.217	1579.732	0.41	2.52E-05	0.000322831	ubiquitin specific peptidase 7 [Source:HGNC Symbol;Acc:HGNC:12630]
ENSG00000138757	G3BP2	2087.218	1554.13	0.425	2.53E-05	0.000323599	G3BP stress granule assembly factor 2 [Source:HGNC Symbol;Acc:HGNC:30291]
ENSG00000127586	CHTF18	1284.407	1736.856	-0.436	2.55E-05	0.000325969	chromosome transmission fidelity factor 18 [Source:HGNC Symbol;Acc:HGNC:18435]
ENSG00000148343	MIGA2	823.174	1137.864	-0.467	2.56E-05	0.00032721	mitoguardin 2 [Source:HGNC Symbol;Acc:HGNC:23621]
ENSG00000157020	SEC13	4469.223	5595.457	-0.324	2.58E-05	0.000329093	SEC13 homolog, nuclear pore and COPII coat complex component [Source:HGNC Symbol;Acc:HGNC:10697]
ENSG00000166206	GABRB3	52.211	16.446	1.659	2.63E-05	0.000335041	gamma-aminobutyric acid type A receptor beta3 subunit [Source:HGNC Symbol;Acc:HGNC:4083]
ENSG00000089327	FXYD5	2102.83	2621.467	-0.318	2.63E-05	0.000335456	FXYD domain containing ion transport regulator 5 [Source:HGNC Symbol;Acc:HGNC:4029]
ENSG00000239857	GET4	260.053	420.609	-0.693	2.64E-05	0.000336332	golgi to ER traffic protein 4 [Source:HGNC Symbol;Acc:HGNC:21690]
ENSG00000158246	TENT5B	413.122	606.363	-0.554	2.65E-05	0.000336332	terminal nucleotidyltransferase 5B [Source:HGNC Symbol;Acc:HGNC:28273]
ENSG00000137642	SORL1	373.708	238.456	0.647	2.65E-05	0.000336534	sortilin related receptor 1 [Source:HGNC Symbol;Acc:HGNC:11185]
ENSG00000162066	AMDHD2	360.789	548.566	-0.603	2.66E-05	0.00033697	amidohydrolase domain containing 2 [Source:HGNC Symbol;Acc:HGNC:24262]
ENSG00000196498	NCOR2	6325.747	8397.596	-0.409	2.67E-05	0.000338609	nuclear receptor corepressor 2 [Source:HGNC Symbol;Acc:HGNC:7673]
ENSG00000125611	CHCHD5	466.261	662.234	-0.506	2.69E-05	0.000340223	coiled-coil-helix-coiled-coil-helix domain containing 5 [Source:HGNC Symbol;Acc:HGNC:17840]
ENSG00000135766	EGLN1	1263.335	942.248	0.422	2.71E-05	0.000342355	egl-9 family hypoxia inducible factor 1 [Source:HGNC Symbol;Acc:HGNC:1232]
ENSG00000204516	MICB	1189.526	1543.84	-0.376	2.74E-05	0.000346064	MHC class I polypeptide-related sequence B [Source:HGNC Symbol;Acc:HGNC:7091]
ENSG00000100664	EIF5	3102.897	2287.308	0.44	2.75E-05	0.000346993	eukaryotic translation initiation factor 5 [Source:HGNC Symbol;Acc:HGNC:3299]
ENSG00000106723	SPIN1	2028.756	1484.271	0.451	2.77E-05	0.000349146	spindlin 1 [Source:HGNC Symbol;Acc:HGNC:11243]
ENSG00000107758	PPP3CB	492.55	341.961	0.527	2.82E-05	0.00035516	protein phosphatase 3 catalytic subunit beta [Source:HGNC Symbol;Acc:HGNC:9315]
ENSG00000196961	AP2A1	3009.075	3881.987	-0.368	2.83E-05	0.000356367	adaptor related protein complex 2 subunit alpha 1 [Source:HGNC Symbol;Acc:HGNC:561]
ENSG00000117335	CD46	1476.19	1044.549	0.499	2.84E-05	0.000356825	CD46 molecule [Source:HGNC Symbol;Acc:HGNC:6953]
ENSG00000104907	TRMT1	3321.098	4259.215	-0.359	2.85E-05	0.000358333	tRNA methyltransferase 1 [Source:HGNC Symbol;Acc:HGNC:25980]
ENSG00000167702	KIFC2	344.484	520.375	-0.596	2.89E-05	0.000361835	kinesin family member C2 [Source:HGNC Symbol;Acc:HGNC:29530]
ENSG00000119383	PTPA	4801.442	6256.619	-0.382	2.89E-05	0.000361835	protein phosphatase 2 phosphatase activator [Source:HGNC Symbol;Acc:HGNC:9308]
ENSG00000165410	CFL2	568.407	397.986	0.513	2.89E-05	0.000361835	cofilin 2 [Source:HGNC Symbol;Acc:HGNC:1875]
ENSG00000196683	TOMM7	1454.056	1957.303	-0.429	2.92E-05	0.000364946	translocase of outer mitochondrial membrane 7 [Source:HGNC Symbol;Acc:HGNC:21648]
ENSG00000183751	TBL3	2560.594	3368.279	-0.396	2.92E-05	0.000365382	transducin beta like 3 [Source:HGNC Symbol;Acc:HGNC:11587]
ENSG00000139644	TMBIM6	9330.647	11402.044	-0.289	2.94E-05	0.000367013	transmembrane BAX inhibitor motif containing 6 [Source:HGNC Symbol;Acc:HGNC:11723]
ENSG00000197728	RPS26	7924.862	9705.477	-0.292	2.94E-05	0.000367013	ribosomal protein S26 [Source:HGNC Symbol;Acc:HGNC:10414]
ENSG00000038002	AGA	247.934	152.474	0.704	2.95E-05	0.000367925	aspartylglucosaminidase [Source:HGNC Symbol;Acc:HGNC:318]
ENSG00000126461	SCAF1	3815.885	5094.931	-0.417	2.97E-05	0.000368964	SR-related CTD associated factor 1 [Source:HGNC Symbol;Acc:HGNC:30403]
ENSG00000125995	ROMO1	1310.193	1883.07	-0.523	2.97E-05	0.000368964	reactive oxygen species modulator 1 [Source:HGNC Symbol;Acc:HGNC:16185]
ENSG00000134809	TIMM10	951.907	1267.74	-0.413	2.97E-05	0.000368964	translocase of inner mitochondrial membrane 10 [Source:HGNC Symbol;Acc:HGNC:11814]
ENSG00000188613	NANOS1	179.973	105.883	0.767	2.97E-05	0.000368964	nanos C2HC-type zinc finger 1 [Source:HGNC Symbol;Acc:HGNC:23044]
ENSG00000169251	NMD3	652.156	445.395	0.549	2.99E-05	0.000370012	NMD3 ribosome export adaptor [Source:HGNC Symbol;Acc:HGNC:24250]
ENSG00000178695	KCTD12	610.93	444.583	0.459	3.00E-05	0.000371824	potassium channel tetramerization domain containing 12 [Source:HGNC Symbol;Acc:HGNC:14678]
ENSG00000148672	GLUD1	1892.919	1470.325	0.365	3.02E-05	0.000373617	glutamate dehydrogenase 1 [Source:HGNC Symbol;Acc:HGNC:4335]
ENSG00000159199	ATP5MC1	3584.467	4499.856	-0.328	3.03E-05	0.000374927	ATP synthase membrane subunit c locus 1 [Source:HGNC Symbol;Acc:HGNC:841]
ENSG00000105698	USF2	2311.833	3025.1	-0.388	3.08E-05	0.000380711	upstream transcription factor 2, c-fos interacting [Source:HGNC Symbol;Acc:HGNC:12594]
ENSG00000007038	PRSS21	3938.308	5052.566	-0.359	3.09E-05	0.000380968	serine protease 21 [Source:HGNC Symbol;Acc:HGNC:9485]
ENSG00000165572	KBTBD6	544.448	374.765	0.539	3.09E-05	0.000380968	kelch repeat and BTB domain containing 6 [Source:HGNC Symbol;Acc:HGNC:25340]
ENSG00000165724	ZMYND19	1748.852	2358.314	-0.431	3.11E-05	0.00038305	zinc finger MYND-type containing 19 [Source:HGNC Symbol;Acc:HGNC:21146]
ENSG00000067082	KLF6	517.406	366.816	0.496	3.17E-05	0.000389347	Kruppel like factor 6 [Source:HGNC Symbol;Acc:HGNC:2235]
ENSG00000126261	UBA2	2820.064	2132.035	0.403	3.18E-05	0.00039055	ubiquitin like modifier activating enzyme 2 [Source:HGNC Symbol;Acc:HGNC:30661]
ENSG00000137843	PAK6	175.826	275.179	-0.645	3.20E-05	0.000392778	p21 (RAC1) activated kinase 6 [Source:HGNC Symbol;Acc:HGNC:16061]
ENSG00000143575	HAX1	2949.371	3747.759	-0.346	3.23E-05	0.000395862	HCLS1 associated protein X-1 [Source:HGNC Symbol;Acc:HGNC:16915]
ENSG00000008513	ST3GAL1	1797.174	1395.654	0.365	3.23E-05	0.000395862	ST3 beta-galactoside alpha-2,3-sialyltransferase 1 [Source:HGNC Symbol;Acc:HGNC:10862]
ENSG00000172380	GNG12	636.174	420.747	0.596	3.24E-05	0.000396044	G protein subunit gamma 12 [Source:HGNC Symbol;Acc:HGNC:19663]
ENSG00000171700	RGS19	762.534	1002.152	-0.395	3.25E-05	0.000397079	regulator of G protein signaling 19 [Source:HGNC Symbol;Acc:HGNC:13735]
ENSG00000101126	ADNP	1696.898	1287.388	0.399	3.27E-05	0.000398562	activity dependent neuroprotector homeobox [Source:HGNC Symbol;Acc:HGNC:15766]
ENSG00000101181	MTG2	2440.21	3188.744	-0.386	3.27E-05	0.000398562	mitochondrial ribosome associated GTPase 2 [Source:HGNC Symbol;Acc:HGNC:16239]
ENSG00000110104	CCDC86	2423.219	3138.427	-0.373	3.29E-05	0.000401045	coiled-coil domain containing 86 [Source:HGNC Symbol;Acc:HGNC:28359]
ENSG00000160193	WDR4	1841.686	2383.481	-0.372	3.30E-05	0.000402117	WD repeat domain 4 [Source:HGNC Symbol;Acc:HGNC:12756]
ENSG00000233328	PFN1P1	100.084	181.134	-0.859	3.35E-05	0.000407817	profilin 1 pseudogene 1 [Source:HGNC Symbol;Acc:HGNC:42989]
ENSG00000099364	FBXL19	1796.805	2364.527	-0.396	3.36E-05	0.000407817	F-box and leucine rich repeat protein 19 [Source:HGNC Symbol;Acc:HGNC:25300]
ENSG00000006282	SPATA20	759.532	1060.279	-0.481	3.37E-05	0.000408769	spermatogenesis associated 20 [Source:HGNC Symbol;Acc:HGNC:26125]
ENSG00000164889	SLC4A2	14120.507	18333.517	-0.377	3.39E-05	0.000411093	solute carrier family 4 member 2 [Source:HGNC Symbol;Acc:HGNC:11028]
ENSG00000135253	KCP	51.816	104.085	-1.004	3.41E-05	0.000413594	kielin/chordin-like protein [Source:HGNC Symbol;Acc:HGNC:17585]
ENSG00000138018	SELENOI	1190.628	857.735	0.473	3.44E-05	0.000416039	selenoprotein I [Source:HGNC Symbol;Acc:HGNC:29361]
ENSG00000099812	MISP	4554.78	5904.207	-0.374	3.44E-05	0.000416444	mitotic spindle positioning [Source:HGNC Symbol;Acc:HGNC:27000]
ENSG00000065057	NTHL1	962.645	1303.417	-0.437	3.47E-05	0.000419616	nth like DNA glycosylase 1 [Source:HGNC Symbol;Acc:HGNC:8028]
ENSG00000141504	SAT2	512.028	730.496	-0.512	3.50E-05	0.000422032	spermidine/spermine N1-acetyltransferase family member 2 [Source:HGNC Symbol;Acc:HGNC:23160]
ENSG00000115286	NDUFS7	785.836	1078.572	-0.457	3.50E-05	0.000422032	NADH:ubiquinone oxidoreductase core subunit S7 [Source:HGNC Symbol;Acc:HGNC:7714]
ENSG00000088247	KHSRP	6883.749	8723.945	-0.342	3.51E-05	0.000422343	KH-type splicing regulatory protein [Source:HGNC Symbol;Acc:HGNC:6316]
ENSG00000168476	REEP4	1106.546	1493.439	-0.432	3.51E-05	0.00042238	receptor accessory protein 4 [Source:HGNC Symbol;Acc:HGNC:26176]
ENSG00000158985	CDC42SE2	906.508	619.598	0.549	3.53E-05	0.000423969	CDC42 small effector 2 [Source:HGNC Symbol;Acc:HGNC:18547]
ENSG00000159685	CHCHD6	557.107	795.833	-0.514	3.53E-05	0.000424276	coiled-coil-helix-coiled-coil-helix domain containing 6 [Source:HGNC Symbol;Acc:HGNC:28184]
ENSG00000106628	POLD2	5543.998	6940.085	-0.324	3.54E-05	0.000424695	DNA polymerase delta 2, accessory subunit [Source:HGNC Symbol;Acc:HGNC:9176]
ENSG00000126267	COX6B1	3034.577	3872.8	-0.352	3.55E-05	0.000424927	cytochrome c oxidase subunit 6B1 [Source:HGNC Symbol;Acc:HGNC:2280]
ENSG00000134369	NAV1	348.248	492.659	-0.5	3.55E-05	0.000424927	neuron navigator 1 [Source:HGNC Symbol;Acc:HGNC:15989]
ENSG00000133265	HSPBP1	3025.954	3877.519	-0.358	3.57E-05	0.000426914	HSPA (Hsp70) binding protein 1 [Source:HGNC Symbol;Acc:HGNC:24989]
ENSG00000221829	FANCG	1065.595	1424.183	-0.418	3.59E-05	0.000428748	FA complementation group G [Source:HGNC Symbol;Acc:HGNC:3588]
ENSG00000092068	SLC7A8	157.507	249.074	-0.661	3.60E-05	0.000428994	solute carrier family 7 member 8 [Source:HGNC Symbol;Acc:HGNC:11066]
ENSG00000130768	SMPDL3B	258.55	381.244	-0.561	3.60E-05	0.000428994	sphingomyelin phosphodiesterase acid like 3B [Source:HGNC Symbol;Acc:HGNC:21416]
ENSG00000116685	KIAA2013	2430.232	3215.325	-0.404	3.62E-05	0.000431817	KIAA2013 [Source:HGNC Symbol;Acc:HGNC:28513]
ENSG00000156026	MCU	888.469	651.403	0.448	3.66E-05	0.000435182	mitochondrial calcium uniporter [Source:HGNC Symbol;Acc:HGNC:23526]
ENSG00000105700	KXD1	1419.699	1828.294	-0.365	3.68E-05	0.000437436	KxDL motif containing 1 [Source:HGNC Symbol;Acc:HGNC:28420]
ENSG00000158417	EIF5B	508.437	728.372	-0.52	3.69E-05	0.000438318	eukaryotic translation initiation factor 5B [Source:HGNC Symbol;Acc:HGNC:30793]
ENSG00000171992	SYNPO	602.011	815.481	-0.438	3.71E-05	0.00044009	synaptopodin [Source:HGNC Symbol;Acc:HGNC:30672]
ENSG00000267795	SMIM22	117.821	198.026	-0.749	3.74E-05	0.00044385	small integral membrane protein 22 [Source:HGNC Symbol;Acc:HGNC:48329]
ENSG00000025434	NR1H3	326.923	468.425	-0.52	3.75E-05	0.000444586	nuclear receptor subfamily 1 group H member 3 [Source:HGNC Symbol;Acc:HGNC:7966]
ENSG00000109062	SLC9A3R1	2405.31	3100.686	-0.366	3.76E-05	0.000444997	SLC9A3 regulator 1 [Source:HGNC Symbol;Acc:HGNC:11075]
ENSG00000129968	ABHD17A	1594.214	2121.428	-0.412	3.77E-05	0.000445283	abhydrolase domain containing 17A [Source:HGNC Symbol;Acc:HGNC:28756]
ENSG00000140459	CYP11A1	106.753	186.805	-0.805	3.77E-05	0.000445283	cytochrome P450 family 11 subfamily A member 1 [Source:HGNC Symbol;Acc:HGNC:2590]
ENSG00000162910	MRPL55	1294.093	1760.259	-0.444	3.78E-05	0.0004461	mitochondrial ribosomal protein L55 [Source:HGNC Symbol;Acc:HGNC:16686]
ENSG00000005486	RHBDD2	1225.602	1658.254	-0.436	3.80E-05	0.000447758	rhomboid domain containing 2 [Source:HGNC Symbol;Acc:HGNC:23082]
ENSG00000142208	AKT1	3862.573	5099.938	-0.401	3.80E-05	0.000448	AKT serine/threonine kinase 1 [Source:HGNC Symbol;Acc:HGNC:391]
ENSG00000142409	ZNF787	2718.626	3698.224	-0.444	3.84E-05	0.000451738	zinc finger protein 787 [Source:HGNC Symbol;Acc:HGNC:26998]
ENSG00000139182	CLSTN3	374.007	524.357	-0.487	3.84E-05	0.000451738	calsyntenin 3 [Source:HGNC Symbol;Acc:HGNC:18371]
ENSG00000076356	PLXNA2	529.889	752.849	-0.507	3.86E-05	0.000453465	plexin A2 [Source:HGNC Symbol;Acc:HGNC:9100]
ENSG00000175387	SMAD2	1768.355	1324.065	0.417	3.88E-05	0.000455461	SMAD family member 2 [Source:HGNC Symbol;Acc:HGNC:6768]
ENSG00000163931	TKT	35651.369	44693.094	-0.326	3.89E-05	0.000456049	transketolase [Source:HGNC Symbol;Acc:HGNC:11834]
ENSG00000125637	PSD4	343.776	518.987	-0.595	3.92E-05	0.000458808	pleckstrin and Sec7 domain containing 4 [Source:HGNC Symbol;Acc:HGNC:19096]
ENSG00000117525	F3	1455.279	1098.865	0.405	3.92E-05	0.000459204	coagulation factor III, tissue factor [Source:HGNC Symbol;Acc:HGNC:3541]
ENSG00000138867	GUCD1	2113.016	2767.935	-0.389	3.96E-05	0.000462088	guanylyl cyclase domain containing 1 [Source:HGNC Symbol;Acc:HGNC:14237]
ENSG00000183828	NUDT14	316.725	469.618	-0.567	3.96E-05	0.000462088	nudix hydrolase 14 [Source:HGNC Symbol;Acc:HGNC:20141]
ENSG00000107262	BAG1	3131.782	3940.142	-0.331	4.02E-05	0.000469066	BCL2 associated athanogene 1 [Source:HGNC Symbol;Acc:HGNC:937]
ENSG00000100097	LGALS1	7611.217	10096.234	-0.408	4.03E-05	0.000470134	galectin 1 [Source:HGNC Symbol;Acc:HGNC:6561]
ENSG00000204569	PPP1R10	1522.044	1977.985	-0.378	4.04E-05	0.000470329	protein phosphatase 1 regulatory subunit 10 [Source:HGNC Symbol;Acc:HGNC:9284]
ENSG00000113407	TARS	4416.565	3397.942	0.378	4.06E-05	0.000472122	threonyl-tRNA synthetase [Source:HGNC Symbol;Acc:HGNC:11572]
ENSG00000204392	LSM2	1543.903	1980.667	-0.359	4.08E-05	0.000473813	LSM2 homolog, U6 small nuclear RNA and mRNA degradation associated [Source:HGNC Symbol;Acc:HGNC:13940]
ENSG00000108582	CPD	739.103	518.96	0.509	4.09E-05	0.000474494	carboxypeptidase D [Source:HGNC Symbol;Acc:HGNC:2301]
ENSG00000087077	TRIP6	8427.246	10835.163	-0.363	4.12E-05	0.000477874	thyroid hormone receptor interactor 6 [Source:HGNC Symbol;Acc:HGNC:12311]
ENSG00000158856	DMTN	408.099	596.54	-0.548	4.19E-05	0.000486071	dematin actin binding protein [Source:HGNC Symbol;Acc:HGNC:3382]
ENSG00000225630	MTND2P28	2318.168	1789.303	0.374	4.21E-05	0.000487595	MT-ND2 pseudogene 28 [Source:HGNC Symbol;Acc:HGNC:42129]
ENSG00000082212	ME2	1127.127	832.623	0.437	4.25E-05	0.000491472	malic enzyme 2 [Source:HGNC Symbol;Acc:HGNC:6984]
ENSG00000141934	PLPP2	1950.137	2513.651	-0.366	4.27E-05	0.000492842	phospholipid phosphatase 2 [Source:HGNC Symbol;Acc:HGNC:9230]
ENSG00000135048	CEMIP2	1076.202	771.989	0.479	4.27E-05	0.000492842	cell migration inducing hyaluronidase 2 [Source:HGNC Symbol;Acc:HGNC:11869]
ENSG00000013573	DDX11	1811.144	2318.921	-0.357	4.31E-05	0.000496888	DEAD/H-box helicase 11 [Source:HGNC Symbol;Acc:HGNC:2736]
ENSG00000149476	TKFC	727.815	983.221	-0.434	4.31E-05	0.000497141	triokinase and FMN cyclase [Source:HGNC Symbol;Acc:HGNC:24552]
ENSG00000137404	NRM	1333.405	1739.226	-0.383	4.33E-05	0.000498402	nurim [Source:HGNC Symbol;Acc:HGNC:8003]
ENSG00000102158	MAGT1	1144.005	833.206	0.457	4.34E-05	0.000499074	magnesium transporter 1 [Source:HGNC Symbol;Acc:HGNC:28880]
ENSG00000227097	RPS28P7	5412.61	6774.602	-0.324	4.37E-05	0.000502728	ribosomal protein S28 pseudogene 7 [Source:HGNC Symbol;Acc:HGNC:35787]
ENSG00000089154	GCN1	5440.912	6858.993	-0.334	4.39E-05	0.00050369	GCN1, eIF2 alpha kinase activator homolog [Source:HGNC Symbol;Acc:HGNC:4199]
ENSG00000160014	CALM3	3196.009	4003.979	-0.325	4.39E-05	0.00050369	calmodulin 3 [Source:HGNC Symbol;Acc:HGNC:1449]
ENSG00000123684	LPGAT1	680.878	495.13	0.459	4.39E-05	0.00050369	lysophosphatidylglycerol acyltransferase 1 [Source:HGNC Symbol;Acc:HGNC:28985]
ENSG00000125505	MBOAT7	3489.711	4445.388	-0.349	4.42E-05	0.000506097	membrane bound O-acyltransferase domain containing 7 [Source:HGNC Symbol;Acc:HGNC:15505]
ENSG00000074855	ANO8	361.589	538.606	-0.575	4.46E-05	0.000510523	anoctamin 8 [Source:HGNC Symbol;Acc:HGNC:29329]
ENSG00000063244	U2AF2	10510.745	13570.873	-0.369	4.52E-05	0.000516685	U2 small nuclear RNA auxiliary factor 2 [Source:HGNC Symbol;Acc:HGNC:23156]
ENSG00000196976	LAGE3	1537.547	2098.17	-0.449	4.52E-05	0.000516685	L antigen family member 3 [Source:HGNC Symbol;Acc:HGNC:26058]
ENSG00000110921	MVK	1061.78	1413.862	-0.413	4.55E-05	0.00051879	mevalonate kinase [Source:HGNC Symbol;Acc:HGNC:7530]
ENSG00000129255	MPDU1	2736.335	3458.878	-0.338	4.56E-05	0.000519332	mannose-P-dolichol utilization defect 1 [Source:HGNC Symbol;Acc:HGNC:7207]
ENSG00000175221	MED16	482.333	681.345	-0.498	4.56E-05	0.000519332	mediator complex subunit 16 [Source:HGNC Symbol;Acc:HGNC:17556]
ENSG00000198888	MT-ND1	31689.797	25815.334	0.296	4.57E-05	0.000519332	mitochondrially encoded NADH:ubiquinone oxidoreductase core subunit 1 [Source:HGNC Symbol;Acc:HGNC:7455]
ENSG00000094914	AAAS	1931.1	2422.035	-0.327	4.57E-05	0.000519332	aladin WD repeat nucleoporin [Source:HGNC Symbol;Acc:HGNC:13666]
ENSG00000169714	CNBP	7653.639	6192.756	0.306	4.60E-05	0.000522142	CCHC-type zinc finger nucleic acid binding protein [Source:HGNC Symbol;Acc:HGNC:13164]
ENSG00000101421	CHMP4B	1879.525	2381.203	-0.341	4.60E-05	0.000522257	charged multivesicular body protein 4B [Source:HGNC Symbol;Acc:HGNC:16171]
ENSG00000119333	WDR34	4338.963	5707.125	-0.395	4.62E-05	0.000523196	WD repeat domain 34 [Source:HGNC Symbol;Acc:HGNC:28296]
ENSG00000184584	TMEM173	451.837	631.069	-0.483	4.62E-05	0.00052357	transmembrane protein 173 [Source:HGNC Symbol;Acc:HGNC:27962]
ENSG00000128567	PODXL	6381.7	5186.808	0.299	4.64E-05	0.000524999	podocalyxin like [Source:HGNC Symbol;Acc:HGNC:9171]
ENSG00000124570	SERPINB6	3187.857	3952.057	-0.31	4.66E-05	0.000526727	serpin family B member 6 [Source:HGNC Symbol;Acc:HGNC:8950]
ENSG00000146802	TMEM168	248.362	151.058	0.717	4.69E-05	0.000529387	transmembrane protein 168 [Source:HGNC Symbol;Acc:HGNC:25826]
ENSG00000086504	MRPL28	3338.818	4434.021	-0.409	4.70E-05	0.000529962	mitochondrial ribosomal protein L28 [Source:HGNC Symbol;Acc:HGNC:14484]
ENSG00000141030	COPS3	1989.794	1515.715	0.393	4.71E-05	0.000531123	COP9 signalosome subunit 3 [Source:HGNC Symbol;Acc:HGNC:2239]
ENSG00000127948	POR	3940.709	5079.235	-0.366	4.73E-05	0.000533286	cytochrome p450 oxidoreductase [Source:HGNC Symbol;Acc:HGNC:9208]
ENSG00000188483	IER5L	1059.28	1472.716	-0.476	4.74E-05	0.000533458	immediate early response 5 like [Source:HGNC Symbol;Acc:HGNC:23679]
ENSG00000146828	SLC12A9	757.375	1074.444	-0.505	4.74E-05	0.000533458	solute carrier family 12 member 9 [Source:HGNC Symbol;Acc:HGNC:17435]
ENSG00000133247	KMT5C	286.633	427.942	-0.579	4.76E-05	0.00053482	lysine methyltransferase 5C [Source:HGNC Symbol;Acc:HGNC:28405]
ENSG00000123992	DNPEP	1044.134	1398.44	-0.421	4.77E-05	0.000535335	aspartyl aminopeptidase [Source:HGNC Symbol;Acc:HGNC:2981]
ENSG00000047932	GOPC	471.853	323.64	0.544	4.78E-05	0.000535335	golgi associated PDZ and coiled-coil motif containing [Source:HGNC Symbol;Acc:HGNC:17643]
ENSG00000172262	ZNF131	1023.04	778.123	0.395	4.78E-05	0.000535335	zinc finger protein 131 [Source:HGNC Symbol;Acc:HGNC:12915]
ENSG00000130204	TOMM40	9545.211	12355.823	-0.372	4.79E-05	0.000536542	translocase of outer mitochondrial membrane 40 [Source:HGNC Symbol;Acc:HGNC:18001]
ENSG00000176101	SSNA1	2318.231	3194.562	-0.463	4.84E-05	0.000540829	SS nuclear autoantigen 1 [Source:HGNC Symbol;Acc:HGNC:11321]
ENSG00000214026	MRPL23	837.132	1198.502	-0.518	4.85E-05	0.000540961	mitochondrial ribosomal protein L23 [Source:HGNC Symbol;Acc:HGNC:10322]
ENSG00000003096	KLHL13	377.035	248.669	0.598	4.85E-05	0.000540961	kelch like family member 13 [Source:HGNC Symbol;Acc:HGNC:22931]
ENSG00000171222	SCAND1	908.894	1313.921	-0.531	4.87E-05	0.000543328	SCAN domain containing 1 [Source:HGNC Symbol;Acc:HGNC:10566]
ENSG00000049323	LTBP1	639.592	447.976	0.514	4.89E-05	0.000543972	latent transforming growth factor beta binding protein 1 [Source:HGNC Symbol;Acc:HGNC:6714]
ENSG00000116906	GNPAT	997.426	718.862	0.473	4.90E-05	0.000543972	glyceronephosphate O-acyltransferase [Source:HGNC Symbol;Acc:HGNC:4416]
ENSG00000196544	BORCS6	166.74	261.719	-0.652	4.90E-05	0.000543972	BLOC-1 related complex subunit 6 [Source:HGNC Symbol;Acc:HGNC:25939]
ENSG00000146729	NIPSNAP2	739.112	546.56	0.435	4.90E-05	0.000543972	nipsnap homolog 2 [Source:HGNC Symbol;Acc:HGNC:4179]
ENSG00000174780	SRP72	1812.221	1378.061	0.395	4.90E-05	0.000544333	signal recognition particle 72 [Source:HGNC Symbol;Acc:HGNC:11303]
ENSG00000107854	TNKS2	604.071	432.815	0.481	4.92E-05	0.000545878	tankyrase 2 [Source:HGNC Symbol;Acc:HGNC:15677]
ENSG00000089063	TMEM230	877.78	655.381	0.422	4.97E-05	0.000550747	transmembrane protein 230 [Source:HGNC Symbol;Acc:HGNC:15876]
ENSG00000131143	COX4I1	7352.925	9138.759	-0.314	4.98E-05	0.000551369	cytochrome c oxidase subunit 4I1 [Source:HGNC Symbol;Acc:HGNC:2265]
ENSG00000105552	BCAT2	1061.001	1419.483	-0.42	5.03E-05	0.000556585	branched chain amino acid transaminase 2 [Source:HGNC Symbol;Acc:HGNC:977]
ENSG00000121680	PEX16	496.199	724.34	-0.545	5.04E-05	0.000556834	peroxisomal biogenesis factor 16 [Source:HGNC Symbol;Acc:HGNC:8857]
ENSG00000058804	NDC1	1352.258	981.314	0.463	5.07E-05	0.000560328	NDC1 transmembrane nucleoporin [Source:HGNC Symbol;Acc:HGNC:25525]
ENSG00000123815	COQ8B	599.23	837.536	-0.484	5.12E-05	0.000564248	coenzyme Q8B [Source:HGNC Symbol;Acc:HGNC:19041]
ENSG00000134759	ELP2	1549.06	1177.795	0.395	5.12E-05	0.000564248	elongator acetyltransferase complex subunit 2 [Source:HGNC Symbol;Acc:HGNC:18248]
ENSG00000115275	MOGS	2101.867	2732.239	-0.379	5.13E-05	0.000564609	mannosyl-oligosaccharide glucosidase [Source:HGNC Symbol;Acc:HGNC:24862]
ENSG00000110651	CD81	4123.03	5102.431	-0.307	5.13E-05	0.000564916	CD81 molecule [Source:HGNC Symbol;Acc:HGNC:1701]
ENSG00000096433	ITPR3	6652.982	8313.974	-0.322	5.15E-05	0.000566062	inositol 1,4,5-trisphosphate receptor type 3 [Source:HGNC Symbol;Acc:HGNC:6182]
ENSG00000055950	MRPL43	1828.09	2415.867	-0.402	5.16E-05	0.00056638	mitochondrial ribosomal protein L43 [Source:HGNC Symbol;Acc:HGNC:14517]
ENSG00000065183	WDR3	1217.708	867.214	0.489	5.17E-05	0.000567713	WD repeat domain 3 [Source:HGNC Symbol;Acc:HGNC:12755]
ENSG00000171223	JUNB	2540.02	3339.999	-0.395	5.18E-05	0.000568058	JunB proto-oncogene, AP-1 transcription factor subunit [Source:HGNC Symbol;Acc:HGNC:6205]
ENSG00000078747	ITCH	569.31	389.62	0.547	5.20E-05	0.000569334	itchy E3 ubiquitin protein ligase [Source:HGNC Symbol;Acc:HGNC:13890]
ENSG00000166557	TMED3	4500.918	5827.705	-0.373	5.21E-05	0.000570142	transmembrane p24 trafficking protein 3 [Source:HGNC Symbol;Acc:HGNC:28889]
ENSG00000061676	NCKAP1	1044.498	793.24	0.396	5.22E-05	0.000570653	NCK associated protein 1 [Source:HGNC Symbol;Acc:HGNC:7666]
ENSG00000111737	RAB35	2100.012	2713.53	-0.37	5.22E-05	0.000570653	RAB35, member RAS oncogene family [Source:HGNC Symbol;Acc:HGNC:9774]
ENSG00000131165	CHMP1A	2696.377	3524.295	-0.386	5.26E-05	0.00057365	charged multivesicular body protein 1A [Source:HGNC Symbol;Acc:HGNC:8740]
ENSG00000117385	P3H1	956.038	1265.08	-0.405	5.31E-05	0.000579175	prolyl 3-hydroxylase 1 [Source:HGNC Symbol;Acc:HGNC:19316]
ENSG00000174442	ZWILCH	623.439	431.691	0.528	5.32E-05	0.000579622	zwilch kinetochore protein [Source:HGNC Symbol;Acc:HGNC:25468]
ENSG00000132300	PTCD3	896.999	634.781	0.498	5.36E-05	0.000584029	pentatricopeptide repeat domain 3 [Source:HGNC Symbol;Acc:HGNC:24717]
ENSG00000182544	MFSD5	1101.946	1420.342	-0.366	5.37E-05	0.000584058	major facilitator superfamily domain containing 5 [Source:HGNC Symbol;Acc:HGNC:28156]
ENSG00000166747	AP1G1	1258.83	941.84	0.418	5.40E-05	0.000586418	adaptor related protein complex 1 subunit gamma 1 [Source:HGNC Symbol;Acc:HGNC:555]
ENSG00000221869	CEBPD	573.596	776.264	-0.436	5.42E-05	0.000588614	CCAAT enhancer binding protein delta [Source:HGNC Symbol;Acc:HGNC:1835]
ENSG00000064490	RFXANK	724.973	1015.562	-0.486	5.43E-05	0.000588744	regulatory factor X associated ankyrin containing protein [Source:HGNC Symbol;Acc:HGNC:9987]
ENSG00000015171	ZMYND11	856.625	630.802	0.441	5.44E-05	0.00058937	zinc finger MYND-type containing 11 [Source:HGNC Symbol;Acc:HGNC:16966]
ENSG00000160949	TONSL	2266.717	2959.934	-0.385	5.50E-05	0.000595665	tonsoku like, DNA repair protein [Source:HGNC Symbol;Acc:HGNC:7801]
ENSG00000143756	FBXO28	514.599	352.635	0.545	5.53E-05	0.000597976	F-box protein 28 [Source:HGNC Symbol;Acc:HGNC:29046]
ENSG00000172432	GTPBP2	1407.407	1839.568	-0.386	5.59E-05	0.000604546	GTP binding protein 2 [Source:HGNC Symbol;Acc:HGNC:4670]
ENSG00000114480	GBE1	1013.18	736.479	0.46	5.63E-05	0.000608249	1,4-alpha-glucan branching enzyme 1 [Source:HGNC Symbol;Acc:HGNC:4180]
ENSG00000101473	ACOT8	285.689	407.882	-0.515	5.64E-05	0.000609114	acyl-CoA thioesterase 8 [Source:HGNC Symbol;Acc:HGNC:15919]
ENSG00000159176	CSRP1	13368.606	16260.279	-0.282	5.67E-05	0.000611453	cysteine and glycine rich protein 1 [Source:HGNC Symbol;Acc:HGNC:2469]
ENSG00000109790	KLHL5	468.2	324.693	0.527	5.68E-05	0.00061152	kelch like family member 5 [Source:HGNC Symbol;Acc:HGNC:6356]
ENSG00000104142	VPS18	1547.831	2113.726	-0.45	5.71E-05	0.000614746	VPS18, CORVET/HOPS core subunit [Source:HGNC Symbol;Acc:HGNC:15972]
ENSG00000228253	MT-ATP8	137.751	225.239	-0.712	5.75E-05	0.000617834	mitochondrially encoded ATP synthase membrane subunit 8 [Source:HGNC Symbol;Acc:HGNC:7415]
ENSG00000174744	BRMS1	1476.451	2029.906	-0.459	5.75E-05	0.000617834	BRMS1, transcriptional repressor and anoikis regulator [Source:HGNC Symbol;Acc:HGNC:17262]
ENSG00000174099	MSRB3	518.635	346.749	0.579	5.77E-05	0.000618802	methionine sulfoxide reductase B3 [Source:HGNC Symbol;Acc:HGNC:27375]
ENSG00000068784	SRBD1	121.326	64.005	0.921	5.77E-05	0.000618802	S1 RNA binding domain 1 [Source:HGNC Symbol;Acc:HGNC:25521]
ENSG00000125912	NCLN	5907.648	7653.686	-0.374	5.79E-05	0.000620951	nicalin [Source:HGNC Symbol;Acc:HGNC:26923]
ENSG00000162302	RPS6KA4	3597.321	4853.287	-0.432	5.85E-05	0.000626898	ribosomal protein S6 kinase A4 [Source:HGNC Symbol;Acc:HGNC:10433]
ENSG00000196950	SLC39A10	979.136	684.07	0.516	5.86E-05	0.00062719	solute carrier family 39 member 10 [Source:HGNC Symbol;Acc:HGNC:20861]
ENSG00000089157	RPLP0	54916.92	69088.124	-0.331	5.89E-05	0.000629755	ribosomal protein lateral stalk subunit P0 [Source:HGNC Symbol;Acc:HGNC:10371]
ENSG00000063177	RPL18	9739.602	12360.933	-0.344	5.91E-05	0.000631447	ribosomal protein L18 [Source:HGNC Symbol;Acc:HGNC:10310]
ENSG00000160360	GPSM1	846.832	1152.944	-0.446	5.94E-05	0.000633228	G protein signaling modulator 1 [Source:HGNC Symbol;Acc:HGNC:17858]
ENSG00000138134	STAMBPL1	573.991	419.857	0.451	5.94E-05	0.000633228	STAM binding protein like 1 [Source:HGNC Symbol;Acc:HGNC:24105]
ENSG00000169410	PTPN9	766.73	577.321	0.411	5.95E-05	0.00063325	protein tyrosine phosphatase, non-receptor type 9 [Source:HGNC Symbol;Acc:HGNC:9661]
ENSG00000171604	CXXC5	1762.276	2209.033	-0.326	5.95E-05	0.00063325	CXXC finger protein 5 [Source:HGNC Symbol;Acc:HGNC:26943]
ENSG00000106031	HOXA13	699.282	523.58	0.418	6.00E-05	0.000636969	homeobox A13 [Source:HGNC Symbol;Acc:HGNC:5102]
ENSG00000177106	EPS8L2	2508.704	3272.573	-0.383	6.00E-05	0.000636969	EPS8 like 2 [Source:HGNC Symbol;Acc:HGNC:21296]
ENSG00000076003	MCM6	1225.092	941.421	0.38	6.00E-05	0.000636969	minichromosome maintenance complex component 6 [Source:HGNC Symbol;Acc:HGNC:6949]
ENSG00000141012	GALNS	504.279	689.052	-0.45	6.05E-05	0.000641468	galactosamine (N-acetyl)-6-sulfatase [Source:HGNC Symbol;Acc:HGNC:4122]
ENSG00000136942	RPL35	18393.005	24101.274	-0.39	6.06E-05	0.000642309	ribosomal protein L35 [Source:HGNC Symbol;Acc:HGNC:10344]
ENSG00000076924	XAB2	2048.622	2661.642	-0.378	6.07E-05	0.000642599	XPA binding protein 2 [Source:HGNC Symbol;Acc:HGNC:14089]
ENSG00000111321	LTBR	4739.47	5997.36	-0.34	6.11E-05	0.000646274	lymphotoxin beta receptor [Source:HGNC Symbol;Acc:HGNC:6718]
ENSG00000126088	UROD	1346.099	1715.714	-0.349	6.11E-05	0.000646274	uroporphyrinogen decarboxylase [Source:HGNC Symbol;Acc:HGNC:12591]
ENSG00000113643	RARS	2128.694	1568.609	0.44	6.13E-05	0.000647119	arginyl-tRNA synthetase [Source:HGNC Symbol;Acc:HGNC:9870]
ENSG00000124659	TBCC	446.978	615.615	-0.463	6.13E-05	0.000647119	tubulin folding cofactor C [Source:HGNC Symbol;Acc:HGNC:11580]
ENSG00000162433	AK4	577.45	414.72	0.477	6.19E-05	0.00065274	adenylate kinase 4 [Source:HGNC Symbol;Acc:HGNC:363]
ENSG00000068903	SIRT2	766.131	1027.363	-0.424	6.22E-05	0.000655464	sirtuin 2 [Source:HGNC Symbol;Acc:HGNC:10886]
ENSG00000132879	FBXO44	199.564	301.507	-0.597	6.26E-05	0.000658568	F-box protein 44 [Source:HGNC Symbol;Acc:HGNC:24847]
ENSG00000104866	PPP1R37	823.173	1145.09	-0.476	6.28E-05	0.000659996	protein phosphatase 1 regulatory subunit 37 [Source:HGNC Symbol;Acc:HGNC:27607]
ENSG00000163811	WDR43	1556.73	1182.357	0.396	6.29E-05	0.000660766	WD repeat domain 43 [Source:HGNC Symbol;Acc:HGNC:28945]
ENSG00000105559	PLEKHA4	93.798	173.996	-0.891	6.29E-05	0.000660766	pleckstrin homology domain containing A4 [Source:HGNC Symbol;Acc:HGNC:14339]
ENSG00000168077	SCARA3	2644.993	2093.311	0.337	6.34E-05	0.000664775	scavenger receptor class A member 3 [Source:HGNC Symbol;Acc:HGNC:19000]
ENSG00000158156	XKR8	102.024	174.664	-0.776	6.36E-05	0.000666074	XK related 8 [Source:HGNC Symbol;Acc:HGNC:25508]
ENSG00000150753	CCT5	25036.521	20014.604	0.323	6.37E-05	0.000666074	chaperonin containing TCP1 subunit 5 [Source:HGNC Symbol;Acc:HGNC:1618]
ENSG00000198805	PNP	2459.045	3020.562	-0.297	6.37E-05	0.000666074	purine nucleoside phosphorylase [Source:HGNC Symbol;Acc:HGNC:7892]
ENSG00000084072	PPIE	1009.429	1289.13	-0.353	6.38E-05	0.000666477	peptidylprolyl isomerase E [Source:HGNC Symbol;Acc:HGNC:9258]
ENSG00000204438	GPANK1	777.406	1041.208	-0.421	6.38E-05	0.000666477	G-patch domain and ankyrin repeats 1 [Source:HGNC Symbol;Acc:HGNC:13920]
ENSG00000179950	PUF60	9284.567	11992.704	-0.369	6.39E-05	0.000666795	poly(U) binding splicing factor 60 [Source:HGNC Symbol;Acc:HGNC:17042]
ENSG00000160410	SHKBP1	2221.408	2950.584	-0.41	6.43E-05	0.000669972	SH3KBP1 binding protein 1 [Source:HGNC Symbol;Acc:HGNC:19214]
ENSG00000141971	MVB12A	1354.202	1767.651	-0.384	6.44E-05	0.000670962	multivesicular body subunit 12A [Source:HGNC Symbol;Acc:HGNC:25153]
ENSG00000169857	AVEN	748.492	968.785	-0.372	6.45E-05	0.000671384	apoptosis and caspase activation inhibitor [Source:HGNC Symbol;Acc:HGNC:13509]
ENSG00000126934	MAP2K2	5383.894	7109.638	-0.401	6.49E-05	0.000675248	mitogen-activated protein kinase kinase 2 [Source:HGNC Symbol;Acc:HGNC:6842]
ENSG00000128185	DGCR6L	1045.366	1451.905	-0.474	6.52E-05	0.000677593	DiGeorge syndrome critical region gene 6 like [Source:HGNC Symbol;Acc:HGNC:18551]
ENSG00000159753	CARMIL2	156.713	89.869	0.802	6.56E-05	0.000681434	capping protein regulator and myosin 1 linker 2 [Source:HGNC Symbol;Acc:HGNC:27089]
ENSG00000057608	GDI2	4439.987	3313.285	0.422	6.57E-05	0.000681449	GDP dissociation inhibitor 2 [Source:HGNC Symbol;Acc:HGNC:4227]
ENSG00000026950	BTN3A1	129.313	207.995	-0.686	6.61E-05	0.000684709	butyrophilin subfamily 3 member A1 [Source:HGNC Symbol;Acc:HGNC:1138]
ENSG00000025770	NCAPH2	1825.973	2381.165	-0.383	6.62E-05	0.000686017	non-SMC condensin II complex subunit H2 [Source:HGNC Symbol;Acc:HGNC:25071]
ENSG00000177666	PNPLA2	1320.996	1749.598	-0.405	6.64E-05	0.000687678	patatin like phospholipase domain containing 2 [Source:HGNC Symbol;Acc:HGNC:30802]
ENSG00000159069	FBXW5	3655.667	4718.07	-0.368	6.68E-05	0.000690218	F-box and WD repeat domain containing 5 [Source:HGNC Symbol;Acc:HGNC:13613]
ENSG00000137824	RMDN3	1600.373	2043.162	-0.352	6.72E-05	0.000693917	regulator of microtubule dynamics 3 [Source:HGNC Symbol;Acc:HGNC:25550]
ENSG00000122884	P4HA1	448.72	287.101	0.644	6.77E-05	0.00069921	prolyl 4-hydroxylase subunit alpha 1 [Source:HGNC Symbol;Acc:HGNC:8546]
ENSG00000104881	PPP1R13L	2044.198	2653.448	-0.376	6.78E-05	0.00069932	protein phosphatase 1 regulatory subunit 13 like [Source:HGNC Symbol;Acc:HGNC:18838]
ENSG00000111665	CDCA3	1529.773	1936.304	-0.34	6.79E-05	0.00069932	cell division cycle associated 3 [Source:HGNC Symbol;Acc:HGNC:14624]
ENSG00000135549	PKIB	82.775	36.448	1.175	6.79E-05	0.000699675	cAMP-dependent protein kinase inhibitor beta [Source:HGNC Symbol;Acc:HGNC:9018]
ENSG00000130177	CDC16	978.596	720.356	0.441	6.83E-05	0.000702739	cell division cycle 16 [Source:HGNC Symbol;Acc:HGNC:1720]
ENSG00000141367	CLTC	4957.848	3713.272	0.417	6.85E-05	0.000703569	clathrin heavy chain [Source:HGNC Symbol;Acc:HGNC:2092]
ENSG00000112473	SLC39A7	4559.052	5733.262	-0.331	6.85E-05	0.000703569	solute carrier family 39 member 7 [Source:HGNC Symbol;Acc:HGNC:4927]
ENSG00000205339	IPO7	2127.929	1542.367	0.464	6.86E-05	0.000703569	importin 7 [Source:HGNC Symbol;Acc:HGNC:9852]
ENSG00000120129	DUSP1	2792.441	2273.482	0.297	6.89E-05	0.000706612	dual specificity phosphatase 1 [Source:HGNC Symbol;Acc:HGNC:3064]
ENSG00000100106	TRIOBP	1116.546	1461.062	-0.388	6.93E-05	0.000710208	TRIO and F-actin binding protein [Source:HGNC Symbol;Acc:HGNC:17009]
ENSG00000184432	COPB2	2128.446	1626.052	0.388	6.96E-05	0.000712537	coatomer protein complex subunit beta 2 [Source:HGNC Symbol;Acc:HGNC:2232]
ENSG00000169567	HINT1	5361.792	6642.489	-0.309	6.97E-05	0.000712623	histidine triad nucleotide binding protein 1 [Source:HGNC Symbol;Acc:HGNC:4912]
ENSG00000177600	RPLP2	9087.867	11379.564	-0.324	7.01E-05	0.000716951	ribosomal protein lateral stalk subunit P2 [Source:HGNC Symbol;Acc:HGNC:10377]
ENSG00000188986	NELFB	3893.838	4941.822	-0.344	7.06E-05	0.000720693	negative elongation factor complex member B [Source:HGNC Symbol;Acc:HGNC:24324]
ENSG00000149923	PPP4C	3050.008	3922.638	-0.363	7.15E-05	0.000729859	protein phosphatase 4 catalytic subunit [Source:HGNC Symbol;Acc:HGNC:9319]
ENSG00000167543	TP53I13	1045.383	1440.836	-0.463	7.18E-05	0.000732289	tumor protein p53 inducible protein 13 [Source:HGNC Symbol;Acc:HGNC:25102]
ENSG00000120992	LYPLA1	1118.049	813.689	0.458	7.20E-05	0.000733007	lysophospholipase I [Source:HGNC Symbol;Acc:HGNC:6737]
ENSG00000198258	UBL5	1577.428	2003.267	-0.345	7.22E-05	0.00073462	ubiquitin like 5 [Source:HGNC Symbol;Acc:HGNC:13736]
ENSG00000105364	MRPL4	1739.299	2266.32	-0.382	7.23E-05	0.000734821	mitochondrial ribosomal protein L4 [Source:HGNC Symbol;Acc:HGNC:14276]
ENSG00000158615	PPP1R15B	2732.413	2054.498	0.411	7.27E-05	0.000738929	protein phosphatase 1 regulatory subunit 15B [Source:HGNC Symbol;Acc:HGNC:14951]
ENSG00000011478	QPCTL	530.111	749.966	-0.5	7.31E-05	0.00074179	glutaminyl-peptide cyclotransferase like [Source:HGNC Symbol;Acc:HGNC:25952]
ENSG00000213445	SIPA1	1205.188	1608.576	-0.417	7.33E-05	0.000743965	signal-induced proliferation-associated 1 [Source:HGNC Symbol;Acc:HGNC:10885]
ENSG00000172346	CSDC2	359.693	513.649	-0.513	7.36E-05	0.000746146	cold shock domain containing C2 [Source:HGNC Symbol;Acc:HGNC:30359]
ENSG00000173020	GRK2	1767.699	2303.504	-0.382	7.40E-05	0.0007497	G protein-coupled receptor kinase 2 [Source:HGNC Symbol;Acc:HGNC:289]
ENSG00000214253	FIS1	1738.232	2317.097	-0.415	7.45E-05	0.000753596	fission, mitochondrial 1 [Source:HGNC Symbol;Acc:HGNC:21689]
ENSG00000156521	TYSND1	2515.812	3381.525	-0.427	7.51E-05	0.000759018	trypsin domain containing 1 [Source:HGNC Symbol;Acc:HGNC:28531]
ENSG00000111786	SRSF9	2915.265	3602.708	-0.306	7.56E-05	0.000763543	serine and arginine rich splicing factor 9 [Source:HGNC Symbol;Acc:HGNC:10791]
ENSG00000123908	AGO2	2192.232	1712.863	0.356	7.56E-05	0.000763543	argonaute 2, RISC catalytic component [Source:HGNC Symbol;Acc:HGNC:3263]
ENSG00000102962	CCL22	12.505	40.919	-1.714	7.59E-05	0.000765053	C-C motif chemokine ligand 22 [Source:HGNC Symbol;Acc:HGNC:10621]
ENSG00000104946	TBC1D17	436.87	621.915	-0.51	7.59E-05	0.000765053	TBC1 domain family member 17 [Source:HGNC Symbol;Acc:HGNC:25699]
ENSG00000172831	CES2	1110.482	1465.004	-0.4	7.65E-05	0.000769548	carboxylesterase 2 [Source:HGNC Symbol;Acc:HGNC:1864]
ENSG00000100297	MCM5	5807.008	7263.564	-0.323	7.65E-05	0.000769548	minichromosome maintenance complex component 5 [Source:HGNC Symbol;Acc:HGNC:6948]
ENSG00000065150	IPO5	5562.606	4162.724	0.418	7.66E-05	0.000769548	importin 5 [Source:HGNC Symbol;Acc:HGNC:6402]
ENSG00000100075	SLC25A1	4202.091	5267.243	-0.326	7.66E-05	0.000769548	solute carrier family 25 member 1 [Source:HGNC Symbol;Acc:HGNC:10979]
ENSG00000104805	NUCB1	2318.936	2941.957	-0.343	7.70E-05	0.000773143	nucleobindin 1 [Source:HGNC Symbol;Acc:HGNC:8043]
ENSG00000174851	YIF1A	1304.762	1714.462	-0.394	7.71E-05	0.000773143	Yip1 interacting factor homolog A, membrane trafficking protein [Source:HGNC Symbol;Acc:HGNC:16688]
ENSG00000119335	SET	8948.992	7030.376	0.348	7.79E-05	0.00078077	SET nuclear proto-oncogene [Source:HGNC Symbol;Acc:HGNC:10760]
ENSG00000172572	PDE3A	2269.079	1715.66	0.403	7.85E-05	0.000786103	phosphodiesterase 3A [Source:HGNC Symbol;Acc:HGNC:8778]
ENSG00000071655	MBD3	2921.888	3789.129	-0.375	7.87E-05	0.00078675	methyl-CpG binding domain protein 3 [Source:HGNC Symbol;Acc:HGNC:6918]
ENSG00000146701	MDH2	7812.972	9545.831	-0.289	7.87E-05	0.00078675	malate dehydrogenase 2 [Source:HGNC Symbol;Acc:HGNC:6971]
ENSG00000176092	CRYBG2	408.193	557.63	-0.45	7.89E-05	0.000788005	crystallin beta-gamma domain containing 2 [Source:HGNC Symbol;Acc:HGNC:17295]
ENSG00000148737	TCF7L2	279.173	179.885	0.634	7.96E-05	0.000794371	transcription factor 7 like 2 [Source:HGNC Symbol;Acc:HGNC:11641]
ENSG00000160256	FAM207A	1711.753	2318.197	-0.437	7.97E-05	0.000794494	family with sequence similarity 207 member A [Source:HGNC Symbol;Acc:HGNC:15811]
ENSG00000218283	MORF4L1P1	1512.385	1139.672	0.408	8.01E-05	0.000798027	mortality factor 4 like 1 pseudogene 1 [Source:HGNC Symbol;Acc:HGNC:20400]
ENSG00000149182	ARFGAP2	1535.409	2014.144	-0.391	8.03E-05	0.000799994	ADP ribosylation factor GTPase activating protein 2 [Source:HGNC Symbol;Acc:HGNC:13504]
ENSG00000114395	CYB561D2	534.371	730.654	-0.451	8.14E-05	0.000809848	cytochrome b561 family member D2 [Source:HGNC Symbol;Acc:HGNC:30253]
ENSG00000122971	ACADS	497.425	706.303	-0.506	8.15E-05	0.000810564	acyl-CoA dehydrogenase short chain [Source:HGNC Symbol;Acc:HGNC:90]
ENSG00000102103	PQBP1	2057.267	2632.445	-0.355	8.28E-05	0.000822783	polyglutamine binding protein 1 [Source:HGNC Symbol;Acc:HGNC:9330]
ENSG00000175634	RPS6KB2	942.268	1232.962	-0.388	8.33E-05	0.000826856	ribosomal protein S6 kinase B2 [Source:HGNC Symbol;Acc:HGNC:10437]
ENSG00000134815	DHX34	1197.075	1585.01	-0.405	8.40E-05	0.000833524	DExH-box helicase 34 [Source:HGNC Symbol;Acc:HGNC:16719]
ENSG00000062822	POLD1	3277.37	4161.537	-0.345	8.43E-05	0.000835418	DNA polymerase delta 1, catalytic subunit [Source:HGNC Symbol;Acc:HGNC:9175]
ENSG00000198886	MT-ND4	43997.102	35929.327	0.292	8.46E-05	0.000837175	mitochondrially encoded NADH:ubiquinone oxidoreductase core subunit 4 [Source:HGNC Symbol;Acc:HGNC:7459]
ENSG00000005238	FAM214B	169.594	262.282	-0.629	8.47E-05	0.000838187	family with sequence similarity 214 member B [Source:HGNC Symbol;Acc:HGNC:25666]
ENSG00000149573	MPZL2	61.228	118.969	-0.959	8.55E-05	0.000845538	myelin protein zero like 2 [Source:HGNC Symbol;Acc:HGNC:3496]
ENSG00000166337	TAF10	281.128	425.168	-0.597	8.59E-05	0.000848714	TATA-box binding protein associated factor 10 [Source:HGNC Symbol;Acc:HGNC:11543]
ENSG00000161847	RAVER1	1375.173	1796.289	-0.386	8.62E-05	0.000851061	ribonucleoprotein, PTB binding 1 [Source:HGNC Symbol;Acc:HGNC:30296]
ENSG00000130522	JUND	3284.779	4348.013	-0.405	8.65E-05	0.000853055	JunD proto-oncogene, AP-1 transcription factor subunit [Source:HGNC Symbol;Acc:HGNC:6206]
ENSG00000109971	HSPA8	69215.522	55812.951	0.311	8.69E-05	0.000856366	heat shock protein family A (Hsp70) member 8 [Source:HGNC Symbol;Acc:HGNC:5241]
ENSG00000102471	NDFIP2	777.635	562.9	0.466	8.73E-05	0.000859259	Nedd4 family interacting protein 2 [Source:HGNC Symbol;Acc:HGNC:18537]
ENSG00000160789	LMNA	21837.141	27856.795	-0.351	8.88E-05	0.000873822	lamin A/C [Source:HGNC Symbol;Acc:HGNC:6636]
ENSG00000130313	PGLS	1119.061	1481.324	-0.405	8.90E-05	0.000874505	6-phosphogluconolactonase [Source:HGNC Symbol;Acc:HGNC:8903]
ENSG00000108828	VAT1	8352.444	10652.619	-0.351	8.94E-05	0.000878487	vesicle amine transport 1 [Source:HGNC Symbol;Acc:HGNC:16919]
ENSG00000229117	RPL41	14689.974	17763.032	-0.274	8.95E-05	0.000878487	ribosomal protein L41 [Source:HGNC Symbol;Acc:HGNC:10354]
ENSG00000204310	AGPAT1	603.594	789.968	-0.388	9.01E-05	0.000883844	1-acylglycerol-3-phosphate O-acyltransferase 1 [Source:HGNC Symbol;Acc:HGNC:324]
ENSG00000143321	HDGF	24558.494	29956.665	-0.287	9.03E-05	0.000885113	heparin binding growth factor [Source:HGNC Symbol;Acc:HGNC:4856]
ENSG00000130513	GDF15	215.028	321.255	-0.581	9.05E-05	0.000885997	growth differentiation factor 15 [Source:HGNC Symbol;Acc:HGNC:30142]
ENSG00000116691	MIIP	1023.094	1358.299	-0.409	9.06E-05	0.000885997	migration and invasion inhibitory protein [Source:HGNC Symbol;Acc:HGNC:25715]
ENSG00000133243	BTBD2	1480.579	1948.371	-0.396	9.07E-05	0.000886804	BTB domain containing 2 [Source:HGNC Symbol;Acc:HGNC:15504]
ENSG00000111752	PHC1	429.617	302.69	0.506	9.08E-05	0.000886989	polyhomeotic homolog 1 [Source:HGNC Symbol;Acc:HGNC:3182]
ENSG00000163320	CGGBP1	663.887	491.699	0.432	9.13E-05	0.000891368	CGG triplet repeat binding protein 1 [Source:HGNC Symbol;Acc:HGNC:1888]
ENSG00000054148	PHPT1	1816.623	2405.125	-0.405	9.14E-05	0.000891608	phosphohistidine phosphatase 1 [Source:HGNC Symbol;Acc:HGNC:30033]
ENSG00000141456	PELP1	5045.646	6325.033	-0.326	9.19E-05	0.000895566	proline, glutamate and leucine rich protein 1 [Source:HGNC Symbol;Acc:HGNC:30134]
ENSG00000083444	PLOD1	2997.229	3804.523	-0.344	9.20E-05	0.000895827	procollagen-lysine,2-oxoglutarate 5-dioxygenase 1 [Source:HGNC Symbol;Acc:HGNC:9081]
ENSG00000198113	TOR4A	2458.558	3233.778	-0.395	9.21E-05	0.000895827	torsin family 4 member A [Source:HGNC Symbol;Acc:HGNC:25981]
ENSG00000167767	KRT80	6666.316	8161.331	-0.292	9.24E-05	0.000897894	keratin 80 [Source:HGNC Symbol;Acc:HGNC:27056]
ENSG00000185504	FAAP100	1993.641	2668.236	-0.421	9.26E-05	0.000899199	FA core complex associated protein 100 [Source:HGNC Symbol;Acc:HGNC:26171]
ENSG00000164253	WDR41	533.799	375.295	0.508	9.28E-05	0.000901157	WD repeat domain 41 [Source:HGNC Symbol;Acc:HGNC:25601]
ENSG00000171316	CHD7	865.289	638.288	0.439	9.37E-05	0.000909123	chromodomain helicase DNA binding protein 7 [Source:HGNC Symbol;Acc:HGNC:20626]
ENSG00000139641	ESYT1	3220.025	3959.286	-0.298	9.40E-05	0.000910708	extended synaptotagmin 1 [Source:HGNC Symbol;Acc:HGNC:29534]
ENSG00000104731	KLHDC4	1160.949	1529.306	-0.398	9.47E-05	0.000916813	kelch domain containing 4 [Source:HGNC Symbol;Acc:HGNC:25272]
ENSG00000196914	ARHGEF12	828.929	618.877	0.421	9.57E-05	0.000926284	Rho guanine nucleotide exchange factor 12 [Source:HGNC Symbol;Acc:HGNC:14193]
ENSG00000107404	DVL1	3688.554	4705.856	-0.351	9.65E-05	0.00093278	dishevelled segment polarity protein 1 [Source:HGNC Symbol;Acc:HGNC:3084]
ENSG00000125656	CLPP	1990.063	2532.183	-0.348	9.65E-05	0.00093278	caseinolytic mitochondrial matrix peptidase proteolytic subunit [Source:HGNC Symbol;Acc:HGNC:2084]
ENSG00000132669	RIN2	515.247	360.67	0.514	9.66E-05	0.000932875	Ras and Rab interactor 2 [Source:HGNC Symbol;Acc:HGNC:18750]
ENSG00000169592	INO80E	1201.201	1563.82	-0.381	9.68E-05	0.000933376	INO80 complex subunit E [Source:HGNC Symbol;Acc:HGNC:26905]
ENSG00000103051	COG4	1826.235	2289.412	-0.326	9.73E-05	0.000938321	component of oligomeric golgi complex 4 [Source:HGNC Symbol;Acc:HGNC:18620]
ENSG00000100983	GSS	1927.643	2438.661	-0.339	9.84E-05	0.00094813	glutathione synthetase [Source:HGNC Symbol;Acc:HGNC:4624]
ENSG00000160551	TAOK1	654.242	489.133	0.42	9.85E-05	0.000948174	TAO kinase 1 [Source:HGNC Symbol;Acc:HGNC:29259]
ENSG00000068079	IFI35	452.977	634.026	-0.485	9.95E-05	0.000956563	interferon induced protein 35 [Source:HGNC Symbol;Acc:HGNC:5399]
ENSG00000166595	CIAO2B	1414.899	1852.981	-0.389	9.97E-05	0.000958201	cytosolic iron-sulfur assembly component 2B [Source:HGNC Symbol;Acc:HGNC:24261]
ENSG00000170892	TSEN34	2574.54	3418.192	-0.409	0.000100024	0.000960402	tRNA splicing endonuclease subunit 34 [Source:HGNC Symbol;Acc:HGNC:15506]
ENSG00000167123	CERCAM	1819.889	2338.543	-0.361	0.00010043	0.000963496	cerebral endothelial cell adhesion molecule [Source:HGNC Symbol;Acc:HGNC:23723]
ENSG00000133316	WDR74	1565.733	1996.344	-0.35	0.000100502	0.000963496	WD repeat domain 74 [Source:HGNC Symbol;Acc:HGNC:25529]
ENSG00000184207	PGP	3482.02	4587.982	-0.398	0.000100696	0.000964605	phosphoglycolate phosphatase [Source:HGNC Symbol;Acc:HGNC:8909]
ENSG00000140990	NDUFB10	2319.572	2944.866	-0.344	0.000101295	0.000969517	NADH:ubiquinone oxidoreductase subunit B10 [Source:HGNC Symbol;Acc:HGNC:7696]
ENSG00000111261	MANSC1	144.168	227.447	-0.657	0.000101365	0.000969517	MANSC domain containing 1 [Source:HGNC Symbol;Acc:HGNC:25505]
ENSG00000156052	GNAQ	452.739	323.792	0.482	0.000101517	0.000970217	G protein subunit alpha q [Source:HGNC Symbol;Acc:HGNC:4390]
ENSG00000137814	HAUS2	722.447	531.05	0.444	0.000102463	0.000978504	HAUS augmin like complex subunit 2 [Source:HGNC Symbol;Acc:HGNC:25530]
ENSG00000132356	PRKAA1	780.147	540.634	0.528	0.000102732	0.00097978	protein kinase AMP-activated catalytic subunit alpha 1 [Source:HGNC Symbol;Acc:HGNC:9376]
ENSG00000163577	EIF5A2	156.16	90.451	0.784	0.000102755	0.00097978	eukaryotic translation initiation factor 5A2 [Source:HGNC Symbol;Acc:HGNC:3301]
ENSG00000104549	SQLE	1947.69	1536.905	0.342	0.000103077	0.000982095	squalene epoxidase [Source:HGNC Symbol;Acc:HGNC:11279]
ENSG00000142507	PSMB6	3895.873	4890.915	-0.328	0.000103687	0.000987146	proteasome subunit beta 6 [Source:HGNC Symbol;Acc:HGNC:9543]
ENSG00000100413	POLR3H	1742.946	2243.225	-0.364	0.000104238	0.000991626	RNA polymerase III subunit H [Source:HGNC Symbol;Acc:HGNC:30349]
ENSG00000103653	CSK	2986.368	3830.739	-0.359	0.000104366	0.000992083	C-terminal Src kinase [Source:HGNC Symbol;Acc:HGNC:2444]
ENSG00000133706	LARS	1639.182	1177.687	0.477	0.000104681	0.000994308	leucyl-tRNA synthetase [Source:HGNC Symbol;Acc:HGNC:6512]
ENSG00000067064	IDI1	1374.866	1079.449	0.349	0.000105402	0.001000388	isopentenyl-diphosphate delta isomerase 1 [Source:HGNC Symbol;Acc:HGNC:5387]
ENSG00000166233	ARIH1	741.177	505.303	0.552	0.000105651	0.001001986	ariadne RBR E3 ubiquitin protein ligase 1 [Source:HGNC Symbol;Acc:HGNC:689]
ENSG00000108389	MTMR4	1144.132	890.482	0.362	0.000105813	0.001002747	myotubularin related protein 4 [Source:HGNC Symbol;Acc:HGNC:7452]
ENSG00000142444	TIMM29	508.819	701.504	-0.464	0.000105951	0.00100329	translocase of inner mitochondrial membrane 29 [Source:HGNC Symbol;Acc:HGNC:25152]
ENSG00000153310	FAM49B	1278.947	940.88	0.442	0.000106445	0.001007199	family with sequence similarity 49 member B [Source:HGNC Symbol;Acc:HGNC:25216]
ENSG00000184436	THAP7	1074.755	1451.802	-0.434	0.000106591	0.001007807	THAP domain containing 7 [Source:HGNC Symbol;Acc:HGNC:23190]
ENSG00000100304	TTLL12	7396.994	9259.022	-0.324	0.000106949	0.001010417	tubulin tyrosine ligase like 12 [Source:HGNC Symbol;Acc:HGNC:28974]
ENSG00000074590	NUAK1	674.185	511.746	0.398	0.000107094	0.001011012	NUAK family kinase 1 [Source:HGNC Symbol;Acc:HGNC:14311]
ENSG00000050130	JKAMP	454.253	317.422	0.517	0.000107379	0.00101293	JNK1/MAPK8 associated membrane protein [Source:HGNC Symbol;Acc:HGNC:20184]
ENSG00000167797	CDK2AP2	1031.161	1310.114	-0.346	0.000107481	0.001013127	cyclin dependent kinase 2 associated protein 2 [Source:HGNC Symbol;Acc:HGNC:30833]
ENSG00000064042	LIMCH1	1598.386	1235.485	0.371	0.000108351	0.001020544	LIM and calponin homology domains 1 [Source:HGNC Symbol;Acc:HGNC:29191]
ENSG00000141556	TBCD	2651.185	3294.311	-0.313	0.000109236	0.001028098	tubulin folding cofactor D [Source:HGNC Symbol;Acc:HGNC:11581]
ENSG00000171148	TADA3	1979.2	2584.181	-0.385	0.000109579	0.001030538	transcriptional adaptor 3 [Source:HGNC Symbol;Acc:HGNC:19422]
ENSG00000127837	AAMP	2744.496	3489.423	-0.346	0.000110213	0.001035716	angio associated migratory cell protein [Source:HGNC Symbol;Acc:HGNC:18]
ENSG00000131981	LGALS3	2886.798	3573.063	-0.307	0.000111201	0.001044211	galectin 3 [Source:HGNC Symbol;Acc:HGNC:6563]
ENSG00000064313	TAF2	419.246	287.668	0.542	0.000111328	0.001044607	TATA-box binding protein associated factor 2 [Source:HGNC Symbol;Acc:HGNC:11536]
ENSG00000184281	TSSC4	1275.899	1690.426	-0.406	0.000111929	0.001049449	tumor suppressing subtransferable candidate 4 [Source:HGNC Symbol;Acc:HGNC:12386]
ENSG00000101557	USP14	2696.432	2048.153	0.397	0.000112613	0.001054953	ubiquitin specific peptidase 14 [Source:HGNC Symbol;Acc:HGNC:12612]
ENSG00000144357	UBR3	235.388	152.907	0.622	0.000112686	0.001054953	ubiquitin protein ligase E3 component n-recognin 3 [Source:HGNC Symbol;Acc:HGNC:30467]
ENSG00000184840	TMED9	7782.602	9957.234	-0.356	0.000113892	0.001065157	transmembrane p24 trafficking protein 9 [Source:HGNC Symbol;Acc:HGNC:24878]
ENSG00000167900	TK1	5704.999	7269.05	-0.35	0.000113949	0.001065157	thymidine kinase 1 [Source:HGNC Symbol;Acc:HGNC:11830]
ENSG00000164070	HSPA4L	403.591	274.355	0.555	0.000114398	0.001068309	heat shock protein family A (Hsp70) member 4 like [Source:HGNC Symbol;Acc:HGNC:17041]
ENSG00000168273	SMIM4	358.053	517.573	-0.532	0.000114459	0.001068309	small integral membrane protein 4 [Source:HGNC Symbol;Acc:HGNC:37257]
ENSG00000115268	RPS15	13405.196	16934.872	-0.337	0.000114933	0.001071932	ribosomal protein S15 [Source:HGNC Symbol;Acc:HGNC:10388]
ENSG00000059804	SLC2A3	167.863	96.347	0.806	0.000115122	0.001072882	solute carrier family 2 member 3 [Source:HGNC Symbol;Acc:HGNC:11007]
ENSG00000123405	NFE2	21.277	56.434	-1.411	0.000115669	0.001077169	nuclear factor, erythroid 2 [Source:HGNC Symbol;Acc:HGNC:7780]
ENSG00000051382	PIK3CB	513.143	360.206	0.51	0.000115996	0.001078797	phosphatidylinositol-4,5-bisphosphate 3-kinase catalytic subunit beta [Source:HGNC Symbol;Acc:HGNC:8976]
ENSG00000069329	VPS35	1861.077	1385.047	0.426	0.000116018	0.001078797	VPS35, retromer complex component [Source:HGNC Symbol;Acc:HGNC:13487]
ENSG00000211450	SELENOH	1576.958	2078.327	-0.398	0.000116242	0.001080063	selenoprotein H [Source:HGNC Symbol;Acc:HGNC:18251]
ENSG00000104687	GSR	2172.446	1750.191	0.312	0.00011665	0.001083043	glutathione-disulfide reductase [Source:HGNC Symbol;Acc:HGNC:4623]
ENSG00000082781	ITGB5	3298.362	4053.658	-0.298	0.00011689	0.001084453	integrin subunit beta 5 [Source:HGNC Symbol;Acc:HGNC:6160]
ENSG00000008853	RHOBTB2	704.531	930.416	-0.401	0.000117304	0.00108748	Rho related BTB domain containing 2 [Source:HGNC Symbol;Acc:HGNC:18756]
ENSG00000185519	FAM131C	274.61	401.014	-0.545	0.000117803	0.001091292	family with sequence similarity 131 member C [Source:HGNC Symbol;Acc:HGNC:26717]
ENSG00000038382	TRIO	2859.408	2272.377	0.331	0.000118859	0.001100247	trio Rho guanine nucleotide exchange factor [Source:HGNC Symbol;Acc:HGNC:12303]
ENSG00000099341	PSMD8	4271.843	5423.329	-0.344	0.000119398	0.001104405	proteasome 26S subunit, non-ATPase 8 [Source:HGNC Symbol;Acc:HGNC:9566]
ENSG00000157827	FMNL2	460.405	329.524	0.482	0.000119552	0.001105007	formin like 2 [Source:HGNC Symbol;Acc:HGNC:18267]
ENSG00000105193	RPS16	21387.151	27220.794	-0.348	0.000119888	0.001107285	ribosomal protein S16 [Source:HGNC Symbol;Acc:HGNC:10396]
ENSG00000125971	DYNLRB1	1490.837	1872.183	-0.328	0.000120249	0.001109792	dynein light chain roadblock-type 1 [Source:HGNC Symbol;Acc:HGNC:15468]
ENSG00000120053	GOT1	1188.372	1492.589	-0.328	0.00012087	0.001114692	glutamic-oxaloacetic transaminase 1 [Source:HGNC Symbol;Acc:HGNC:4432]
ENSG00000168118	RAB4A	584.377	436.348	0.422	0.000121	0.001115057	RAB4A, member RAS oncogene family [Source:HGNC Symbol;Acc:HGNC:9781]
ENSG00000175265	GOLGA8A	279.108	178.974	0.638	0.000121387	0.001116512	golgin A8 family member A [Source:HGNC Symbol;Acc:HGNC:31972]
ENSG00000127554	GFER	808.951	1131.073	-0.483	0.000121407	0.001116512	growth factor, augmenter of liver regeneration [Source:HGNC Symbol;Acc:HGNC:4236]
ENSG00000073792	IGF2BP2	119.745	66.115	0.858	0.000121429	0.001116512	insulin like growth factor 2 mRNA binding protein 2 [Source:HGNC Symbol;Acc:HGNC:28867]
ENSG00000185432	METTL7A	312.694	438.882	-0.488	0.000121635	0.001117579	methyltransferase like 7A [Source:HGNC Symbol;Acc:HGNC:24550]
ENSG00000171813	PWWP2B	1435.155	1922.57	-0.422	0.000122518	0.001124851	PWWP domain containing 2B [Source:HGNC Symbol;Acc:HGNC:25150]
ENSG00000170027	YWHAG	5629.257	4471.048	0.332	0.000123818	0.001135952	tyrosine 3-monooxygenase/tryptophan 5-monooxygenase activation protein gamma [Source:HGNC Symbol;Acc:HGNC:12852]
ENSG00000148334	PTGES2	3310.934	4248.458	-0.36	0.000124577	0.001142061	prostaglandin E synthase 2 [Source:HGNC Symbol;Acc:HGNC:17822]
ENSG00000144579	CTDSP1	1339.487	1697.83	-0.341	0.000125256	0.001147441	CTD small phosphatase 1 [Source:HGNC Symbol;Acc:HGNC:21614]
ENSG00000172922	RNASEH2C	557.307	746.226	-0.421	0.000125729	0.001150922	ribonuclease H2 subunit C [Source:HGNC Symbol;Acc:HGNC:24116]
ENSG00000159348	CYB5R1	754.57	982.568	-0.38	0.00012586	0.001151266	cytochrome b5 reductase 1 [Source:HGNC Symbol;Acc:HGNC:13397]
ENSG00000145632	PLK2	951.195	707.754	0.426	0.000126882	0.001158108	polo like kinase 2 [Source:HGNC Symbol;Acc:HGNC:19699]
ENSG00000165119	HNRNPK	13761.193	10997.591	0.323	0.000126924	0.001158108	heterogeneous nuclear ribonucleoprotein K [Source:HGNC Symbol;Acc:HGNC:5044]
ENSG00000085415	SEH1L	1320.516	971.589	0.443	0.000126966	0.001158108	SEH1 like nucleoporin [Source:HGNC Symbol;Acc:HGNC:30379]
ENSG00000174021	GNG5	184.526	282.176	-0.614	0.000126983	0.001158108	G protein subunit gamma 5 [Source:HGNC Symbol;Acc:HGNC:4408]
ENSG00000111859	NEDD9	436.595	303.312	0.526	0.000127327	0.001160393	neural precursor cell expressed, developmentally down-regulated 9 [Source:HGNC Symbol;Acc:HGNC:7733]
ENSG00000102908	NFAT5	475.534	333.259	0.511	0.000127421	0.001160395	nuclear factor of activated T cells 5 [Source:HGNC Symbol;Acc:HGNC:7774]
ENSG00000068400	GRIPAP1	941.951	1205.365	-0.355	0.000127697	0.001161464	GRIP1 associated protein 1 [Source:HGNC Symbol;Acc:HGNC:18706]
ENSG00000179094	PER1	662.815	934.924	-0.496	0.000127726	0.001161464	period circadian regulator 1 [Source:HGNC Symbol;Acc:HGNC:8845]
ENSG00000084636	COL16A1	304.911	428.854	-0.492	0.000127847	0.001161705	collagen type XVI alpha 1 chain [Source:HGNC Symbol;Acc:HGNC:2193]
ENSG00000051596	THOC3	1779.891	2237.497	-0.33	0.000128371	0.001165611	THO complex 3 [Source:HGNC Symbol;Acc:HGNC:19072]
ENSG00000114626	ABTB1	313.746	463.838	-0.564	0.000128583	0.001166683	ankyrin repeat and BTB domain containing 1 [Source:HGNC Symbol;Acc:HGNC:18275]
ENSG00000171208	NETO2	744.489	562.832	0.404	0.000129418	0.001172825	neuropilin and tolloid like 2 [Source:HGNC Symbol;Acc:HGNC:14644]
ENSG00000167513	CDT1	3246.57	4289.776	-0.402	0.000129536	0.001172825	chromatin licensing and DNA replication factor 1 [Source:HGNC Symbol;Acc:HGNC:24576]
ENSG00000106066	CPVL	291.606	190.617	0.614	0.000129656	0.001172825	carboxypeptidase, vitellogenic like [Source:HGNC Symbol;Acc:HGNC:14399]
ENSG00000170088	TMEM192	256.856	168.229	0.612	0.000129688	0.001172825	transmembrane protein 192 [Source:HGNC Symbol;Acc:HGNC:26775]
ENSG00000197021	CXorf40B	755.159	982.048	-0.379	0.000129734	0.001172825	chromosome X open reading frame 40B [Source:HGNC Symbol;Acc:HGNC:17402]
ENSG00000128710	HOXD10	84.816	41.404	1.036	0.000130475	0.001178657	homeobox D10 [Source:HGNC Symbol;Acc:HGNC:5133]
ENSG00000044090	CUL7	662.514	868.198	-0.39	0.000130689	0.001179732	cullin 7 [Source:HGNC Symbol;Acc:HGNC:21024]
ENSG00000148308	GTF3C5	3080.543	3918.227	-0.347	0.000131358	0.001184901	general transcription factor IIIC subunit 5 [Source:HGNC Symbol;Acc:HGNC:4668]
ENSG00000102996	MMP15	1564.997	2022.912	-0.37	0.000131488	0.001185215	matrix metallopeptidase 15 [Source:HGNC Symbol;Acc:HGNC:7161]
ENSG00000139146	SINHCAF	1905.582	1447.076	0.397	0.000131871	0.001187801	SIN3-HDAC complex associated factor [Source:HGNC Symbol;Acc:HGNC:30702]
ENSG00000167173	C15orf39	1484.33	1901.907	-0.358	0.000132396	0.00119166	chromosome 15 open reading frame 39 [Source:HGNC Symbol;Acc:HGNC:24497]
ENSG00000177556	ATOX1	659.659	866.985	-0.394	0.000133045	0.001196633	antioxidant 1 copper chaperone [Source:HGNC Symbol;Acc:HGNC:798]
ENSG00000163170	BOLA3	578.403	752.001	-0.379	0.00013576	0.001220162	bolA family member 3 [Source:HGNC Symbol;Acc:HGNC:24415]
ENSG00000176407	KCMF1	1676.978	1353.841	0.309	0.00013599	0.001220995	potassium channel modulatory factor 1 [Source:HGNC Symbol;Acc:HGNC:20589]
ENSG00000185236	RAB11B	1203.941	1512.62	-0.329	0.00013605	0.001220995	RAB11B, member RAS oncogene family [Source:HGNC Symbol;Acc:HGNC:9761]
ENSG00000101294	HM13	3113.461	3818.402	-0.294	0.000136466	0.001223838	histocompatibility minor 13 [Source:HGNC Symbol;Acc:HGNC:16435]
ENSG00000204227	RING1	1540.471	2091.562	-0.441	0.000138726	0.001243209	ring finger protein 1 [Source:HGNC Symbol;Acc:HGNC:10018]
ENSG00000214706	IFRD2	6551.768	8155.335	-0.316	0.000139231	0.001246829	interferon related developmental regulator 2 [Source:HGNC Symbol;Acc:HGNC:5457]
ENSG00000169976	SF3B5	2299.221	2988.57	-0.378	0.000139488	0.001248228	splicing factor 3b subunit 5 [Source:HGNC Symbol;Acc:HGNC:21083]
ENSG00000186298	PPP1CC	3444.953	2718.706	0.342	0.000139772	0.00124986	protein phosphatase 1 catalytic subunit gamma [Source:HGNC Symbol;Acc:HGNC:9283]
ENSG00000126226	PCID2	1258.28	950.43	0.405	0.000139966	0.001250693	PCI domain containing 2 [Source:HGNC Symbol;Acc:HGNC:25653]
ENSG00000109103	UNC119	794.505	1052.191	-0.406	0.000140306	0.001252141	unc-119 lipid binding chaperone [Source:HGNC Symbol;Acc:HGNC:12565]
ENSG00000131446	MGAT1	4143.901	5399.895	-0.382	0.000140331	0.001252141	mannosyl (alpha-1,3-)-glycoprotein beta-1,2-N-acetylglucosaminyltransferase [Source:HGNC Symbol;Acc:HGNC:7044]
ENSG00000108773	KAT2A	3741.698	4672.16	-0.32	0.000140488	0.00125264	lysine acetyltransferase 2A [Source:HGNC Symbol;Acc:HGNC:4201]
ENSG00000155545	MIER3	144.348	82.9	0.8	0.000140714	0.001253755	MIER family member 3 [Source:HGNC Symbol;Acc:HGNC:26678]
ENSG00000079805	DNM2	3193.701	4064.776	-0.348	0.000140875	0.001254283	dynamin 2 [Source:HGNC Symbol;Acc:HGNC:2974]
ENSG00000124608	AARS2	970.531	1250.844	-0.366	0.000141335	0.001257373	alanyl-tRNA synthetase 2, mitochondrial [Source:HGNC Symbol;Acc:HGNC:21022]
ENSG00000184792	OSBP2	1863.787	2298.82	-0.302	0.000141425	0.001257373	oxysterol binding protein 2 [Source:HGNC Symbol;Acc:HGNC:8504]
ENSG00000183048	SLC25A10	599.234	831.104	-0.472	0.00014189	0.001260603	solute carrier family 25 member 10 [Source:HGNC Symbol;Acc:HGNC:10980]
ENSG00000149823	VPS51	2117.599	2754.68	-0.379	0.000143395	0.001273058	VPS51, GARP complex subunit [Source:HGNC Symbol;Acc:HGNC:1172]
ENSG00000174197	MGA	861.953	653.541	0.398	0.000144498	0.001281925	MGA, MAX dimerization protein [Source:HGNC Symbol;Acc:HGNC:14010]
ENSG00000166407	LMO1	92.348	157.741	-0.775	0.000145636	0.001291093	LIM domain only 1 [Source:HGNC Symbol;Acc:HGNC:6641]
ENSG00000158828	PINK1	628.515	850.887	-0.437	0.000146104	0.001293928	PTEN induced putative kinase 1 [Source:HGNC Symbol;Acc:HGNC:14581]
ENSG00000110711	AIP	1214.546	1557.927	-0.359	0.000146165	0.001293928	aryl hydrocarbon receptor interacting protein [Source:HGNC Symbol;Acc:HGNC:358]
ENSG00000122359	ANXA11	4588.894	5702.528	-0.313	0.000146836	0.001298938	annexin A11 [Source:HGNC Symbol;Acc:HGNC:535]
ENSG00000105486	LIG1	2063.568	2688.794	-0.382	0.000147361	0.001302652	DNA ligase 1 [Source:HGNC Symbol;Acc:HGNC:6598]
ENSG00000117697	NSL1	496.816	358.222	0.472	0.000147758	0.001305232	NSL1, MIS12 kinetochore complex component [Source:HGNC Symbol;Acc:HGNC:24548]
ENSG00000091317	CMTM6	599.105	426.447	0.49	0.000148154	0.001307796	CKLF like MARVEL transmembrane domain containing 6 [Source:HGNC Symbol;Acc:HGNC:19177]
ENSG00000138138	ATAD1	919.1	696.76	0.399	0.000148461	0.001309569	ATPase family, AAA domain containing 1 [Source:HGNC Symbol;Acc:HGNC:25903]
ENSG00000160972	PPP1R16A	752.5	1034.023	-0.458	0.000149054	0.001313864	protein phosphatase 1 regulatory subunit 16A [Source:HGNC Symbol;Acc:HGNC:14941]
ENSG00000183779	ZNF703	931.141	1244.255	-0.418	0.000149561	0.001317397	zinc finger protein 703 [Source:HGNC Symbol;Acc:HGNC:25883]
ENSG00000185885	IFITM1	17.568	48.393	-1.466	0.000149683	0.001317526	interferon induced transmembrane protein 1 [Source:HGNC Symbol;Acc:HGNC:5412]
ENSG00000099956	SMARCB1	2602.801	3227.847	-0.31	0.000149809	0.001317704	SWI/SNF related, matrix associated, actin dependent regulator of chromatin, subfamily b, member 1 [Source:HGNC Symbol;Acc:HGNC:11103]
ENSG00000132170	PPARG	829.018	621.714	0.416	0.000150603	0.001323743	peroxisome proliferator activated receptor gamma [Source:HGNC Symbol;Acc:HGNC:9236]
ENSG00000167792	NDUFV1	3068.611	4009.393	-0.386	0.00015123	0.00132831	NADH:ubiquinone oxidoreductase core subunit V1 [Source:HGNC Symbol;Acc:HGNC:7716]
ENSG00000125484	GTF3C4	1412.086	1105.901	0.352	0.000152303	0.001336785	general transcription factor IIIC subunit 4 [Source:HGNC Symbol;Acc:HGNC:4667]
ENSG00000087842	PIR	363.473	255.814	0.508	0.000152472	0.001337321	pirin [Source:HGNC Symbol;Acc:HGNC:30048]
ENSG00000162337	LRP5	2887.98	3682.216	-0.351	0.000153426	0.001343946	LDL receptor related protein 5 [Source:HGNC Symbol;Acc:HGNC:6697]
ENSG00000133112	TPT1	12978.045	10683.479	0.281	0.000153445	0.001343946	tumor protein, translationally-controlled 1 [Source:HGNC Symbol;Acc:HGNC:12022]
ENSG00000196576	PLXNB2	5191.18	6451.968	-0.314	0.000154935	0.001356034	plexin B2 [Source:HGNC Symbol;Acc:HGNC:9104]
ENSG00000185215	TNFAIP2	3233.88	4104.962	-0.344	0.000155049	0.001356077	TNF alpha induced protein 2 [Source:HGNC Symbol;Acc:HGNC:11895]
ENSG00000116871	MAP7D1	2893.559	3741.025	-0.371	0.00015533	0.001357571	MAP7 domain containing 1 [Source:HGNC Symbol;Acc:HGNC:25514]
ENSG00000184967	NOC4L	1694.084	2244.903	-0.406	0.000155733	0.001359566	nucleolar complex associated 4 homolog [Source:HGNC Symbol;Acc:HGNC:28461]
ENSG00000108510	MED13	498.558	345.382	0.53	0.000155778	0.001359566	mediator complex subunit 13 [Source:HGNC Symbol;Acc:HGNC:22474]
ENSG00000067182	TNFRSF1A	4197.653	5326.049	-0.344	0.000156291	0.001363085	TNF receptor superfamily member 1A [Source:HGNC Symbol;Acc:HGNC:11916]
ENSG00000197448	GSTK1	1314.76	1630.865	-0.311	0.000156972	0.00136806	glutathione S-transferase kappa 1 [Source:HGNC Symbol;Acc:HGNC:16906]
ENSG00000136854	STXBP1	639.77	476.139	0.427	0.000157347	0.001370356	syntaxin binding protein 1 [Source:HGNC Symbol;Acc:HGNC:11444]
ENSG00000228594	FNDC10	356.158	495.299	-0.475	0.000159133	0.001384935	fibronectin type III domain containing 10 [Source:HGNC Symbol;Acc:HGNC:42951]
ENSG00000182326	C1S	1052.611	1335.78	-0.343	0.000159643	0.001388401	complement C1s [Source:HGNC Symbol;Acc:HGNC:1247]
ENSG00000061938	TNK2	1950.374	2542.037	-0.382	0.000161244	0.00140134	tyrosine kinase non receptor 2 [Source:HGNC Symbol;Acc:HGNC:19297]
ENSG00000227036	LINC00511	159.426	240.321	-0.591	0.000161785	0.001405051	long intergenic non-protein coding RNA 511 [Source:HGNC Symbol;Acc:HGNC:43564]
ENSG00000167671	UBXN6	1604.372	2072.012	-0.369	0.000162152	0.00140638	UBX domain protein 6 [Source:HGNC Symbol;Acc:HGNC:14928]
ENSG00000164587	RPS14	18173.525	22410.107	-0.302	0.000162165	0.00140638	ribosomal protein S14 [Source:HGNC Symbol;Acc:HGNC:10387]
ENSG00000129354	AP1M2	2037.605	2537.322	-0.316	0.000162451	0.001407874	adaptor related protein complex 1 subunit mu 2 [Source:HGNC Symbol;Acc:HGNC:558]
ENSG00000136925	TSTD2	217.049	135.154	0.681	0.000164691	0.001426287	thiosulfate sulfurtransferase like domain containing 2 [Source:HGNC Symbol;Acc:HGNC:30087]
ENSG00000081320	STK17B	200.611	127.759	0.651	0.000165222	0.001429884	serine/threonine kinase 17b [Source:HGNC Symbol;Acc:HGNC:11396]
ENSG00000125970	RALY	3935.354	5004.377	-0.347	0.00016594	0.001435087	RALY heterogeneous nuclear ribonucleoprotein [Source:HGNC Symbol;Acc:HGNC:15921]
ENSG00000174371	EXO1	807.937	595.066	0.44	0.000166458	0.001438566	exonuclease 1 [Source:HGNC Symbol;Acc:HGNC:3511]
ENSG00000142327	RNPEPL1	1249.981	1674.833	-0.422	0.000167689	0.001448195	arginyl aminopeptidase like 1 [Source:HGNC Symbol;Acc:HGNC:10079]
ENSG00000178605	GTPBP6	1494.511	1996.971	-0.418	0.000168458	0.001453251	GTP binding protein 6 (putative) [Source:HGNC Symbol;Acc:HGNC:30189]
ENSG00000160072	ATAD3B	3239.921	4180.235	-0.368	0.00016851	0.001453251	ATPase family, AAA domain containing 3B [Source:HGNC Symbol;Acc:HGNC:24007]
ENSG00000097021	ACOT7	1258.923	1619.568	-0.364	0.0001688	0.001454739	acyl-CoA thioesterase 7 [Source:HGNC Symbol;Acc:HGNC:24157]
ENSG00000103168	TAF1C	1016.26	1346.682	-0.407	0.00016984	0.001462681	TATA-box binding protein associated factor, RNA polymerase I subunit C [Source:HGNC Symbol;Acc:HGNC:11534]
ENSG00000198363	ASPH	3682.032	2784.166	0.403	0.000169971	0.001462794	aspartate beta-hydroxylase [Source:HGNC Symbol;Acc:HGNC:757]
ENSG00000169919	GUSB	2883.363	3516.306	-0.286	0.00017113	0.001471738	glucuronidase beta [Source:HGNC Symbol;Acc:HGNC:4696]
ENSG00000106683	LIMK1	1835.791	2402.799	-0.388	0.000171665	0.001475316	LIM domain kinase 1 [Source:HGNC Symbol;Acc:HGNC:6613]
ENSG00000136830	FAM129B	10627.368	13041.226	-0.295	0.000172155	0.001478502	family with sequence similarity 129 member B [Source:HGNC Symbol;Acc:HGNC:25282]
ENSG00000125347	IRF1	261.708	370.328	-0.501	0.000172283	0.001478576	interferon regulatory factor 1 [Source:HGNC Symbol;Acc:HGNC:6116]
ENSG00000072803	FBXW11	1178.843	893.245	0.401	0.000174639	0.00149753	F-box and WD repeat domain containing 11 [Source:HGNC Symbol;Acc:HGNC:13607]
ENSG00000127990	SGCE	321.197	213.918	0.588	0.000174734	0.00149753	sarcoglycan epsilon [Source:HGNC Symbol;Acc:HGNC:10808]
ENSG00000101544	ADNP2	727.062	552.299	0.397	0.000175113	0.001499743	ADNP homeobox 2 [Source:HGNC Symbol;Acc:HGNC:23803]
ENSG00000128311	TST	563.754	765.77	-0.443	0.00017548	0.001500963	thiosulfate sulfurtransferase [Source:HGNC Symbol;Acc:HGNC:12388]
ENSG00000185122	HSF1	3609.746	4577.99	-0.343	0.000175499	0.001500963	heat shock transcription factor 1 [Source:HGNC Symbol;Acc:HGNC:5224]
ENSG00000177192	PUS1	1413.289	1801.378	-0.35	0.000175858	0.001502997	pseudouridylate synthase 1 [Source:HGNC Symbol;Acc:HGNC:15508]
ENSG00000100292	HMOX1	1087.637	1394.892	-0.358	0.00017692	0.00151103	heme oxygenase 1 [Source:HGNC Symbol;Acc:HGNC:5013]
ENSG00000105327	BBC3	68.538	122.787	-0.84	0.000177782	0.001517343	BCL2 binding component 3 [Source:HGNC Symbol;Acc:HGNC:17868]
ENSG00000244038	DDOST	4838.495	5953.889	-0.299	0.000178003	0.00151818	dolichyl-diphosphooligosaccharide--protein glycosyltransferase non-catalytic subunit [Source:HGNC Symbol;Acc:HGNC:2728]
ENSG00000133275	CSNK1G2	2457.549	3231.439	-0.395	0.000178898	0.001524765	casein kinase 1 gamma 2 [Source:HGNC Symbol;Acc:HGNC:2455]
ENSG00000130312	MRPL34	1833.643	2373.703	-0.372	0.000180474	0.001536587	mitochondrial ribosomal protein L34 [Source:HGNC Symbol;Acc:HGNC:14488]
ENSG00000001617	SEMA3F	2916.085	3630.869	-0.316	0.000180577	0.001536587	semaphorin 3F [Source:HGNC Symbol;Acc:HGNC:10728]
ENSG00000104915	STX10	2402.977	3101.489	-0.368	0.000180658	0.001536587	syntaxin 10 [Source:HGNC Symbol;Acc:HGNC:11428]
ENSG00000144744	UBA3	670.812	485.582	0.465	0.000180989	0.00153785	ubiquitin like modifier activating enzyme 3 [Source:HGNC Symbol;Acc:HGNC:12470]
ENSG00000141756	FKBP10	5843.477	7132.891	-0.288	0.000181055	0.00153785	FK506 binding protein 10 [Source:HGNC Symbol;Acc:HGNC:18169]
ENSG00000183092	BEGAIN	2615.362	3358.732	-0.361	0.000182096	0.001545627	brain enriched guanylate kinase associated [Source:HGNC Symbol;Acc:HGNC:24163]
ENSG00000101076	HNF4A	36.356	76.672	-1.079	0.000182639	0.001549177	hepatocyte nuclear factor 4 alpha [Source:HGNC Symbol;Acc:HGNC:5024]
ENSG00000065717	TLE2	48.185	94.467	-0.972	0.000183182	0.001552713	transducin like enhancer of split 2 [Source:HGNC Symbol;Acc:HGNC:11838]
ENSG00000132429	POPDC3	202.678	128.007	0.666	0.000184325	0.00156133	popeye domain containing 3 [Source:HGNC Symbol;Acc:HGNC:17649]
ENSG00000164850	GPER1	803.48	1087.885	-0.437	0.000185792	0.001572684	G protein-coupled estrogen receptor 1 [Source:HGNC Symbol;Acc:HGNC:4485]
ENSG00000125991	ERGIC3	4009.974	5007.88	-0.32	0.000187201	0.001583524	ERGIC and golgi 3 [Source:HGNC Symbol;Acc:HGNC:15927]
ENSG00000141582	CBX4	1737.014	2157.138	-0.312	0.00018746	0.001584635	chromobox 4 [Source:HGNC Symbol;Acc:HGNC:1554]
ENSG00000169727	GPS1	3426.566	4275.692	-0.319	0.000187798	0.001586407	G protein pathway suppressor 1 [Source:HGNC Symbol;Acc:HGNC:4549]
ENSG00000173898	SPTBN2	2902.588	3792.691	-0.386	0.000189362	0.001598526	spectrin beta, non-erythrocytic 2 [Source:HGNC Symbol;Acc:HGNC:11276]
ENSG00000107372	ZFAND5	1709.979	1345.051	0.346	0.000189502	0.001598618	zinc finger AN1-type containing 5 [Source:HGNC Symbol;Acc:HGNC:13008]
ENSG00000186501	TMEM222	667.139	872.788	-0.387	0.000189991	0.001601648	transmembrane protein 222 [Source:HGNC Symbol;Acc:HGNC:25363]
ENSG00000149591	TAGLN	351.401	244.661	0.522	0.00019034	0.001603496	transgelin [Source:HGNC Symbol;Acc:HGNC:11553]
ENSG00000083807	SLC27A5	577.977	790.172	-0.451	0.000190982	0.001607813	solute carrier family 27 member 5 [Source:HGNC Symbol;Acc:HGNC:10999]
ENSG00000143819	EPHX1	3089.854	3901.381	-0.336	0.000193643	0.001628862	epoxide hydrolase 1 [Source:HGNC Symbol;Acc:HGNC:3401]
ENSG00000092148	HECTD1	866.051	659.229	0.392	0.000193746	0.001628862	HECT domain E3 ubiquitin protein ligase 1 [Source:HGNC Symbol;Acc:HGNC:20157]
ENSG00000065268	WDR18	1610.643	2081.263	-0.37	0.000194039	0.001630217	WD repeat domain 18 [Source:HGNC Symbol;Acc:HGNC:17956]
ENSG00000154518	ATP5MC3	3944.88	4888.967	-0.309	0.000196928	0.001653369	ATP synthase membrane subunit c locus 3 [Source:HGNC Symbol;Acc:HGNC:843]
ENSG00000175183	CSRP2	92.6	46.783	0.982	0.000197858	0.001659802	cysteine and glycine rich protein 2 [Source:HGNC Symbol;Acc:HGNC:2470]
ENSG00000196839	ADA	544.567	740.109	-0.442	0.000197963	0.001659802	adenosine deaminase [Source:HGNC Symbol;Acc:HGNC:186]
ENSG00000274523	RCC1L	3399.41	4264.207	-0.327	0.00019866	0.001664521	RCC1 like [Source:HGNC Symbol;Acc:HGNC:14948]
ENSG00000128463	EMC4	2286.671	2793.269	-0.289	0.000200089	0.00167536	ER membrane protein complex subunit 4 [Source:HGNC Symbol;Acc:HGNC:28032]
ENSG00000004059	ARF5	2794.942	3628.261	-0.377	0.00020108	0.001682516	ADP ribosylation factor 5 [Source:HGNC Symbol;Acc:HGNC:658]
ENSG00000154734	ADAMTS1	235.886	151.157	0.642	0.000201722	0.001686743	ADAM metallopeptidase with thrombospondin type 1 motif 1 [Source:HGNC Symbol;Acc:HGNC:217]
ENSG00000123146	ADGRE5	4086.101	5103.317	-0.321	0.000202045	0.001688302	adhesion G protein-coupled receptor E5 [Source:HGNC Symbol;Acc:HGNC:1711]
ENSG00000182557	SPNS3	26.9	61.868	-1.202	0.000204056	0.001703961	sphingolipid transporter 3 (putative) [Source:HGNC Symbol;Acc:HGNC:28433]
ENSG00000095261	PSMD5	806.431	608.721	0.406	0.000204247	0.001704218	proteasome 26S subunit, non-ATPase 5 [Source:HGNC Symbol;Acc:HGNC:9563]
ENSG00000187954	CYHR1	904.381	1197.334	-0.405	0.000204363	0.001704218	cysteine and histidine rich 1 [Source:HGNC Symbol;Acc:HGNC:17806]
ENSG00000130479	MAP1S	1553.391	1999.314	-0.364	0.000204629	0.00170529	microtubule associated protein 1S [Source:HGNC Symbol;Acc:HGNC:15715]
ENSG00000153443	UBALD1	791.257	1065.287	-0.429	0.000206081	0.001716228	UBA like domain containing 1 [Source:HGNC Symbol;Acc:HGNC:29576]
ENSG00000089876	DHX32	1016.52	777.484	0.387	0.000206743	0.001720538	DEAH-box helicase 32 (putative) [Source:HGNC Symbol;Acc:HGNC:16717]
ENSG00000135480	KRT7	55254.299	68860.351	-0.318	0.000206955	0.001720538	keratin 7 [Source:HGNC Symbol;Acc:HGNC:6445]
ENSG00000174652	ZNF266	217.213	138.592	0.647	0.000207015	0.001720538	zinc finger protein 266 [Source:HGNC Symbol;Acc:HGNC:13059]
ENSG00000126391	FRMD8	806.008	1062.181	-0.398	0.000208122	0.001728569	FERM domain containing 8 [Source:HGNC Symbol;Acc:HGNC:25462]
ENSG00000197956	S100A6	16888.484	21519.076	-0.35	0.000208561	0.001731056	S100 calcium binding protein A6 [Source:HGNC Symbol;Acc:HGNC:10496]
ENSG00000221983	UBA52	11661.15	14087.446	-0.273	0.000208989	0.001733227	ubiquitin A-52 residue ribosomal protein fusion product 1 [Source:HGNC Symbol;Acc:HGNC:12458]
ENSG00000101199	ARFGAP1	3346.099	4264.02	-0.35	0.000209103	0.001733227	ADP ribosylation factor GTPase activating protein 1 [Source:HGNC Symbol;Acc:HGNC:15852]
ENSG00000166012	TAF1D	551.332	402.363	0.455	0.000210207	0.001741212	TATA-box binding protein associated factor, RNA polymerase I subunit D [Source:HGNC Symbol;Acc:HGNC:28759]
ENSG00000112081	SRSF3	5875.378	4697.852	0.323	0.000210855	0.001745413	serine and arginine rich splicing factor 3 [Source:HGNC Symbol;Acc:HGNC:10785]
ENSG00000168096	ANKS3	1003.791	1281.45	-0.352	0.000212388	0.001756927	ankyrin repeat and sterile alpha motif domain containing 3 [Source:HGNC Symbol;Acc:HGNC:29422]
ENSG00000131748	STARD3	946.814	1242.69	-0.392	0.000212634	0.00175778	StAR related lipid transfer domain containing 3 [Source:HGNC Symbol;Acc:HGNC:17579]
ENSG00000171159	C9orf16	1000.362	1305.767	-0.384	0.000213109	0.001760534	chromosome 9 open reading frame 16 [Source:HGNC Symbol;Acc:HGNC:17823]
ENSG00000162923	WDR26	795.258	591.493	0.427	0.000214696	0.001771444	WD repeat domain 26 [Source:HGNC Symbol;Acc:HGNC:21208]
ENSG00000178927	CYBC1	960.024	1272.723	-0.407	0.000214716	0.001771444	cytochrome b-245 chaperone 1 [Source:HGNC Symbol;Acc:HGNC:28672]
ENSG00000111676	ATN1	4328.329	5347.102	-0.305	0.000215882	0.001779875	atrophin 1 [Source:HGNC Symbol;Acc:HGNC:3033]
ENSG00000243649	CFB	84.754	146.108	-0.781	0.000216311	0.001781266	complement factor B [Source:HGNC Symbol;Acc:HGNC:1037]
ENSG00000128973	CLN6	2076.919	2561.223	-0.302	0.000216339	0.001781266	CLN6, transmembrane ER protein [Source:HGNC Symbol;Acc:HGNC:2077]
ENSG00000114378	HYAL1	632.386	829.428	-0.392	0.000216856	0.001784334	hyaluronoglucosaminidase 1 [Source:HGNC Symbol;Acc:HGNC:5320]
ENSG00000164054	SHISA5	2894.743	3562.933	-0.299	0.00021769	0.001790011	shisa family member 5 [Source:HGNC Symbol;Acc:HGNC:30376]
ENSG00000129083	COPB1	980.756	725.153	0.436	0.000218027	0.001790906	coatomer protein complex subunit beta 1 [Source:HGNC Symbol;Acc:HGNC:2231]
ENSG00000244509	APOBEC3C	423.554	570.391	-0.428	0.000218089	0.001790906	apolipoprotein B mRNA editing enzyme catalytic subunit 3C [Source:HGNC Symbol;Acc:HGNC:17353]
ENSG00000088179	PTPN4	129.425	69.887	0.882	0.000219647	0.001802505	protein tyrosine phosphatase, non-receptor type 4 [Source:HGNC Symbol;Acc:HGNC:9656]
ENSG00000167711	SERPINF2	99.838	162.795	-0.706	0.000221743	0.001818502	serpin family F member 2 [Source:HGNC Symbol;Acc:HGNC:9075]
ENSG00000100979	PLTP	2330.023	2871.866	-0.302	0.00022248	0.001823332	phospholipid transfer protein [Source:HGNC Symbol;Acc:HGNC:9093]
ENSG00000172757	CFL1	12522.563	15021.075	-0.262	0.000222801	0.001824753	cofilin 1 [Source:HGNC Symbol;Acc:HGNC:1874]
ENSG00000113384	GOLPH3	3009.485	2422.566	0.313	0.000223479	0.001829099	golgi phosphoprotein 3 [Source:HGNC Symbol;Acc:HGNC:15452]
ENSG00000110046	ATG2A	908.522	1217.705	-0.423	0.000223976	0.001831952	autophagy related 2A [Source:HGNC Symbol;Acc:HGNC:29028]
ENSG00000067225	PKM	77960.591	96031.944	-0.301	0.000224725	0.001836862	pyruvate kinase M1/2 [Source:HGNC Symbol;Acc:HGNC:9021]
ENSG00000188157	AGRN	13393.123	16961.984	-0.341	0.000225209	0.001839606	agrin [Source:HGNC Symbol;Acc:HGNC:329]
ENSG00000162227	TAF6L	547.419	751.964	-0.459	0.000225791	0.001842738	TATA-box binding protein associated factor 6 like [Source:HGNC Symbol;Acc:HGNC:17305]
ENSG00000196591	HDAC2	1794.984	1407.913	0.35	0.000225891	0.001842738	histone deacetylase 2 [Source:HGNC Symbol;Acc:HGNC:4853]
ENSG00000113569	NUP155	3130.225	2370.453	0.401	0.000226371	0.001845436	nucleoporin 155 [Source:HGNC Symbol;Acc:HGNC:8063]
ENSG00000188186	LAMTOR4	1436.907	1889.521	-0.395	0.000229452	0.00186932	late endosomal/lysosomal adaptor, MAPK and MTOR activator 4 [Source:HGNC Symbol;Acc:HGNC:33772]
ENSG00000100294	MCAT	946.443	1236.002	-0.385	0.000230975	0.001880492	malonyl-CoA-acyl carrier protein transacylase [Source:HGNC Symbol;Acc:HGNC:29622]
ENSG00000105402	NAPA	826.854	1049.425	-0.343	0.000231393	0.001880827	NSF attachment protein alpha [Source:HGNC Symbol;Acc:HGNC:7641]
ENSG00000074201	CLNS1A	1403.465	1055.579	0.411	0.00023143	0.001880827	chloride nucleotide-sensitive channel 1A [Source:HGNC Symbol;Acc:HGNC:2080]
ENSG00000168159	RNF187	7321.041	9256.618	-0.338	0.000231553	0.001880827	ring finger protein 187 [Source:HGNC Symbol;Acc:HGNC:27146]
ENSG00000147955	SIGMAR1	5540.902	6761.598	-0.287	0.000231624	0.001880827	sigma non-opioid intracellular receptor 1 [Source:HGNC Symbol;Acc:HGNC:8157]
ENSG00000170906	NDUFA3	501.53	681.8	-0.444	0.00023194	0.001882153	NADH:ubiquinone oxidoreductase subunit A3 [Source:HGNC Symbol;Acc:HGNC:7686]
ENSG00000105819	PMPCB	1140.922	877.377	0.379	0.00023213	0.001882457	peptidase, mitochondrial processing beta subunit [Source:HGNC Symbol;Acc:HGNC:9119]
ENSG00000108106	UBE2S	9103.619	11676.11	-0.359	0.000232755	0.001886292	ubiquitin conjugating enzyme E2 S [Source:HGNC Symbol;Acc:HGNC:17895]
ENSG00000188910	GJB3	1029.513	1348.974	-0.39	0.000233064	0.00188756	gap junction protein beta 3 [Source:HGNC Symbol;Acc:HGNC:4285]
ENSG00000148180	GSN	585.76	771.423	-0.398	0.00023324	0.001887751	gelsolin [Source:HGNC Symbol;Acc:HGNC:4620]
ENSG00000174307	PHLDA3	3630.271	4686.651	-0.368	0.000233585	0.001889304	pleckstrin homology like domain family A member 3 [Source:HGNC Symbol;Acc:HGNC:8934]
ENSG00000135476	ESPL1	2064.579	2571.994	-0.317	0.000233869	0.001890368	extra spindle pole bodies like 1, separase [Source:HGNC Symbol;Acc:HGNC:16856]
ENSG00000163382	NAXE	4128.602	5172.306	-0.325	0.000234404	0.001893448	NAD(P)HX epimerase [Source:HGNC Symbol;Acc:HGNC:18453]
ENSG00000141738	GRB7	122.508	192.286	-0.649	0.000234648	0.001894183	growth factor receptor bound protein 7 [Source:HGNC Symbol;Acc:HGNC:4567]
ENSG00000166166	TRMT61A	1426.087	1870.051	-0.391	0.000235215	0.001897525	tRNA methyltransferase 61A [Source:HGNC Symbol;Acc:HGNC:23790]
ENSG00000124562	SNRPC	3013.694	3664.419	-0.282	0.000240024	0.001935053	small nuclear ribonucleoprotein polypeptide C [Source:HGNC Symbol;Acc:HGNC:11157]
ENSG00000119431	HDHD3	455.47	638.39	-0.486	0.000243004	0.001957435	haloacid dehalogenase like hydrolase domain containing 3 [Source:HGNC Symbol;Acc:HGNC:28171]
ENSG00000182934	SRPRA	3515.052	4253.768	-0.275	0.000243138	0.001957435	SRP receptor subunit alpha [Source:HGNC Symbol;Acc:HGNC:11307]
ENSG00000091127	PUS7	1007.403	760.008	0.406	0.000243275	0.001957435	pseudouridylate synthase 7 [Source:HGNC Symbol;Acc:HGNC:26033]
ENSG00000166140	ZFYVE19	869.848	1197.535	-0.461	0.000243703	0.001959214	zinc finger FYVE-type containing 19 [Source:HGNC Symbol;Acc:HGNC:20758]
ENSG00000213676	ATF6B	923.414	1169.274	-0.341	0.000243813	0.001959214	activating transcription factor 6 beta [Source:HGNC Symbol;Acc:HGNC:2349]
ENSG00000116521	SCAMP3	3714.493	4574.777	-0.301	0.000244387	0.001959941	secretory carrier membrane protein 3 [Source:HGNC Symbol;Acc:HGNC:10565]
ENSG00000147394	ZNF185	240.822	161.669	0.574	0.000244451	0.001959941	zinc finger protein 185 with LIM domain [Source:HGNC Symbol;Acc:HGNC:12976]
ENSG00000168827	GFM1	1459.264	1112.298	0.392	0.000244521	0.001959941	G elongation factor mitochondrial 1 [Source:HGNC Symbol;Acc:HGNC:13780]
ENSG00000169217	CD2BP2	2549.683	3222.945	-0.338	0.000244537	0.001959941	CD2 cytoplasmic tail binding protein 2 [Source:HGNC Symbol;Acc:HGNC:1656]
ENSG00000138095	LRPPRC	2973.973	2319.1	0.359	0.000244734	0.001960251	leucine rich pentatricopeptide repeat containing [Source:HGNC Symbol;Acc:HGNC:15714]
ENSG00000206538	VGLL3	512.236	371.093	0.463	0.000245206	0.00196276	vestigial like family member 3 [Source:HGNC Symbol;Acc:HGNC:24327]
ENSG00000135390	ATP5MC2	4607.726	5725.143	-0.313	0.000249083	0.001992505	ATP synthase membrane subunit c locus 2 [Source:HGNC Symbol;Acc:HGNC:842]
ENSG00000141429	GALNT1	1064.97	810.651	0.393	0.000249503	0.001994576	polypeptide N-acetylgalactosaminyltransferase 1 [Source:HGNC Symbol;Acc:HGNC:4123]
ENSG00000108771	DHX58	90.931	154.61	-0.768	0.000249913	0.001996558	DExH-box helicase 58 [Source:HGNC Symbol;Acc:HGNC:29517]
ENSG00000130311	DDA1	1916.652	2368.642	-0.305	0.000250613	0.002000859	DET1 and DDB1 associated 1 [Source:HGNC Symbol;Acc:HGNC:28360]
ENSG00000115524	SF3B1	2376.46	1779.592	0.417	0.000250842	0.002001396	splicing factor 3b subunit 1 [Source:HGNC Symbol;Acc:HGNC:10768]
ENSG00000125743	SNRPD2	2610.061	3226.757	-0.306	0.000251174	0.002002755	small nuclear ribonucleoprotein D2 polypeptide [Source:HGNC Symbol;Acc:HGNC:11159]
ENSG00000104723	TUSC3	117.344	63.205	0.892	0.00025153	0.002004297	tumor suppressor candidate 3 [Source:HGNC Symbol;Acc:HGNC:30242]
ENSG00000125170	DOK4	1760.103	2270.812	-0.368	0.000253455	0.002018336	docking protein 4 [Source:HGNC Symbol;Acc:HGNC:19868]
ENSG00000001497	LAS1L	3036.223	3643.704	-0.263	0.000253797	0.002019759	LAS1 like, ribosome biogenesis factor [Source:HGNC Symbol;Acc:HGNC:25726]
ENSG00000148803	FUOM	470.409	635.152	-0.432	0.000255308	0.002030478	fucose mutarotase [Source:HGNC Symbol;Acc:HGNC:24733]
ENSG00000133101	CCNA1	34.872	9.79	1.819	0.000255628	0.002031713	cyclin A1 [Source:HGNC Symbol;Acc:HGNC:1577]
ENSG00000103197	TSC2	1644.101	2060.147	-0.326	0.000257553	0.0020457	TSC complex subunit 2 [Source:HGNC Symbol;Acc:HGNC:12363]
ENSG00000135924	DNAJB2	647.623	838.755	-0.372	0.000258007	0.002047996	DnaJ heat shock protein family (Hsp40) member B2 [Source:HGNC Symbol;Acc:HGNC:5228]
ENSG00000169093	ASMTL	418.632	573.689	-0.455	0.000258308	0.002049063	acetylserotonin O-methyltransferase like [Source:HGNC Symbol;Acc:HGNC:751]
ENSG00000006756	ARSD	47.479	92.823	-0.964	0.000258954	0.002052873	arylsulfatase D [Source:HGNC Symbol;Acc:HGNC:717]
ENSG00000078142	PIK3C3	265.848	179.499	0.565	0.000259615	0.002056798	phosphatidylinositol 3-kinase catalytic subunit type 3 [Source:HGNC Symbol;Acc:HGNC:8974]
ENSG00000169855	ROBO1	950.785	727.431	0.386	0.000261074	0.002067032	roundabout guidance receptor 1 [Source:HGNC Symbol;Acc:HGNC:10249]
ENSG00000170266	GLB1	1877.033	2325.51	-0.309	0.000261526	0.002069285	galactosidase beta 1 [Source:HGNC Symbol;Acc:HGNC:4298]
ENSG00000203993	ARRDC1-AS1	357.168	497.259	-0.477	0.000262122	0.002072672	ARRDC1 antisense RNA 1 [Source:HGNC Symbol;Acc:HGNC:23395]
ENSG00000121644	DESI2	793.464	588.612	0.43	0.000266683	0.002107394	desumoylating isopeptidase 2 [Source:HGNC Symbol;Acc:HGNC:24264]
ENSG00000140521	POLG	2617.425	3226.066	-0.302	0.000267788	0.002114771	DNA polymerase gamma, catalytic subunit [Source:HGNC Symbol;Acc:HGNC:9179]
ENSG00000004142	POLDIP2	5982.644	7364.452	-0.3	0.000267978	0.002114925	DNA polymerase delta interacting protein 2 [Source:HGNC Symbol;Acc:HGNC:23781]
ENSG00000136731	UGGT1	1282.248	939.669	0.448	0.000268362	0.002116603	UDP-glucose glycoprotein glucosyltransferase 1 [Source:HGNC Symbol;Acc:HGNC:15663]
ENSG00000167526	RPL13	29178.405	36777.219	-0.334	0.000270359	0.002130994	ribosomal protein L13 [Source:HGNC Symbol;Acc:HGNC:10303]
ENSG00000182872	RBM10	2031.879	2470.329	-0.282	0.000270993	0.00213441	RNA binding motif protein 10 [Source:HGNC Symbol;Acc:HGNC:9896]
ENSG00000198712	MT-CO2	75383.193	64048.239	0.235	0.000271218	0.00213441	mitochondrially encoded cytochrome c oxidase II [Source:HGNC Symbol;Acc:HGNC:7421]
ENSG00000164442	CITED2	1530.64	1237.026	0.307	0.00027131	0.00213441	Cbp/p300 interacting transactivator with Glu/Asp rich carboxy-terminal domain 2 [Source:HGNC Symbol;Acc:HGNC:1987]
ENSG00000100116	GCAT	566.019	784.714	-0.471	0.000273119	0.002147271	glycine C-acetyltransferase [Source:HGNC Symbol;Acc:HGNC:4188]
ENSG00000164687	FABP5	624.005	466.91	0.418	0.000276193	0.00217006	fatty acid binding protein 5 [Source:HGNC Symbol;Acc:HGNC:3560]
ENSG00000155189	AGPAT5	486.833	353.735	0.46	0.000277709	0.002180177	1-acylglycerol-3-phosphate O-acyltransferase 5 [Source:HGNC Symbol;Acc:HGNC:20886]
ENSG00000111640	GAPDH	102973.414	123737.147	-0.265	0.000277833	0.002180177	glyceraldehyde-3-phosphate dehydrogenase [Source:HGNC Symbol;Acc:HGNC:4141]
ENSG00000140497	SCAMP2	1492.123	1853.357	-0.313	0.000281119	0.002204314	secretory carrier membrane protein 2 [Source:HGNC Symbol;Acc:HGNC:10564]
ENSG00000061273	HDAC7	2783.615	3477.221	-0.321	0.000281265	0.002204314	histone deacetylase 7 [Source:HGNC Symbol;Acc:HGNC:14067]
ENSG00000144827	ABHD10	530.224	381.069	0.476	0.000283215	0.002218189	abhydrolase domain containing 10 [Source:HGNC Symbol;Acc:HGNC:25656]
ENSG00000055917	PUM2	1009.54	789.527	0.354	0.000283402	0.002218247	pumilio RNA binding family member 2 [Source:HGNC Symbol;Acc:HGNC:14958]
ENSG00000047617	ANO2	242.822	156.51	0.631	0.000283851	0.002219616	anoctamin 2 [Source:HGNC Symbol;Acc:HGNC:1183]
ENSG00000182199	SHMT2	6862.943	8414.528	-0.294	0.000283936	0.002219616	serine hydroxymethyltransferase 2 [Source:HGNC Symbol;Acc:HGNC:10852]
ENSG00000089220	PEBP1	6037.877	7306.267	-0.275	0.000284271	0.002220835	phosphatidylethanolamine binding protein 1 [Source:HGNC Symbol;Acc:HGNC:8630]
ENSG00000004864	SLC25A13	1685.535	1344.613	0.326	0.000284611	0.002222085	solute carrier family 25 member 13 [Source:HGNC Symbol;Acc:HGNC:10983]
ENSG00000131791	PRKAB2	316.111	203.334	0.637	0.000284832	0.002222406	protein kinase AMP-activated non-catalytic subunit beta 2 [Source:HGNC Symbol;Acc:HGNC:9379]
ENSG00000181513	ACBD4	181.168	268.193	-0.565	0.000285388	0.002225339	acyl-CoA binding domain containing 4 [Source:HGNC Symbol;Acc:HGNC:23337]
ENSG00000074800	ENO1	74834.608	91319.231	-0.287	0.000287374	0.002239419	enolase 1 [Source:HGNC Symbol;Acc:HGNC:3350]
ENSG00000134987	WDR36	543.96	395.098	0.461	0.000287621	0.002239932	WD repeat domain 36 [Source:HGNC Symbol;Acc:HGNC:30696]
ENSG00000147144	CCDC120	624.168	829.397	-0.41	0.000290627	0.002261918	coiled-coil domain containing 120 [Source:HGNC Symbol;Acc:HGNC:28910]
ENSG00000218336	TENM3	272.619	180.046	0.595	0.000291612	0.002268154	teneurin transmembrane protein 3 [Source:HGNC Symbol;Acc:HGNC:29944]
ENSG00000167747	C19orf48	3329.755	4210.873	-0.339	0.00029244	0.002273167	chromosome 19 open reading frame 48 [Source:HGNC Symbol;Acc:HGNC:29667]
ENSG00000181904	C5orf24	668.734	512.965	0.382	0.000293317	0.002278547	chromosome 5 open reading frame 24 [Source:HGNC Symbol;Acc:HGNC:26746]
ENSG00000213347	MXD3	448.686	596.401	-0.41	0.000293859	0.002281325	MAX dimerization protein 3 [Source:HGNC Symbol;Acc:HGNC:14008]
ENSG00000196235	SUPT5H	4317.008	5301.97	-0.297	0.000294637	0.002285366	SPT5 homolog, DSIF elongation factor subunit [Source:HGNC Symbol;Acc:HGNC:11469]
ENSG00000177225	GATD1	635.516	849.861	-0.42	0.000294749	0.002285366	glutamine amidotransferase like class 1 domain containing 1 [Source:HGNC Symbol;Acc:HGNC:26616]
ENSG00000235173	HGH1	2688.285	3362.109	-0.323	0.000296465	0.002297231	HGH1 homolog [Source:HGNC Symbol;Acc:HGNC:24161]
ENSG00000120756	PLS1	141.852	81.63	0.793	0.000297159	0.00230117	plastin 1 [Source:HGNC Symbol;Acc:HGNC:9090]
ENSG00000080824	HSP90AA1	11328.887	8632.684	0.392	0.000298546	0.00231046	heat shock protein 90 alpha family class A member 1 [Source:HGNC Symbol;Acc:HGNC:5253]
ENSG00000120889	TNFRSF10B	1820.723	1455.44	0.323	0.000300906	0.00232727	TNF receptor superfamily member 10b [Source:HGNC Symbol;Acc:HGNC:11905]
ENSG00000173273	TNKS	331.612	232.337	0.514	0.000303001	0.002342011	tankyrase [Source:HGNC Symbol;Acc:HGNC:11941]
ENSG00000205730	ITPRIPL2	2702.81	2180.768	0.31	0.00030359	0.002345092	ITPRIP like 2 [Source:HGNC Symbol;Acc:HGNC:27257]
ENSG00000136279	DBNL	2310.569	2953.211	-0.354	0.00030381	0.002345326	drebrin like [Source:HGNC Symbol;Acc:HGNC:2696]
ENSG00000126903	SLC10A3	1223.648	1603.948	-0.391	0.000304061	0.002345801	solute carrier family 10 member 3 [Source:HGNC Symbol;Acc:HGNC:22979]
ENSG00000101940	WDR13	2319.167	2910.877	-0.328	0.000305952	0.002358918	WD repeat domain 13 [Source:HGNC Symbol;Acc:HGNC:14352]
ENSG00000129116	PALLD	1305.977	992.975	0.395	0.000306964	0.00236525	palladin, cytoskeletal associated protein [Source:HGNC Symbol;Acc:HGNC:17068]
ENSG00000165948	IFI27L1	137.987	216.883	-0.652	0.000310549	0.002391378	interferon alpha inducible protein 27 like 1 [Source:HGNC Symbol;Acc:HGNC:19754]
ENSG00000142534	RPS11	12141.178	14703.454	-0.276	0.000312125	0.002402026	ribosomal protein S11 [Source:HGNC Symbol;Acc:HGNC:10384]
ENSG00000185361	TNFAIP8L1	250.467	352.231	-0.491	0.000313138	0.002408322	TNF alpha induced protein 8 like 1 [Source:HGNC Symbol;Acc:HGNC:28279]
ENSG00000168710	AHCYL1	1460.504	1160.544	0.332	0.000313706	0.002411008	adenosylhomocysteinase like 1 [Source:HGNC Symbol;Acc:HGNC:344]
ENSG00000103326	CAPN15	3418.142	4375.172	-0.356	0.000313877	0.002411008	calpain 15 [Source:HGNC Symbol;Acc:HGNC:11182]
ENSG00000184489	PTP4A3	75.505	133.335	-0.822	0.000314087	0.002411123	protein tyrosine phosphatase type IVA, member 3 [Source:HGNC Symbol;Acc:HGNC:9636]
ENSG00000090020	SLC9A1	411.922	550.631	-0.419	0.000315179	0.002417508	solute carrier family 9 member A1 [Source:HGNC Symbol;Acc:HGNC:11071]
ENSG00000134250	NOTCH2	2215.153	1758.002	0.333	0.00031531	0.002417508	notch 2 [Source:HGNC Symbol;Acc:HGNC:7882]
ENSG00000167193	CRK	1033.35	797.124	0.374	0.00031773	0.002434549	CRK proto-oncogene, adaptor protein [Source:HGNC Symbol;Acc:HGNC:2362]
ENSG00000107164	FUBP3	1460.686	1174.764	0.315	0.00031797	0.002434881	far upstream element binding protein 3 [Source:HGNC Symbol;Acc:HGNC:4005]
ENSG00000080189	SLC35C2	1694.529	2169.36	-0.356	0.000318931	0.002440729	solute carrier family 35 member C2 [Source:HGNC Symbol;Acc:HGNC:17117]
ENSG00000178950	GAK	2214.268	2768.307	-0.322	0.000320252	0.002449323	cyclin G associated kinase [Source:HGNC Symbol;Acc:HGNC:4113]
ENSG00000119927	GPAM	209.637	136.264	0.619	0.000321134	0.002453351	glycerol-3-phosphate acyltransferase, mitochondrial [Source:HGNC Symbol;Acc:HGNC:24865]
ENSG00000121281	ADCY7	664.904	875.207	-0.396	0.000321175	0.002453351	adenylate cyclase 7 [Source:HGNC Symbol;Acc:HGNC:238]
ENSG00000168397	ATG4B	1011.229	1296.972	-0.359	0.000321517	0.002453413	autophagy related 4B cysteine peptidase [Source:HGNC Symbol;Acc:HGNC:20790]
ENSG00000100908	EMC9	221.877	317.985	-0.518	0.00032158	0.002453413	ER membrane protein complex subunit 9 [Source:HGNC Symbol;Acc:HGNC:20273]
ENSG00000167969	ECI1	2566.435	3292.57	-0.359	0.000322318	0.002457525	enoyl-CoA delta isomerase 1 [Source:HGNC Symbol;Acc:HGNC:2703]
ENSG00000167393	PPP2R3B	421.178	578.419	-0.457	0.000322816	0.002459259	protein phosphatase 2 regulatory subunit B''beta [Source:HGNC Symbol;Acc:HGNC:13417]
ENSG00000227057	WDR46	2378.449	2960.567	-0.316	0.000322943	0.002459259	WD repeat domain 46 [Source:HGNC Symbol;Acc:HGNC:13923]
ENSG00000135506	OS9	2491.67	3009.889	-0.272	0.000323656	0.002463171	OS9, endoplasmic reticulum lectin [Source:HGNC Symbol;Acc:HGNC:16994]
ENSG00000133703	KRAS	431.285	305.482	0.497	0.000324037	0.002464556	KRAS proto-oncogene, GTPase [Source:HGNC Symbol;Acc:HGNC:6407]
ENSG00000127314	RAP1B	917.976	686.892	0.418	0.000327186	0.002486977	RAP1B, member of RAS oncogene family [Source:HGNC Symbol;Acc:HGNC:9857]
ENSG00000141448	GATA6	298.717	208.797	0.517	0.000327496	0.002487806	GATA binding protein 6 [Source:HGNC Symbol;Acc:HGNC:4174]
ENSG00000204217	BMPR2	248.152	161.759	0.615	0.00032799	0.002490026	bone morphogenetic protein receptor type 2 [Source:HGNC Symbol;Acc:HGNC:1078]
ENSG00000188368	PRR19	89.381	153.424	-0.777	0.000328544	0.002492704	proline rich 19 [Source:HGNC Symbol;Acc:HGNC:33728]
ENSG00000163870	TPRA1	2121.152	2684.179	-0.34	0.000329219	0.002496292	transmembrane protein adipocyte associated 1 [Source:HGNC Symbol;Acc:HGNC:30413]
ENSG00000138442	WDR12	1155.127	905.466	0.352	0.000331174	0.002509575	WD repeat domain 12 [Source:HGNC Symbol;Acc:HGNC:14098]
ENSG00000163156	SCNM1	1122.917	1425.724	-0.344	0.000331996	0.002513182	sodium channel modifier 1 [Source:HGNC Symbol;Acc:HGNC:23136]
ENSG00000276045	ORAI1	1193.278	1557.453	-0.384	0.000332077	0.002513182	ORAI calcium release-activated calcium modulator 1 [Source:HGNC Symbol;Acc:HGNC:25896]
ENSG00000170291	ELP5	1203.004	1516.625	-0.335	0.000332259	0.002513182	elongator acetyltransferase complex subunit 5 [Source:HGNC Symbol;Acc:HGNC:30617]
ENSG00000182022	CHST15	109.471	60.784	0.849	0.000335026	0.002532562	carbohydrate sulfotransferase 15 [Source:HGNC Symbol;Acc:HGNC:18137]
ENSG00000168936	TMEM129	844.072	1150.28	-0.447	0.000335978	0.002538205	transmembrane protein 129 [Source:HGNC Symbol;Acc:HGNC:25137]
ENSG00000110756	HPS5	469.586	339.127	0.471	0.000336747	0.002542461	HPS5, biogenesis of lysosomal organelles complex 2 subunit 2 [Source:HGNC Symbol;Acc:HGNC:17022]
ENSG00000079313	REXO1	1068.692	1393.266	-0.382	0.000338591	0.00255482	RNA exonuclease 1 homolog [Source:HGNC Symbol;Acc:HGNC:24616]
ENSG00000014164	ZC3H3	1228.757	1602.115	-0.382	0.000339493	0.002560064	zinc finger CCCH-type containing 3 [Source:HGNC Symbol;Acc:HGNC:28972]
ENSG00000120438	TCP1	6044.402	4876.455	0.31	0.000343382	0.002587812	t-complex 1 [Source:HGNC Symbol;Acc:HGNC:11655]
ENSG00000152104	PTPN14	803.209	611.391	0.393	0.000345811	0.002604534	protein tyrosine phosphatase, non-receptor type 14 [Source:HGNC Symbol;Acc:HGNC:9647]
ENSG00000233927	RPS28	3196.245	4173.665	-0.385	0.000346608	0.002608946	ribosomal protein S28 [Source:HGNC Symbol;Acc:HGNC:10418]
ENSG00000165233	CARD19	456.581	617.477	-0.435	0.000347409	0.002613387	caspase recruitment domain family member 19 [Source:HGNC Symbol;Acc:HGNC:28148]
ENSG00000128656	CHN1	122.999	69.461	0.821	0.000347855	0.002614178	chimerin 1 [Source:HGNC Symbol;Acc:HGNC:1943]
ENSG00000101574	METTL4	218.878	145.444	0.59	0.000347937	0.002614178	methyltransferase like 4 [Source:HGNC Symbol;Acc:HGNC:24726]
ENSG00000185000	DGAT1	587.101	782.241	-0.413	0.000348482	0.002616683	diacylglycerol O-acyltransferase 1 [Source:HGNC Symbol;Acc:HGNC:2843]
ENSG00000244468	AC093001.1	34.742	11.327	1.618	0.00034926	0.002620931	novel transcript
ENSG00000174915	PTDSS2	1065.138	1372.369	-0.366	0.000351451	0.002635777	phosphatidylserine synthase 2 [Source:HGNC Symbol;Acc:HGNC:15463]
ENSG00000217130	AL139100.1	25.23	60.149	-1.258	0.000352522	0.002640568	ribosomal protein S10 (RPS10) pseudogene
ENSG00000100949	RABGGTA	845.583	1110.997	-0.394	0.000352899	0.002640568	Rab geranylgeranyltransferase subunit alpha [Source:HGNC Symbol;Acc:HGNC:9795]
ENSG00000148344	PTGES	9050.166	11232.904	-0.312	0.000352918	0.002640568	prostaglandin E synthase [Source:HGNC Symbol;Acc:HGNC:9599]
ENSG00000091947	TMEM101	1038.857	1330.721	-0.357	0.000352944	0.002640568	transmembrane protein 101 [Source:HGNC Symbol;Acc:HGNC:28653]
ENSG00000177700	POLR2L	2126.848	2709.419	-0.349	0.000353853	0.002645772	RNA polymerase II subunit L [Source:HGNC Symbol;Acc:HGNC:9199]
ENSG00000168209	DDIT4	1854.494	2339.931	-0.335	0.000354793	0.002651195	DNA damage inducible transcript 4 [Source:HGNC Symbol;Acc:HGNC:24944]
ENSG00000127955	GNAI1	672.495	501.525	0.423	0.000355314	0.002653484	G protein subunit alpha i1 [Source:HGNC Symbol;Acc:HGNC:4384]
ENSG00000126215	XRCC3	386.232	533.733	-0.467	0.000355894	0.002656211	X-ray repair cross complementing 3 [Source:HGNC Symbol;Acc:HGNC:12830]
ENSG00000149541	B3GAT3	646.617	857.863	-0.408	0.000357213	0.002664448	beta-1,3-glucuronyltransferase 3 [Source:HGNC Symbol;Acc:HGNC:923]
ENSG00000102226	USP11	1963.608	2454.552	-0.322	0.000358067	0.002668974	ubiquitin specific peptidase 11 [Source:HGNC Symbol;Acc:HGNC:12609]
ENSG00000103485	QPRT	1917.059	2380.681	-0.313	0.000358252	0.002668974	quinolinate phosphoribosyltransferase [Source:HGNC Symbol;Acc:HGNC:9755]
ENSG00000185728	YTHDF3	880.391	651.303	0.434	0.000359616	0.002677526	YTH N6-methyladenosine RNA binding protein 3 [Source:HGNC Symbol;Acc:HGNC:26465]
ENSG00000159720	ATP6V0D1	1864.707	2313.026	-0.311	0.000360047	0.002677829	ATPase H+ transporting V0 subunit d1 [Source:HGNC Symbol;Acc:HGNC:13724]
ENSG00000148498	PARD3	707.564	537.307	0.398	0.00036009	0.002677829	par-3 family cell polarity regulator [Source:HGNC Symbol;Acc:HGNC:16051]
ENSG00000052802	MSMO1	411.07	287.582	0.514	0.000360873	0.002682038	methylsterol monooxygenase 1 [Source:HGNC Symbol;Acc:HGNC:10545]
ENSG00000105447	GRWD1	3413.341	4305.898	-0.335	0.000363124	0.002697152	glutamate rich WD repeat containing 1 [Source:HGNC Symbol;Acc:HGNC:21270]
ENSG00000170619	COMMD5	1445.858	1877.992	-0.377	0.000363542	0.002698637	COMM domain containing 5 [Source:HGNC Symbol;Acc:HGNC:17902]
ENSG00000140988	RPS2	57107.626	70916.144	-0.312	0.000364131	0.002701386	ribosomal protein S2 [Source:HGNC Symbol;Acc:HGNC:10404]
ENSG00000018408	WWTR1	317.265	215.879	0.557	0.000365386	0.002708192	WW domain containing transcription regulator 1 [Source:HGNC Symbol;Acc:HGNC:24042]
ENSG00000147650	LRP12	152.563	90.678	0.747	0.000365487	0.002708192	LDL receptor related protein 12 [Source:HGNC Symbol;Acc:HGNC:31708]
ENSG00000074370	ATP2A3	213.914	315.435	-0.561	0.000366115	0.002711221	ATPase sarcoplasmic/endoplasmic reticulum Ca2+ transporting 3 [Source:HGNC Symbol;Acc:HGNC:813]
ENSG00000185298	CCDC137	1938.47	2476.587	-0.354	0.000366786	0.002714565	coiled-coil domain containing 137 [Source:HGNC Symbol;Acc:HGNC:33451]
ENSG00000139637	C12orf10	1565.49	1973.458	-0.334	0.000369579	0.0027336	chromosome 12 open reading frame 10 [Source:HGNC Symbol;Acc:HGNC:17590]
ENSG00000082497	SERTAD4	284.456	192.004	0.568	0.000369965	0.002734825	SERTA domain containing 4 [Source:HGNC Symbol;Acc:HGNC:25236]
ENSG00000068001	HYAL2	1277.968	1618.284	-0.341	0.000371942	0.002747796	hyaluronoglucosaminidase 2 [Source:HGNC Symbol;Acc:HGNC:5321]
ENSG00000129515	SNX6	382.08	268.026	0.511	0.00037311	0.002754373	sorting nexin 6 [Source:HGNC Symbol;Acc:HGNC:14970]
ENSG00000083099	LYRM2	268.082	184.665	0.536	0.000373278	0.002754373	LYR motif containing 2 [Source:HGNC Symbol;Acc:HGNC:25229]
ENSG00000244187	TMEM141	346.45	491.342	-0.504	0.000374121	0.00275895	transmembrane protein 141 [Source:HGNC Symbol;Acc:HGNC:28211]
ENSG00000164880	INTS1	5883.469	7475.832	-0.346	0.000374697	0.002761551	integrator complex subunit 1 [Source:HGNC Symbol;Acc:HGNC:24555]
ENSG00000185896	LAMP1	6695.961	8069.364	-0.269	0.000375834	0.002768279	lysosomal associated membrane protein 1 [Source:HGNC Symbol;Acc:HGNC:6499]
ENSG00000203668	CHML	869.441	651.606	0.414	0.000376785	0.002773632	CHM like, Rab escort protein 2 [Source:HGNC Symbol;Acc:HGNC:1941]
ENSG00000079785	DDX1	2953.51	2304.594	0.358	0.000377237	0.00277531	DEAD-box helicase 1 [Source:HGNC Symbol;Acc:HGNC:2734]
ENSG00000174775	HRAS	1221.84	1563.788	-0.356	0.000377977	0.002779098	HRas proto-oncogene, GTPase [Source:HGNC Symbol;Acc:HGNC:5173]
ENSG00000115875	SRSF7	2701.603	2086.363	0.373	0.000378524	0.002781468	serine and arginine rich splicing factor 7 [Source:HGNC Symbol;Acc:HGNC:10789]
ENSG00000125835	SNRPB	8399.347	10198.886	-0.28	0.00038006	0.002791095	small nuclear ribonucleoprotein polypeptides B and B1 [Source:HGNC Symbol;Acc:HGNC:11153]
ENSG00000130770	ATP5IF1	1549.206	1961.27	-0.34	0.00038153	0.002800223	ATP synthase inhibitory factor subunit 1 [Source:HGNC Symbol;Acc:HGNC:871]
ENSG00000105568	PPP2R1A	11381.619	13707.619	-0.268	0.000382354	0.002804609	protein phosphatase 2 scaffold subunit Aalpha [Source:HGNC Symbol;Acc:HGNC:9302]
ENSG00000173660	UQCRH	3426.611	4170.945	-0.283	0.000385259	0.002824245	ubiquinol-cytochrome c reductase hinge protein [Source:HGNC Symbol;Acc:HGNC:12590]
ENSG00000134077	THUMPD3	617.379	451.274	0.451	0.000386663	0.002832856	THUMP domain containing 3 [Source:HGNC Symbol;Acc:HGNC:24493]
ENSG00000198276	UCKL1	1079.874	1341.566	-0.313	0.000387165	0.002834857	uridine-cytidine kinase 1 like 1 [Source:HGNC Symbol;Acc:HGNC:15938]
ENSG00000162144	CYB561A3	883.456	1119.281	-0.342	0.0003888	0.002845145	cytochrome b561 family member A3 [Source:HGNC Symbol;Acc:HGNC:23014]
ENSG00000159792	PSKH1	754.754	962.194	-0.351	0.000389431	0.002847651	protein serine kinase H1 [Source:HGNC Symbol;Acc:HGNC:9529]
ENSG00000171103	TRMT61B	285.514	200.255	0.512	0.000389824	0.002847651	tRNA methyltransferase 61B [Source:HGNC Symbol;Acc:HGNC:26070]
ENSG00000131591	C1orf159	474.322	662.789	-0.484	0.000389834	0.002847651	chromosome 1 open reading frame 159 [Source:HGNC Symbol;Acc:HGNC:26062]
ENSG00000085998	POMGNT1	1988.227	2472.645	-0.315	0.000390272	0.00284917	protein O-linked mannose N-acetylglucosaminyltransferase 1 (beta 1,2-) [Source:HGNC Symbol;Acc:HGNC:19139]
ENSG00000128641	MYO1B	923.087	678.991	0.443	0.000391844	0.00285896	myosin IB [Source:HGNC Symbol;Acc:HGNC:7596]
ENSG00000151835	SACS	472.613	347.259	0.443	0.000394651	0.00287774	sacsin molecular chaperone [Source:HGNC Symbol;Acc:HGNC:10519]
ENSG00000169016	E2F6	388.963	273.553	0.508	0.000395474	0.002882043	E2F transcription factor 6 [Source:HGNC Symbol;Acc:HGNC:3120]
ENSG00000106617	PRKAG2	246.731	169.247	0.545	0.000396394	0.002887049	protein kinase AMP-activated non-catalytic subunit gamma 2 [Source:HGNC Symbol;Acc:HGNC:9386]
ENSG00000242612	DECR2	606.639	819.94	-0.434	0.000398271	0.002898902	2,4-dienoyl-CoA reductase 2 [Source:HGNC Symbol;Acc:HGNC:2754]
ENSG00000117984	CTSD	5092.309	6362.154	-0.321	0.000398491	0.002898902	cathepsin D [Source:HGNC Symbol;Acc:HGNC:2529]
ENSG00000171617	ENC1	142.199	80.652	0.821	0.000399253	0.00290268	ectodermal-neural cortex 1 [Source:HGNC Symbol;Acc:HGNC:3345]
ENSG00000161016	RPL8	52151.656	65830.013	-0.336	0.000399479	0.00290268	ribosomal protein L8 [Source:HGNC Symbol;Acc:HGNC:10368]
ENSG00000082701	GSK3B	1074.504	847.079	0.343	0.000399778	0.002903144	glycogen synthase kinase 3 beta [Source:HGNC Symbol;Acc:HGNC:4617]
ENSG00000056586	RC3H2	704.54	539.101	0.386	0.000400649	0.002907759	ring finger and CCCH-type domains 2 [Source:HGNC Symbol;Acc:HGNC:21461]
ENSG00000105186	ANKRD27	791.574	610.098	0.375	0.000401994	0.002915813	ankyrin repeat domain 27 [Source:HGNC Symbol;Acc:HGNC:25310]
ENSG00000102854	MSLN	3170.012	4052.409	-0.354	0.000402712	0.002919306	mesothelin [Source:HGNC Symbol;Acc:HGNC:7371]
ENSG00000174606	ANGEL2	405.932	275.696	0.556	0.000403574	0.002923843	angel homolog 2 [Source:HGNC Symbol;Acc:HGNC:30534]
ENSG00000240342	RPS2P5	15576.766	20208.879	-0.376	0.000405221	0.002934053	ribosomal protein S2 pseudogene 5 [Source:HGNC Symbol;Acc:HGNC:31386]
ENSG00000063438	AHRR	1024.718	800.065	0.357	0.000406303	0.00293988	aryl-hydrocarbon receptor repressor [Source:HGNC Symbol;Acc:HGNC:346]
ENSG00000105953	OGDH	4910.598	5931.623	-0.273	0.000406501	0.00293988	oxoglutarate dehydrogenase [Source:HGNC Symbol;Acc:HGNC:8124]
ENSG00000090013	BLVRB	1992.477	2527.026	-0.343	0.000408	0.002948995	biliverdin reductase B [Source:HGNC Symbol;Acc:HGNC:1063]
ENSG00000139211	AMIGO2	411.355	289.387	0.507	0.00040927	0.00295645	adhesion molecule with Ig like domain 2 [Source:HGNC Symbol;Acc:HGNC:24073]
ENSG00000116741	RGS2	336.534	225.891	0.572	0.000411918	0.00297384	regulator of G protein signaling 2 [Source:HGNC Symbol;Acc:HGNC:9998]
ENSG00000050405	LIMA1	1045.236	784.498	0.414	0.000412783	0.002978345	LIM domain and actin binding 1 [Source:HGNC Symbol;Acc:HGNC:24636]
ENSG00000184007	PTP4A2	2768.179	2273.452	0.284	0.000413733	0.002983459	protein tyrosine phosphatase type IVA, member 2 [Source:HGNC Symbol;Acc:HGNC:9635]
ENSG00000112695	COX7A2	1825.33	2280.025	-0.321	0.000414088	0.002984283	cytochrome c oxidase subunit 7A2 [Source:HGNC Symbol;Acc:HGNC:2288]
ENSG00000136878	USP20	416.557	567.616	-0.447	0.00041492	0.002988442	ubiquitin specific peptidase 20 [Source:HGNC Symbol;Acc:HGNC:12619]
ENSG00000169962	TAS1R3	19.753	49.084	-1.315	0.000415149	0.002988442	taste 1 receptor member 3 [Source:HGNC Symbol;Acc:HGNC:15661]
ENSG00000105438	KDELR1	3355.24	4110.222	-0.293	0.000415522	0.002989389	KDEL endoplasmic reticulum protein retention receptor 1 [Source:HGNC Symbol;Acc:HGNC:6304]
ENSG00000170832	USP32	538.057	399.116	0.432	0.000415911	0.002990445	ubiquitin specific peptidase 32 [Source:HGNC Symbol;Acc:HGNC:19143]
ENSG00000175213	ZNF408	340.879	468.697	-0.458	0.000418229	0.003005366	zinc finger protein 408 [Source:HGNC Symbol;Acc:HGNC:20041]
ENSG00000136710	CCDC115	188.632	274.931	-0.541	0.000420445	0.003019534	coiled-coil domain containing 115 [Source:HGNC Symbol;Acc:HGNC:28178]
ENSG00000179833	SERTAD2	453.057	320.893	0.498	0.00042116	0.003022913	SERTA domain containing 2 [Source:HGNC Symbol;Acc:HGNC:30784]
ENSG00000277161	PIGW	499.342	364.128	0.458	0.000421876	0.003026296	phosphatidylinositol glycan anchor biosynthesis class W [Source:HGNC Symbol;Acc:HGNC:23213]
ENSG00000073464	CLCN4	160.425	94.334	0.77	0.000423635	0.003037157	chloride voltage-gated channel 4 [Source:HGNC Symbol;Acc:HGNC:2022]
ENSG00000092929	UNC13D	4962.49	6096.518	-0.297	0.000424505	0.003040956	unc-13 homolog D [Source:HGNC Symbol;Acc:HGNC:23147]
ENSG00000141646	SMAD4	1161.699	903.538	0.363	0.000424657	0.003040956	SMAD family member 4 [Source:HGNC Symbol;Acc:HGNC:6770]
ENSG00000205213	LGR4	457.601	330.833	0.468	0.000424917	0.003041061	leucine rich repeat containing G protein-coupled receptor 4 [Source:HGNC Symbol;Acc:HGNC:13299]
ENSG00000105397	TYK2	1268.011	1600.116	-0.336	0.000425526	0.003043657	tyrosine kinase 2 [Source:HGNC Symbol;Acc:HGNC:12440]
ENSG00000105229	PIAS4	733.543	942.481	-0.361	0.000425966	0.003045043	protein inhibitor of activated STAT 4 [Source:HGNC Symbol;Acc:HGNC:17002]
ENSG00000141639	MAPK4	77.522	38.576	1.005	0.000426608	0.003047871	mitogen-activated protein kinase 4 [Source:HGNC Symbol;Acc:HGNC:6878]
ENSG00000177565	TBL1XR1	618.235	456.655	0.437	0.000427812	0.003054708	transducin beta like 1 X-linked receptor 1 [Source:HGNC Symbol;Acc:HGNC:29529]
ENSG00000099282	TSPAN15	661.601	877.831	-0.408	0.000429785	0.003067026	tetraspanin 15 [Source:HGNC Symbol;Acc:HGNC:23298]
ENSG00000152767	FARP1	526.648	400.841	0.394	0.000431337	0.003076323	FERM, ARH/RhoGEF and pleckstrin domain protein 1 [Source:HGNC Symbol;Acc:HGNC:3591]
ENSG00000091622	PITPNM3	412.526	550.62	-0.418	0.000432015	0.003079386	PITPNM family member 3 [Source:HGNC Symbol;Acc:HGNC:21043]
ENSG00000198612	COPS8	372.012	264.308	0.493	0.000433947	0.00309137	COP9 signalosome subunit 8 [Source:HGNC Symbol;Acc:HGNC:24335]
ENSG00000100280	AP1B1	3377.077	4176.413	-0.307	0.000434545	0.003093848	adaptor related protein complex 1 subunit beta 1 [Source:HGNC Symbol;Acc:HGNC:554]
ENSG00000147383	NSDHL	1014.444	1257.483	-0.31	0.000434985	0.003095199	NAD(P) dependent steroid dehydrogenase-like [Source:HGNC Symbol;Acc:HGNC:13398]
ENSG00000009307	CSDE1	4112.264	3208.952	0.358	0.00043543	0.003096584	cold shock domain containing E1 [Source:HGNC Symbol;Acc:HGNC:29905]
ENSG00000183688	RFLNB	233.566	154.917	0.592	0.000436173	0.003100088	refilin B [Source:HGNC Symbol;Acc:HGNC:28705]
ENSG00000133313	CNDP2	2074.44	2554.844	-0.3	0.000437535	0.003107984	carnosine dipeptidase 2 [Source:HGNC Symbol;Acc:HGNC:24437]
ENSG00000178567	EPM2AIP1	175.679	111.502	0.653	0.000440523	0.003127409	EPM2A interacting protein 1 [Source:HGNC Symbol;Acc:HGNC:19735]
ENSG00000177156	TALDO1	3432.065	4126.668	-0.266	0.000443715	0.003148263	transaldolase 1 [Source:HGNC Symbol;Acc:HGNC:11559]
ENSG00000148297	MED22	1227.838	1535.398	-0.323	0.000444774	0.003153965	mediator complex subunit 22 [Source:HGNC Symbol;Acc:HGNC:11477]
ENSG00000160688	FLAD1	1639.585	2104.949	-0.361	0.000445622	0.003158173	flavin adenine dinucleotide synthetase 1 [Source:HGNC Symbol;Acc:HGNC:24671]
ENSG00000167272	POP5	679.874	878.343	-0.369	0.000448291	0.003175265	POP5 homolog, ribonuclease P/MRP subunit [Source:HGNC Symbol;Acc:HGNC:17689]
ENSG00000223705	NSUN5P1	304.219	422.486	-0.474	0.000449756	0.003183822	NOP2/Sun RNA methyltransferase family member 5 pseudogene 1 [Source:HGNC Symbol;Acc:HGNC:19146]
ENSG00000165912	PACSIN3	1433.521	1844.272	-0.364	0.000450511	0.00318734	protein kinase C and casein kinase substrate in neurons 3 [Source:HGNC Symbol;Acc:HGNC:8572]
ENSG00000133131	MORC4	243.394	165.735	0.555	0.000451992	0.003195991	MORC family CW-type zinc finger 4 [Source:HGNC Symbol;Acc:HGNC:23485]
ENSG00000100417	PMM1	242.826	347.917	-0.519	0.000458102	0.003237342	phosphomannomutase 1 [Source:HGNC Symbol;Acc:HGNC:9114]
ENSG00000183978	COA3	1142.208	1446.119	-0.34	0.000459	0.003241832	cytochrome c oxidase assembly factor 3 [Source:HGNC Symbol;Acc:HGNC:24990]
ENSG00000149179	C11orf49	143.368	216.024	-0.589	0.000461818	0.003259879	chromosome 11 open reading frame 49 [Source:HGNC Symbol;Acc:HGNC:28720]
ENSG00000064195	DLX3	110.717	176.814	-0.676	0.000462815	0.003265053	distal-less homeobox 3 [Source:HGNC Symbol;Acc:HGNC:2916]
ENSG00000166912	MTMR10	126.261	75.477	0.744	0.00046402	0.003271686	myotubularin related protein 10 [Source:HGNC Symbol;Acc:HGNC:25999]
ENSG00000103245	CIAO3	901.7	1176.347	-0.383	0.000466772	0.003289214	cytosolic iron-sulfur assembly component 3 [Source:HGNC Symbol;Acc:HGNC:14179]
ENSG00000105767	CADM4	928.147	730.159	0.346	0.000467848	0.003294921	cell adhesion molecule 4 [Source:HGNC Symbol;Acc:HGNC:30825]
ENSG00000143314	MRPL24	2550.742	3119.184	-0.29	0.000472941	0.003328889	mitochondrial ribosomal protein L24 [Source:HGNC Symbol;Acc:HGNC:14037]
ENSG00000126070	AGO3	188.74	119.74	0.653	0.000474358	0.003336965	argonaute 3, RISC catalytic component [Source:HGNC Symbol;Acc:HGNC:18421]
ENSG00000198860	TSEN15	766.157	597.921	0.358	0.00047581	0.003345276	tRNA splicing endonuclease subunit 15 [Source:HGNC Symbol;Acc:HGNC:16791]
ENSG00000272325	NUDT3	218.313	310.741	-0.508	0.000477037	0.003351998	nudix hydrolase 3 [Source:HGNC Symbol;Acc:HGNC:8050]
ENSG00000111684	LPCAT3	494.228	643.472	-0.381	0.000478897	0.003363158	lysophosphatidylcholine acyltransferase 3 [Source:HGNC Symbol;Acc:HGNC:30244]
ENSG00000148356	LRSAM1	621.721	816.102	-0.393	0.000480289	0.003371019	leucine rich repeat and sterile alpha motif containing 1 [Source:HGNC Symbol;Acc:HGNC:25135]
ENSG00000132600	PRMT7	1449.597	1782.588	-0.299	0.000482483	0.003384499	protein arginine methyltransferase 7 [Source:HGNC Symbol;Acc:HGNC:25557]
ENSG00000149761	NUDT22	396.734	570.394	-0.523	0.000482823	0.003384962	nudix hydrolase 22 [Source:HGNC Symbol;Acc:HGNC:28189]
ENSG00000116199	FAM20B	1579.623	1252.48	0.334	0.000485302	0.003400411	FAM20B, glycosaminoglycan xylosylkinase [Source:HGNC Symbol;Acc:HGNC:23017]
ENSG00000137802	MAPKBP1	541.056	714.378	-0.401	0.00048582	0.003402114	mitogen-activated protein kinase binding protein 1 [Source:HGNC Symbol;Acc:HGNC:29536]
ENSG00000157870	PRXL2B	462.498	638.603	-0.466	0.000486434	0.003404486	peroxiredoxin like 2B [Source:HGNC Symbol;Acc:HGNC:28390]
ENSG00000100416	TRMU	994.751	1245.237	-0.324	0.000487731	0.003411633	tRNA 5-methylaminomethyl-2-thiouridylate methyltransferase [Source:HGNC Symbol;Acc:HGNC:25481]
ENSG00000068024	HDAC4	560.165	424.115	0.402	0.000488487	0.003414993	histone deacetylase 4 [Source:HGNC Symbol;Acc:HGNC:14063]
ENSG00000167799	NUDT8	183.812	266.525	-0.535	0.000489419	0.003419576	nudix hydrolase 8 [Source:HGNC Symbol;Acc:HGNC:8055]
ENSG00000114767	RRP9	1832.533	2294.797	-0.324	0.000493498	0.003446125	ribosomal RNA processing 9, U3 small nucleolar RNA binding protein [Source:HGNC Symbol;Acc:HGNC:16829]
ENSG00000099917	MED15	1888.44	2297.834	-0.283	0.000495285	0.00345519	mediator complex subunit 15 [Source:HGNC Symbol;Acc:HGNC:14248]
ENSG00000169258	GPRIN1	1529.875	2006.645	-0.391	0.000495355	0.00345519	G protein regulated inducer of neurite outgrowth 1 [Source:HGNC Symbol;Acc:HGNC:24835]
ENSG00000170759	KIF5B	1644.688	1296.326	0.343	0.000496114	0.003457342	kinesin family member 5B [Source:HGNC Symbol;Acc:HGNC:6324]
ENSG00000152818	UTRN	223.316	143.993	0.63	0.000496222	0.003457342	utrophin [Source:HGNC Symbol;Acc:HGNC:12635]
ENSG00000167770	OTUB1	1671.782	2072.154	-0.31	0.000496527	0.003457515	OTU deubiquitinase, ubiquitin aldehyde binding 1 [Source:HGNC Symbol;Acc:HGNC:23077]
ENSG00000184164	CRELD2	1131.395	1408.287	-0.316	0.00049762	0.003463176	cysteine rich with EGF like domains 2 [Source:HGNC Symbol;Acc:HGNC:28150]
ENSG00000164733	CTSB	3083.234	3679.954	-0.255	0.000499181	0.003472088	cathepsin B [Source:HGNC Symbol;Acc:HGNC:2527]
ENSG00000002586	CD99	1531.314	1862.308	-0.282	0.000499915	0.003473396	CD99 molecule (Xg blood group) [Source:HGNC Symbol;Acc:HGNC:7082]
ENSG00000088836	SLC4A11	84.318	140.409	-0.735	0.000499931	0.003473396	solute carrier family 4 member 11 [Source:HGNC Symbol;Acc:HGNC:16438]
ENSG00000006327	TNFRSF12A	7602.832	9813.028	-0.368	0.000502975	0.003492581	TNF receptor superfamily member 12A [Source:HGNC Symbol;Acc:HGNC:18152]
ENSG00000050165	DKK3	145.52	89.789	0.695	0.000503689	0.003495579	dickkopf WNT signaling pathway inhibitor 3 [Source:HGNC Symbol;Acc:HGNC:2893]
ENSG00000173482	PTPRM	259.901	173.658	0.581	0.000504116	0.003496582	protein tyrosine phosphatase, receptor type M [Source:HGNC Symbol;Acc:HGNC:9675]
ENSG00000168137	SETD5	1369.808	1078.254	0.346	0.000505633	0.003505136	SET domain containing 5 [Source:HGNC Symbol;Acc:HGNC:25566]
ENSG00000197070	ARRDC1	624.438	839.501	-0.428	0.000506913	0.003512038	arrestin domain containing 1 [Source:HGNC Symbol;Acc:HGNC:28633]
ENSG00000117148	ACTL8	72.316	126.55	-0.809	0.000507206	0.003512102	actin like 8 [Source:HGNC Symbol;Acc:HGNC:24018]
ENSG00000265808	SEC22B	694.873	529.644	0.392	0.00050778	0.003512288	SEC22 homolog B, vesicle trafficking protein (gene/pseudogene) [Source:HGNC Symbol;Acc:HGNC:10700]
ENSG00000109113	RAB34	4986.39	6188.84	-0.312	0.000507801	0.003512288	RAB34, member RAS oncogene family [Source:HGNC Symbol;Acc:HGNC:16519]
ENSG00000179859	RNF227	227.124	153.113	0.57	0.000508099	0.00351239	ring finger protein 227 [Source:HGNC Symbol;Acc:HGNC:27571]
ENSG00000109101	FOXN1	177.334	261.272	-0.559	0.000508501	0.003513201	forkhead box N1 [Source:HGNC Symbol;Acc:HGNC:12765]
ENSG00000083845	RPS5	23845.683	29294.349	-0.297	0.000511194	0.003529835	ribosomal protein S5 [Source:HGNC Symbol;Acc:HGNC:10426]
ENSG00000198720	ANKRD13B	1050.083	1329.01	-0.34	0.000511927	0.003532923	ankyrin repeat domain 13B [Source:HGNC Symbol;Acc:HGNC:26363]
ENSG00000181744	C3orf58	115.608	64.643	0.841	0.000514084	0.003545834	chromosome 3 open reading frame 58 [Source:HGNC Symbol;Acc:HGNC:28490]
ENSG00000205903	ZNF316	1525.782	1957.287	-0.359	0.000519077	0.003578274	zinc finger protein 316 [Source:HGNC Symbol;Acc:HGNC:13843]
ENSG00000116260	QSOX1	4169.841	5217.712	-0.324	0.000521816	0.003595151	quiescin sulfhydryl oxidase 1 [Source:HGNC Symbol;Acc:HGNC:9756]
ENSG00000267519	AC020916.1	812.089	1053.969	-0.376	0.000522712	0.003599319	novel transcript
ENSG00000204758	AC008429.1	75.533	38.027	0.985	0.000523988	0.003606101	uncharacterized LOC100268168 [Source:NCBI gene;Acc:100268168]
ENSG00000145391	SETD7	1251.942	966.731	0.373	0.00052868	0.003635125	SET domain containing lysine methyltransferase 7 [Source:HGNC Symbol;Acc:HGNC:30412]
ENSG00000198056	PRIM1	316.352	207.425	0.61	0.000528794	0.003635125	DNA primase subunit 1 [Source:HGNC Symbol;Acc:HGNC:9369]
ENSG00000145495	06-Mar	3494.2	2838.588	0.3	0.000530453	0.003644508	membrane associated ring-CH-type finger 6 [Source:HGNC Symbol;Acc:HGNC:30550]
ENSG00000144749	LRIG1	148.617	91.072	0.709	0.000531779	0.003651588	leucine rich repeats and immunoglobulin like domains 1 [Source:HGNC Symbol;Acc:HGNC:17360]
ENSG00000132357	CARD6	137.29	208.248	-0.6	0.000532656	0.00365379	caspase recruitment domain family member 6 [Source:HGNC Symbol;Acc:HGNC:16394]
ENSG00000111639	MRPL51	2783.575	3336.289	-0.261	0.000532992	0.00365379	mitochondrial ribosomal protein L51 [Source:HGNC Symbol;Acc:HGNC:14044]
ENSG00000117859	OSBPL9	579.981	425.394	0.446	0.000533047	0.00365379	oxysterol binding protein like 9 [Source:HGNC Symbol;Acc:HGNC:16386]
ENSG00000124201	ZNFX1	1685.568	2064.528	-0.292	0.000533281	0.00365379	zinc finger NFX1-type containing 1 [Source:HGNC Symbol;Acc:HGNC:29271]
ENSG00000159314	ARHGAP27	492.907	672.809	-0.449	0.000534828	0.003662354	Rho GTPase activating protein 27 [Source:HGNC Symbol;Acc:HGNC:31813]
ENSG00000123136	DDX39A	7297.8	8906.202	-0.287	0.000541515	0.003706098	DExD-box helicase 39A [Source:HGNC Symbol;Acc:HGNC:17821]
ENSG00000146826	C7orf43	359.695	477.28	-0.408	0.00054523	0.003729458	chromosome 7 open reading frame 43 [Source:HGNC Symbol;Acc:HGNC:25604]
ENSG00000225697	SLC26A6	659.916	847.546	-0.362	0.000546426	0.003735489	solute carrier family 26 member 6 [Source:HGNC Symbol;Acc:HGNC:14472]
ENSG00000204592	HLA-E	2183.481	2761.869	-0.339	0.000546716	0.003735489	major histocompatibility complex, class I, E [Source:HGNC Symbol;Acc:HGNC:4962]
ENSG00000100994	PYGB	2730.457	3430.1	-0.329	0.000549057	0.00374941	glycogen phosphorylase B [Source:HGNC Symbol;Acc:HGNC:9723]
ENSG00000164087	POC1A	678.467	863.199	-0.347	0.00055014	0.003754734	POC1 centriolar protein A [Source:HGNC Symbol;Acc:HGNC:24488]
ENSG00000105373	NOP53	3059.133	3944.143	-0.367	0.000550929	0.003756284	NOP53 ribosome biogenesis factor [Source:HGNC Symbol;Acc:HGNC:4333]
ENSG00000130764	LRRC47	1356.861	1683.716	-0.311	0.000551045	0.003756284	leucine rich repeat containing 47 [Source:HGNC Symbol;Acc:HGNC:29207]
ENSG00000099814	CEP170B	2398.433	3065.57	-0.354	0.000551278	0.003756284	centrosomal protein 170B [Source:HGNC Symbol;Acc:HGNC:20362]
ENSG00000160703	NLRX1	700.929	938.418	-0.421	0.00055227	0.003760967	NLR family member X1 [Source:HGNC Symbol;Acc:HGNC:29890]
ENSG00000016864	GLT8D1	586.514	425.914	0.462	0.000554352	0.003773072	glycosyltransferase 8 domain containing 1 [Source:HGNC Symbol;Acc:HGNC:24870]
ENSG00000161956	SENP3	1507.641	1959.168	-0.378	0.000555949	0.003781859	SUMO specific peptidase 3 [Source:HGNC Symbol;Acc:HGNC:17862]
ENSG00000083857	FAT1	528.238	388.916	0.441	0.000562019	0.00382105	FAT atypical cadherin 1 [Source:HGNC Symbol;Acc:HGNC:3595]
ENSG00000187017	ESPN	66.269	125.437	-0.918	0.000564908	0.003838584	espin [Source:HGNC Symbol;Acc:HGNC:13281]
ENSG00000108107	RPL28	15536.534	18502.441	-0.252	0.000567823	0.003856271	ribosomal protein L28 [Source:HGNC Symbol;Acc:HGNC:10330]
ENSG00000167965	MLST8	3096.046	3940.588	-0.348	0.000568196	0.003856683	MTOR associated protein, LST8 homolog [Source:HGNC Symbol;Acc:HGNC:24825]
ENSG00000134508	CABLES1	1954.623	1621.788	0.269	0.000569013	0.003860113	Cdk5 and Abl enzyme substrate 1 [Source:HGNC Symbol;Acc:HGNC:25097]
ENSG00000170430	MGMT	772.754	1004.938	-0.378	0.000572128	0.003879117	O-6-methylguanine-DNA methyltransferase [Source:HGNC Symbol;Acc:HGNC:7059]
ENSG00000165672	PRDX3	2892.932	2235.454	0.372	0.000573058	0.003883295	peroxiredoxin 3 [Source:HGNC Symbol;Acc:HGNC:9354]
ENSG00000141404	GNAL	459.318	345.312	0.412	0.000575106	0.003895033	G protein subunit alpha L [Source:HGNC Symbol;Acc:HGNC:4388]
ENSG00000169174	PCSK9	4512.939	5531.044	-0.293	0.000575612	0.003896327	proprotein convertase subtilisin/kexin type 9 [Source:HGNC Symbol;Acc:HGNC:20001]
ENSG00000186017	ZNF566	47.432	19.068	1.306	0.000577	0.003903585	zinc finger protein 566 [Source:HGNC Symbol;Acc:HGNC:25919]
ENSG00000103253	HAGHL	868.274	1184.249	-0.448	0.000577603	0.003905532	hydroxyacylglutathione hydrolase like [Source:HGNC Symbol;Acc:HGNC:14177]
ENSG00000108654	DDX5	7107.28	5764.199	0.302	0.000578335	0.003908341	DEAD-box helicase 5 [Source:HGNC Symbol;Acc:HGNC:2746]
ENSG00000204231	RXRB	835.623	1061.578	-0.345	0.000579191	0.003911989	retinoid X receptor beta [Source:HGNC Symbol;Acc:HGNC:10478]
ENSG00000088930	XRN2	2052.859	1572.318	0.385	0.000581381	0.003924641	5'-3' exoribonuclease 2 [Source:HGNC Symbol;Acc:HGNC:12836]
ENSG00000113658	SMAD5	470.532	339.707	0.47	0.000581849	0.003925655	SMAD family member 5 [Source:HGNC Symbol;Acc:HGNC:6771]
ENSG00000167863	ATP5PD	1252.066	1571.882	-0.328	0.000583079	0.0039312	ATP synthase peripheral stalk subunit d [Source:HGNC Symbol;Acc:HGNC:845]
ENSG00000116863	ADPRHL2	1105.151	1406.892	-0.349	0.000583532	0.0039312	ADP-ribosylhydrolase like 2 [Source:HGNC Symbol;Acc:HGNC:21304]
ENSG00000088812	ATRN	1242.96	1002.887	0.31	0.000583624	0.0039312	attractin [Source:HGNC Symbol;Acc:HGNC:885]
ENSG00000101752	MIB1	603.545	446.903	0.431	0.000584357	0.003932329	mindbomb E3 ubiquitin protein ligase 1 [Source:HGNC Symbol;Acc:HGNC:21086]
ENSG00000180329	CCDC43	530.234	381.646	0.475	0.000584428	0.003932329	coiled-coil domain containing 43 [Source:HGNC Symbol;Acc:HGNC:26472]
ENSG00000158863	FAM160B2	750.881	960.284	-0.355	0.000588049	0.003954545	family with sequence similarity 160 member B2 [Source:HGNC Symbol;Acc:HGNC:16492]
ENSG00000141873	SLC39A3	739.069	976.445	-0.402	0.000588624	0.003956254	solute carrier family 39 member 3 [Source:HGNC Symbol;Acc:HGNC:17128]
ENSG00000244405	ETV5	337.925	240.272	0.495	0.000590145	0.003964325	ETS variant 5 [Source:HGNC Symbol;Acc:HGNC:3494]
ENSG00000135387	CAPRIN1	2692.85	2124.775	0.342	0.000595413	0.003997067	cell cycle associated protein 1 [Source:HGNC Symbol;Acc:HGNC:6743]
ENSG00000089006	SNX5	2018.766	1647.678	0.293	0.000595665	0.003997067	sorting nexin 5 [Source:HGNC Symbol;Acc:HGNC:14969]
ENSG00000122547	EEPD1	430.047	561.531	-0.385	0.000596027	0.003997325	endonuclease/exonuclease/phosphatase family domain containing 1 [Source:HGNC Symbol;Acc:HGNC:22223]
ENSG00000186193	SAPCD2	2401.825	3031.649	-0.336	0.000597152	0.0040027	suppressor APC domain containing 2 [Source:HGNC Symbol;Acc:HGNC:28055]
ENSG00000114302	PRKAR2A	1900.201	1519.983	0.322	0.000599979	0.004017391	protein kinase cAMP-dependent type II regulatory subunit alpha [Source:HGNC Symbol;Acc:HGNC:9391]
ENSG00000179588	ZFPM1	255.853	366.782	-0.52	0.000599994	0.004017391	zinc finger protein, FOG family member 1 [Source:HGNC Symbol;Acc:HGNC:19762]
ENSG00000142279	WTIP	356.849	254.885	0.486	0.000600837	0.004020859	WT1 interacting protein [Source:HGNC Symbol;Acc:HGNC:20964]
ENSG00000173559	NABP1	255.625	173.964	0.554	0.00060128	0.004021649	nucleic acid binding protein 1 [Source:HGNC Symbol;Acc:HGNC:26232]
ENSG00000101367	MAPRE1	2436.418	1981.426	0.298	0.000604109	0.004037456	microtubule associated protein RP/EB family member 1 [Source:HGNC Symbol;Acc:HGNC:6890]
ENSG00000123505	AMD1	1437.69	1095.929	0.391	0.000604296	0.004037456	adenosylmethionine decarboxylase 1 [Source:HGNC Symbol;Acc:HGNC:457]
ENSG00000181418	DDN	309.053	420.062	-0.444	0.000606006	0.00404669	dendrin [Source:HGNC Symbol;Acc:HGNC:24458]
ENSG00000204469	PRRC2A	15461.908	19072.6	-0.303	0.000606763	0.004049564	proline rich coiled-coil 2A [Source:HGNC Symbol;Acc:HGNC:13918]
ENSG00000204792	LINC01291	110.837	64.054	0.789	0.000607897	0.004054945	long intergenic non-protein coding RNA 1291 [Source:HGNC Symbol;Acc:HGNC:50358]
ENSG00000011405	PIK3C2A	270.259	178.237	0.596	0.000610815	0.004072209	phosphatidylinositol-4-phosphate 3-kinase catalytic subunit type 2 alpha [Source:HGNC Symbol;Acc:HGNC:8971]
ENSG00000063854	HAGH	646.824	852.316	-0.399	0.000614986	0.004097809	hydroxyacylglutathione hydrolase [Source:HGNC Symbol;Acc:HGNC:4805]
ENSG00000120948	TARDBP	1643.932	1285.2	0.355	0.000617306	0.004111053	TAR DNA binding protein [Source:HGNC Symbol;Acc:HGNC:11571]
ENSG00000182325	FBXL6	804.346	1074.518	-0.418	0.000618748	0.004118434	F-box and leucine rich repeat protein 6 [Source:HGNC Symbol;Acc:HGNC:13603]
ENSG00000237973	MTCO1P12	1623.452	1305.127	0.315	0.000621667	0.004135639	MT-CO1 pseudogene 12 [Source:HGNC Symbol;Acc:HGNC:52014]
ENSG00000055130	CUL1	1305.526	1021.583	0.353	0.000622725	0.004138344	cullin 1 [Source:HGNC Symbol;Acc:HGNC:2551]
ENSG00000103769	RAB11A	2046.96	1634.544	0.325	0.000622743	0.004138344	RAB11A, member RAS oncogene family [Source:HGNC Symbol;Acc:HGNC:9760]
ENSG00000133740	E2F5	148.333	91.687	0.696	0.000623529	0.004139711	E2F transcription factor 5 [Source:HGNC Symbol;Acc:HGNC:3119]
ENSG00000139926	FRMD6	166.74	101.836	0.712	0.000623618	0.004139711	FERM domain containing 6 [Source:HGNC Symbol;Acc:HGNC:19839]
ENSG00000084623	EIF3I	4955.504	5848.231	-0.239	0.000625289	0.004148575	eukaryotic translation initiation factor 3 subunit I [Source:HGNC Symbol;Acc:HGNC:3272]
ENSG00000125319	C17orf53	381.149	508.22	-0.415	0.000625748	0.004149395	chromosome 17 open reading frame 53 [Source:HGNC Symbol;Acc:HGNC:28460]
ENSG00000154832	CXXC1	2586.697	3195.598	-0.305	0.000628665	0.004166503	CXXC finger protein 1 [Source:HGNC Symbol;Acc:HGNC:24343]
ENSG00000130726	TRIM28	24430.488	29782.949	-0.286	0.00062903	0.004166689	tripartite motif containing 28 [Source:HGNC Symbol;Acc:HGNC:16384]
ENSG00000280789	PAGR1	337.87	456.208	-0.433	0.000629822	0.004169706	PAXIP1 associated glutamate rich protein 1 [Source:HGNC Symbol;Acc:HGNC:28707]
ENSG00000106299	WASL	613.943	464.914	0.4	0.000631702	0.004179911	Wiskott-Aldrich syndrome like [Source:HGNC Symbol;Acc:HGNC:12735]
ENSG00000105202	FBL	8243.777	9901.133	-0.264	0.000632665	0.00418405	fibrillarin [Source:HGNC Symbol;Acc:HGNC:3599]
ENSG00000137309	HMGA1	21975.283	26595.501	-0.275	0.000633609	0.004188051	high mobility group AT-hook 1 [Source:HGNC Symbol;Acc:HGNC:5010]
ENSG00000066933	MYO9A	193.545	126.906	0.608	0.000636324	0.004203751	myosin IXA [Source:HGNC Symbol;Acc:HGNC:7608]
ENSG00000142185	TRPM2	673.518	886.366	-0.396	0.000638531	0.004216076	transient receptor potential cation channel subfamily M member 2 [Source:HGNC Symbol;Acc:HGNC:12339]
ENSG00000129103	SUMF2	2412.437	2977.561	-0.304	0.000640231	0.004225045	sulfatase modifying factor 2 [Source:HGNC Symbol;Acc:HGNC:20415]
ENSG00000130640	TUBGCP2	2560.063	3109.448	-0.28	0.000641557	0.004231538	tubulin gamma complex associated protein 2 [Source:HGNC Symbol;Acc:HGNC:18599]
ENSG00000172939	OXSR1	1514.321	1215.092	0.318	0.000643088	0.004239377	oxidative stress responsive 1 [Source:HGNC Symbol;Acc:HGNC:8508]
ENSG00000110075	PPP6R3	715.19	505.445	0.501	0.00064376	0.004241547	protein phosphatase 6 regulatory subunit 3 [Source:HGNC Symbol;Acc:HGNC:1173]
ENSG00000105516	DBP	87.636	150.312	-0.779	0.000644108	0.00424158	D-box binding PAR bZIP transcription factor [Source:HGNC Symbol;Acc:HGNC:2697]
ENSG00000165458	INPPL1	3227.683	3945.611	-0.29	0.000648276	0.004266754	inositol polyphosphate phosphatase like 1 [Source:HGNC Symbol;Acc:HGNC:6080]
ENSG00000142632	ARHGEF19	323.477	447.519	-0.468	0.000649195	0.004270526	Rho guanine nucleotide exchange factor 19 [Source:HGNC Symbol;Acc:HGNC:26604]
ENSG00000205208	C4orf46	274.784	185.194	0.571	0.000650356	0.004273947	chromosome 4 open reading frame 46 [Source:HGNC Symbol;Acc:HGNC:27320]
ENSG00000174109	C16orf91	535.628	722.345	-0.431	0.000650575	0.004273947	chromosome 16 open reading frame 91 [Source:HGNC Symbol;Acc:HGNC:27558]
ENSG00000149357	LAMTOR1	1309.241	1648.987	-0.333	0.000650751	0.004273947	late endosomal/lysosomal adaptor, MAPK and MTOR activator 1 [Source:HGNC Symbol;Acc:HGNC:26068]
ENSG00000130706	ADRM1	5180.277	6486.479	-0.324	0.000651443	0.004276216	adhesion regulating molecule 1 [Source:HGNC Symbol;Acc:HGNC:15759]
ENSG00000136002	ARHGEF4	430.446	574.55	-0.417	0.000656358	0.004305766	Rho guanine nucleotide exchange factor 4 [Source:HGNC Symbol;Acc:HGNC:684]
ENSG00000130590	SAMD10	418.224	550.819	-0.397	0.000656714	0.004305766	sterile alpha motif domain containing 10 [Source:HGNC Symbol;Acc:HGNC:16129]
ENSG00000089057	SLC23A2	897.903	712.808	0.333	0.000656989	0.004305766	solute carrier family 23 member 2 [Source:HGNC Symbol;Acc:HGNC:10973]
ENSG00000124102	PI3	189.915	270.275	-0.509	0.000657774	0.004308629	peptidase inhibitor 3 [Source:HGNC Symbol;Acc:HGNC:8947]
ENSG00000079246	XRCC5	4739.555	3763.495	0.333	0.000663636	0.004344724	X-ray repair cross complementing 5 [Source:HGNC Symbol;Acc:HGNC:12833]
ENSG00000182963	GJC1	699.463	528.011	0.407	0.000664421	0.004347565	gap junction protein gamma 1 [Source:HGNC Symbol;Acc:HGNC:4280]
ENSG00000128607	KLHDC10	658.506	500.77	0.394	0.000665294	0.004348983	kelch domain containing 10 [Source:HGNC Symbol;Acc:HGNC:22194]
ENSG00000131475	VPS25	2349.244	2908.948	-0.308	0.000665341	0.004348983	vacuolar protein sorting 25 homolog [Source:HGNC Symbol;Acc:HGNC:28122]
ENSG00000183943	PRKX	429.07	312.375	0.46	0.000666427	0.004353778	protein kinase X-linked [Source:HGNC Symbol;Acc:HGNC:9441]
ENSG00000113615	SEC24A	413.825	309.054	0.421	0.00066955	0.004370657	SEC24 homolog A, COPII coat complex component [Source:HGNC Symbol;Acc:HGNC:10703]
ENSG00000185522	LMNTD2	21.849	51.837	-1.247	0.000669717	0.004370657	lamin tail domain containing 2 [Source:HGNC Symbol;Acc:HGNC:28561]
ENSG00000182512	GLRX5	1147.016	1473.795	-0.362	0.000671102	0.004377385	glutaredoxin 5 [Source:HGNC Symbol;Acc:HGNC:20134]
ENSG00000130193	THEM6	1639.881	2105.233	-0.36	0.000675349	0.004402763	thioesterase superfamily member 6 [Source:HGNC Symbol;Acc:HGNC:29656]
ENSG00000237289	CKMT1B	11.671	40.62	-1.808	0.00067634	0.004406899	creatine kinase, mitochondrial 1B [Source:HGNC Symbol;Acc:HGNC:1995]
ENSG00000125845	BMP2	3446.048	2862.465	0.268	0.000680879	0.004433581	bone morphogenetic protein 2 [Source:HGNC Symbol;Acc:HGNC:1069]
ENSG00000103260	METRN	1831.907	2391.845	-0.385	0.00068231	0.004433581	meteorin, glial cell differentiation regulator [Source:HGNC Symbol;Acc:HGNC:14151]
ENSG00000119705	SLIRP	779.967	1023.457	-0.392	0.000682478	0.004433581	SRA stem-loop interacting RNA binding protein [Source:HGNC Symbol;Acc:HGNC:20495]
ENSG00000108963	DPH1	868.166	1122.158	-0.369	0.000682559	0.004433581	diphthamide biosynthesis 1 [Source:HGNC Symbol;Acc:HGNC:3003]
ENSG00000102125	TAZ	460.092	625.571	-0.443	0.000682567	0.004433581	tafazzin [Source:HGNC Symbol;Acc:HGNC:11577]
ENSG00000144736	SHQ1	587.111	447.173	0.394	0.000682586	0.004433581	SHQ1, H/ACA ribonucleoprotein assembly factor [Source:HGNC Symbol;Acc:HGNC:25543]
ENSG00000110107	PRPF19	5594.557	6637.924	-0.247	0.000683338	0.004436137	pre-mRNA processing factor 19 [Source:HGNC Symbol;Acc:HGNC:17896]
ENSG00000177150	FAM210A	361.921	255.394	0.503	0.000686304	0.004453053	family with sequence similarity 210 member A [Source:HGNC Symbol;Acc:HGNC:28346]
ENSG00000123810	B9D2	173.808	252.232	-0.537	0.000688268	0.00446123	B9 domain containing 2 [Source:HGNC Symbol;Acc:HGNC:28636]
ENSG00000197582	GPX1P1	147.533	254.177	-0.785	0.000688285	0.00446123	glutathione peroxidase pseudogene 1 [Source:HGNC Symbol;Acc:HGNC:4560]
ENSG00000165124	SVEP1	378.909	265.841	0.511	0.000688774	0.004462056	sushi, von Willebrand factor type A, EGF and pentraxin domain containing 1 [Source:HGNC Symbol;Acc:HGNC:15985]
ENSG00000139514	SLC7A1	5691.675	4715.172	0.272	0.000691405	0.004475832	solute carrier family 7 member 1 [Source:HGNC Symbol;Acc:HGNC:11057]
ENSG00000141560	FN3KRP	1152.91	1432.525	-0.313	0.000691969	0.004475832	fructosamine 3 kinase related protein [Source:HGNC Symbol;Acc:HGNC:25700]
ENSG00000244313	AC024293.1	585.848	784.991	-0.422	0.000692115	0.004475832	ribosomal protein S10 (RPS10) pseudogene
ENSG00000112578	BYSL	2093.532	2523.173	-0.269	0.000692348	0.004475832	bystin like [Source:HGNC Symbol;Acc:HGNC:1157]
ENSG00000215030	RPL13P12	1868.543	2359.288	-0.337	0.000693009	0.004477768	ribosomal protein L13 pseudogene 12 [Source:HGNC Symbol;Acc:HGNC:35701]
ENSG00000160226	CFAP410	233.387	344.299	-0.56	0.000697183	0.004502088	cilia and flagella associated protein 410 [Source:HGNC Symbol;Acc:HGNC:1260]
ENSG00000112249	ASCC3	536.558	399.495	0.425	0.000697525	0.004502088	activating signal cointegrator 1 complex subunit 3 [Source:HGNC Symbol;Acc:HGNC:18697]
ENSG00000103591	AAGAB	841.585	634.417	0.408	0.000697865	0.004502088	alpha and gamma adaptin binding protein [Source:HGNC Symbol;Acc:HGNC:25662]
ENSG00000131495	NDUFA2	657.112	838.266	-0.351	0.00070049	0.004516661	NADH:ubiquinone oxidoreductase subunit A2 [Source:HGNC Symbol;Acc:HGNC:7685]
ENSG00000130881	LRP3	1091.568	1429.192	-0.389	0.000702992	0.004527052	LDL receptor related protein 3 [Source:HGNC Symbol;Acc:HGNC:6695]
ENSG00000186010	NDUFA13	87.555	146.301	-0.738	0.000702995	0.004527052	NADH:ubiquinone oxidoreductase subunit A13 [Source:HGNC Symbol;Acc:HGNC:17194]
ENSG00000219201	AC138392.1	145.005	87.795	0.719	0.000703199	0.004527052	novel pseudogene
ENSG00000013810	TACC3	3279.042	3896.255	-0.249	0.000704634	0.004533262	transforming acidic coiled-coil containing protein 3 [Source:HGNC Symbol;Acc:HGNC:11524]
ENSG00000178053	MLF1	112.461	65.589	0.774	0.000704897	0.004533262	myeloid leukemia factor 1 [Source:HGNC Symbol;Acc:HGNC:7125]
ENSG00000134905	CARS2	2223.455	2691.765	-0.276	0.000706307	0.004539966	cysteinyl-tRNA synthetase 2, mitochondrial [Source:HGNC Symbol;Acc:HGNC:25695]
ENSG00000114779	ABHD14B	1165.415	1442.456	-0.307	0.000708413	0.004551139	abhydrolase domain containing 14B [Source:HGNC Symbol;Acc:HGNC:28235]
ENSG00000163249	CCNYL1	213.569	145.327	0.556	0.000709549	0.004556073	cyclin Y like 1 [Source:HGNC Symbol;Acc:HGNC:26868]
ENSG00000163874	ZC3H12A	278.055	375.932	-0.435	0.00071072	0.004561222	zinc finger CCCH-type containing 12A [Source:HGNC Symbol;Acc:HGNC:26259]
ENSG00000197062	ZSCAN26	84.301	45.164	0.9	0.000711651	0.004563421	zinc finger and SCAN domain containing 26 [Source:HGNC Symbol;Acc:HGNC:12978]
ENSG00000167930	FAM234A	553.64	723.717	-0.387	0.000711961	0.004563421	family with sequence similarity 234 member A [Source:HGNC Symbol;Acc:HGNC:14163]
ENSG00000141401	IMPA2	3550.8	4443.975	-0.324	0.00071217	0.004563421	inositol monophosphatase 2 [Source:HGNC Symbol;Acc:HGNC:6051]
ENSG00000089351	GRAMD1A	2494.846	3058.336	-0.294	0.000714061	0.004573168	GRAM domain containing 1A [Source:HGNC Symbol;Acc:HGNC:29305]
ENSG00000129235	TXNDC17	879.298	1098.949	-0.321	0.000715305	0.004578765	thioredoxin domain containing 17 [Source:HGNC Symbol;Acc:HGNC:28218]
ENSG00000137288	UQCC2	980.29	1226.36	-0.323	0.000716615	0.004584777	ubiquinol-cytochrome c reductase complex assembly factor 2 [Source:HGNC Symbol;Acc:HGNC:21237]
ENSG00000106991	ENG	1201.05	1513.054	-0.333	0.000717535	0.004588291	endoglin [Source:HGNC Symbol;Acc:HGNC:3349]
ENSG00000143373	ZNF687	1342.057	1656.92	-0.304	0.000718506	0.004592125	zinc finger protein 687 [Source:HGNC Symbol;Acc:HGNC:29277]
ENSG00000165806	CASP7	449.469	332.407	0.436	0.000719789	0.004597952	caspase 7 [Source:HGNC Symbol;Acc:HGNC:1508]
ENSG00000041357	PSMA4	3402.389	2846.297	0.257	0.000720868	0.004602464	proteasome subunit alpha 4 [Source:HGNC Symbol;Acc:HGNC:9533]
ENSG00000171867	PRNP	923.478	706.605	0.386	0.000723182	0.004614855	prion protein [Source:HGNC Symbol;Acc:HGNC:9449]
ENSG00000215440	NPEPL1	161.584	240.96	-0.577	0.000723871	0.00461687	aminopeptidase like 1 [Source:HGNC Symbol;Acc:HGNC:16244]
ENSG00000164961	WASHC5	575.607	432.493	0.413	0.000728312	0.004642802	WASH complex subunit 5 [Source:HGNC Symbol;Acc:HGNC:28984]
ENSG00000197756	RPL37A	8635.028	11088.072	-0.361	0.000730947	0.004657196	ribosomal protein L37a [Source:HGNC Symbol;Acc:HGNC:10348]
ENSG00000134222	PSRC1	412.663	539.137	-0.387	0.000732452	0.004664386	proline and serine rich coiled-coil 1 [Source:HGNC Symbol;Acc:HGNC:24472]
ENSG00000206418	RAB12	389.503	279.008	0.482	0.000735409	0.004680806	RAB12, member RAS oncogene family [Source:HGNC Symbol;Acc:HGNC:31332]
ENSG00000126749	EMG1	3916.235	4699.875	-0.263	0.00073771	0.00469131	EMG1, N1-specific pseudouridine methyltransferase [Source:HGNC Symbol;Acc:HGNC:16912]
ENSG00000117419	ERI3	1585.748	1989.663	-0.327	0.000737818	0.00469131	ERI1 exoribonuclease family member 3 [Source:HGNC Symbol;Acc:HGNC:17276]
ENSG00000198814	GK	183.353	112.633	0.704	0.000739144	0.004697323	glycerol kinase [Source:HGNC Symbol;Acc:HGNC:4289]
ENSG00000105443	CYTH2	530.236	695.399	-0.391	0.000741795	0.00471175	cytohesin 2 [Source:HGNC Symbol;Acc:HGNC:9502]
ENSG00000105197	TIMM50	4451.747	5520.663	-0.31	0.000745976	0.004735874	translocase of inner mitochondrial membrane 50 [Source:HGNC Symbol;Acc:HGNC:23656]
ENSG00000140995	DEF8	1474.563	1906.458	-0.37	0.000748216	0.004747662	differentially expressed in FDCP 8 homolog [Source:HGNC Symbol;Acc:HGNC:25969]
ENSG00000164542	KIAA0895	244.685	158.724	0.623	0.000748646	0.004747951	KIAA0895 [Source:HGNC Symbol;Acc:HGNC:22206]
ENSG00000157778	PSMG3	2236.238	2842.768	-0.346	0.000750589	0.004757835	proteasome assembly chaperone 3 [Source:HGNC Symbol;Acc:HGNC:22420]
ENSG00000131759	RARA	725.745	913.796	-0.332	0.000753719	0.004775229	retinoic acid receptor alpha [Source:HGNC Symbol;Acc:HGNC:9864]
ENSG00000094804	CDC6	2344.125	1918.71	0.289	0.000759206	0.00480753	cell division cycle 6 [Source:HGNC Symbol;Acc:HGNC:1744]
ENSG00000107816	LZTS2	2666.948	3398.85	-0.35	0.000760246	0.004811649	leucine zipper tumor suppressor 2 [Source:HGNC Symbol;Acc:HGNC:29381]
ENSG00000237649	KIFC1	2413.044	2902.24	-0.266	0.000762937	0.004826213	kinesin family member C1 [Source:HGNC Symbol;Acc:HGNC:6389]
ENSG00000079462	PAFAH1B3	1100.871	1432.918	-0.38	0.00076411	0.004831159	platelet activating factor acetylhydrolase 1b catalytic subunit 3 [Source:HGNC Symbol;Acc:HGNC:8576]
ENSG00000186577	SMIM29	180.318	265.879	-0.559	0.00076493	0.004833871	small integral membrane protein 29 [Source:HGNC Symbol;Acc:HGNC:1340]
ENSG00000140474	ULK3	1022.559	1264.926	-0.307	0.000766065	0.004838574	unc-51 like kinase 3 [Source:HGNC Symbol;Acc:HGNC:19703]
ENSG00000169018	FEM1B	593.484	443.993	0.417	0.000769772	0.004859508	fem-1 homolog B [Source:HGNC Symbol;Acc:HGNC:3649]
ENSG00000163785	RYK	791.713	610.89	0.374	0.000770394	0.004860949	receptor-like tyrosine kinase [Source:HGNC Symbol;Acc:HGNC:10481]
ENSG00000124486	USP9X	1324.025	1028.37	0.364	0.000777593	0.004902937	ubiquitin specific peptidase 9 X-linked [Source:HGNC Symbol;Acc:HGNC:12632]
ENSG00000114650	SCAP	3149.938	3809.37	-0.274	0.000777841	0.004902937	SREBF chaperone [Source:HGNC Symbol;Acc:HGNC:30634]
ENSG00000143493	INTS7	1070.612	834.004	0.36	0.000778762	0.004904542	integrator complex subunit 7 [Source:HGNC Symbol;Acc:HGNC:24484]
ENSG00000184232	OAF	553.582	723.777	-0.386	0.000778889	0.004904542	out at first homolog [Source:HGNC Symbol;Acc:HGNC:28752]
ENSG00000210082	MT-RNR2	47772.155	40805.164	0.227	0.000783485	0.004930972	mitochondrially encoded 16S RNA [Source:HGNC Symbol;Acc:HGNC:7471]
ENSG00000027847	B4GALT7	922.114	1162.649	-0.335	0.000784268	0.00493339	beta-1,4-galactosyltransferase 7 [Source:HGNC Symbol;Acc:HGNC:930]
ENSG00000234287	AC099560.2	216.53	144.318	0.589	0.000787088	0.004948612	ribosomal protein S27 (RPS27) pseudogene
ENSG00000159363	ATP13A2	901.702	1165.552	-0.37	0.000788502	0.004954983	ATPase cation transporting 13A2 [Source:HGNC Symbol;Acc:HGNC:30213]
ENSG00000146676	PURB	833.119	635.604	0.389	0.000789679	0.004959859	purine rich element binding protein B [Source:HGNC Symbol;Acc:HGNC:9702]
ENSG00000130830	MPP1	432.087	558.745	-0.371	0.000790279	0.00496111	membrane palmitoylated protein 1 [Source:HGNC Symbol;Acc:HGNC:7219]
ENSG00000164088	PPM1M	306.725	417.893	-0.446	0.000791757	0.004967863	protein phosphatase, Mg2+/Mn2+ dependent 1M [Source:HGNC Symbol;Acc:HGNC:26506]
ENSG00000189159	JPT1	4768.5	5725.513	-0.264	0.000795745	0.004990353	Jupiter microtubule associated homolog 1 [Source:HGNC Symbol;Acc:HGNC:14569]
ENSG00000185009	AP3M1	816.111	612.228	0.414	0.000798031	0.005001234	adaptor related protein complex 3 subunit mu 1 [Source:HGNC Symbol;Acc:HGNC:569]
ENSG00000005810	MYCBP2	658.926	501.041	0.394	0.000798289	0.005001234	MYC binding protein 2, E3 ubiquitin protein ligase [Source:HGNC Symbol;Acc:HGNC:23386]
ENSG00000132463	GRSF1	2020.887	1619.243	0.32	0.0007995	0.005006287	G-rich RNA sequence binding factor 1 [Source:HGNC Symbol;Acc:HGNC:4610]
ENSG00000172819	RARG	1447.411	1810.578	-0.323	0.000800383	0.005009283	retinoic acid receptor gamma [Source:HGNC Symbol;Acc:HGNC:9866]
ENSG00000143801	PSEN2	1002.925	1274.058	-0.345	0.000802918	0.005022603	presenilin 2 [Source:HGNC Symbol;Acc:HGNC:9509]
ENSG00000163286	ALPG	834.858	1055.487	-0.338	0.000805856	0.005038432	alkaline phosphatase, germ cell [Source:HGNC Symbol;Acc:HGNC:441]
ENSG00000136003	ISCU	1032.399	1258.648	-0.286	0.000807054	0.005043377	iron-sulfur cluster assembly enzyme [Source:HGNC Symbol;Acc:HGNC:29882]
ENSG00000100591	AHSA1	2965.075	3486.822	-0.234	0.000810219	0.005060594	activator of HSP90 ATPase activity 1 [Source:HGNC Symbol;Acc:HGNC:1189]
ENSG00000079616	KIF22	3325.527	4122.42	-0.31	0.00081667	0.005098312	kinesin family member 22 [Source:HGNC Symbol;Acc:HGNC:6391]
ENSG00000183128	CALHM3	60.413	106.431	-0.816	0.000817288	0.005099594	calcium homeostasis modulator 3 [Source:HGNC Symbol;Acc:HGNC:23458]
ENSG00000241764	AC002467.1	19.81	47.366	-1.259	0.000818154	0.005102424	uncharacterized LOC101927974 [Source:NCBI gene;Acc:101927974]
ENSG00000174547	MRPL11	1328.207	1655.318	-0.318	0.000822322	0.005125832	mitochondrial ribosomal protein L11 [Source:HGNC Symbol;Acc:HGNC:14042]
ENSG00000170004	CHD3	5534.029	6592.133	-0.252	0.000825185	0.005141091	chromodomain helicase DNA binding protein 3 [Source:HGNC Symbol;Acc:HGNC:1918]
ENSG00000196465	MYL6B	899.921	1159.433	-0.365	0.000827456	0.005152644	myosin light chain 6B [Source:HGNC Symbol;Acc:HGNC:29823]
ENSG00000154640	BTG3	855.181	642.978	0.411	0.00083321	0.005185863	BTG anti-proliferation factor 3 [Source:HGNC Symbol;Acc:HGNC:1132]
ENSG00000005801	ZNF195	1018.793	811.539	0.327	0.000834274	0.005189663	zinc finger protein 195 [Source:HGNC Symbol;Acc:HGNC:12986]
ENSG00000140403	DNAJA4	449.467	340.534	0.401	0.00083466	0.005189663	DnaJ heat shock protein family (Hsp40) member A4 [Source:HGNC Symbol;Acc:HGNC:14885]
ENSG00000260001	TGFBR3L	89.288	147.122	-0.718	0.000837259	0.005201759	transforming growth factor beta receptor 3 like [Source:HGNC Symbol;Acc:HGNC:44152]
ENSG00000148290	SURF1	762.689	989.286	-0.375	0.000837447	0.005201759	SURF1, cytochrome c oxidase assembly factor [Source:HGNC Symbol;Acc:HGNC:11474]
ENSG00000116675	DNAJC6	185.363	120.67	0.616	0.000841492	0.00522426	DnaJ heat shock protein family (Hsp40) member C6 [Source:HGNC Symbol;Acc:HGNC:15469]
ENSG00000134321	RSAD2	109.558	173.939	-0.669	0.000847183	0.005256954	radical S-adenosyl methionine domain containing 2 [Source:HGNC Symbol;Acc:HGNC:30908]
ENSG00000106003	LFNG	191.986	276.657	-0.529	0.000851834	0.005283168	LFNG O-fucosylpeptide 3-beta-N-acetylglucosaminyltransferase [Source:HGNC Symbol;Acc:HGNC:6560]
ENSG00000126458	RRAS	345.168	467.111	-0.436	0.000855783	0.005304095	RAS related [Source:HGNC Symbol;Acc:HGNC:10447]
ENSG00000136213	CHST12	604.889	791.51	-0.388	0.000856066	0.005304095	carbohydrate sulfotransferase 12 [Source:HGNC Symbol;Acc:HGNC:17423]
ENSG00000108813	DLX4	182.113	258.672	-0.507	0.000857733	0.005310234	distal-less homeobox 4 [Source:HGNC Symbol;Acc:HGNC:2917]
ENSG00000084731	KIF3C	737.067	938.587	-0.349	0.000857916	0.005310234	kinesin family member 3C [Source:HGNC Symbol;Acc:HGNC:6321]
[truncated: 1,840 more rows]
