# Supplementary material for: SPOP regulates the expression profiles and alternative splicing events in human hepatocytes
Source: Open Life Sci. 2023 Oct 24;18(1):20220755. doi: 10.1515/biol-2022-0755 (PMC10628592; doi:10.1515/biol-2022-0755)
Supplement: Supplementary Table S2 [file Supplementary-Table-S2.xls]

Table S2: The GO biological processes enriched by the up-regulated genes
Category	GOID	Description	GeneRatio	BgRatio	pvalue	padj	geneID	geneName	Count
BP	GO:1903311	regulation of mRNA metabolic process	56/1379	264/13240	1.48E-07	0.000739263	ENSG00000083312/ENSG00000172795/ENSG00000172239/ENSG00000136231/ENSG00000100201/ENSG00000173692/ENSG00000198791/ENSG00000136527/ENSG00000068878/ENSG00000164924/ENSG00000188613/ENSG00000123908/ENSG00000119335/ENSG00000109971/ENSG00000073792/ENSG00000165119/ENSG00000126226/ENSG00000095261/ENSG00000112081/ENSG00000055917/ENSG00000168710/ENSG00000185728/ENSG00000115875/ENSG00000174606/ENSG00000108654…	TNPO1/DCP2/PAIP1/IGF2BP3/DDX17/PSMD1/CNOT7/TRA2B/PSME4/YWHAZ/NANOS1/AGO2/SET/HSPA8/IGF2BP2/HNRNPK/PCID2/PSMD5/SRSF3/PUM2/AHCYL1/YTHDF3/SRSF7/ANGEL2/DDX5/TARDBP/PSMA4/SMU1/PSMC2/FASTKD3/DHX9/NUP98/DIS3/SYNCRIP/CCNT1/PSMC6/CNOT6L/PNPT1/DYRK1A/PSMA3/MAPK14/SRPK1/PSMC1/PARN/RC3H1/SRSF10/FXR1/PRR5L/NCBP2/PSMD14/TIA1/RBMX/FASTKD1/XPO1/PABPC1/QKI	56
BP	GO:0061013	regulation of mRNA catabolic process	40/1379	166/13240	2.84E-07	0.000739263	ENSG00000083312/ENSG00000172795/ENSG00000172239/ENSG00000136231/ENSG00000173692/ENSG00000198791/ENSG00000068878/ENSG00000164924/ENSG00000188613/ENSG00000123908/ENSG00000119335/ENSG00000109971/ENSG00000073792/ENSG00000126226/ENSG00000095261/ENSG00000055917/ENSG00000185728/ENSG00000174606/ENSG00000120948/ENSG00000041357/ENSG00000161057/ENSG00000124279/ENSG00000135829/ENSG00000083520/ENSG00000135316…	TNPO1/DCP2/PAIP1/IGF2BP3/PSMD1/CNOT7/PSME4/YWHAZ/NANOS1/AGO2/SET/HSPA8/IGF2BP2/PCID2/PSMD5/PUM2/YTHDF3/ANGEL2/TARDBP/PSMA4/PSMC2/FASTKD3/DHX9/DIS3/SYNCRIP/PSMC6/CNOT6L/PNPT1/PSMA3/MAPK14/PSMC1/PARN/RC3H1/FXR1/PRR5L/PSMD14/FASTKD1/XPO1/PABPC1/QKI	40
BP	GO:0034248	regulation of cellular amide metabolic process	82/1379	458/13240	5.62E-07	0.00097524	ENSG00000137801/ENSG00000215301/ENSG00000156976/ENSG00000142871/ENSG00000172239/ENSG00000136231/ENSG00000161970/ENSG00000035681/ENSG00000198791/ENSG00000069248/ENSG00000047315/ENSG00000128699/ENSG00000164024/ENSG00000120705/ENSG00000177189/ENSG00000133704/ENSG00000137642/ENSG00000100664/ENSG00000188613/ENSG00000175387/ENSG00000058804/ENSG00000132300/ENSG00000158615/ENSG00000123908/ENSG00000132356…	THBS1/DDX3X/EIF4A2/CYR61/PAIP1/IGF2BP3/RPL26/NSMAF/CNOT7/NUP133/POLR2B/ORMDL1/METAP1/ETF1/RPS6KA3/IPO8/SORL1/EIF5/NANOS1/SMAD2/NDC1/PTCD3/PPP1R15B/AGO2/PRKAA1/EIF5A2/IGF2BP2/SEH1L/PPARG/NUP155/LRPPRC/PUM2/YTHDF3/DDX1/ENC1/RGS2/AGO3/DDX5/CAPRIN1/WTIP/PRNP/FASTKD3/DHX9/NUP98/UHMK1/SYNCRIP/NUP160/PICALM/LSM14A/CNOT6L/CPEB4/GEMIN5/RPL5/NUP153/EIF2A/MEX3C/PURA/NCK2/MAPK1/DDX6/IREB2/DHFR/DPH6/RPS6KB1/P…	82
BP	GO:0043488	regulation of mRNA stability	35/1379	146/13240	1.76E-06	0.002292037	ENSG00000083312/ENSG00000172795/ENSG00000172239/ENSG00000136231/ENSG00000173692/ENSG00000068878/ENSG00000164924/ENSG00000119335/ENSG00000109971/ENSG00000073792/ENSG00000126226/ENSG00000095261/ENSG00000055917/ENSG00000185728/ENSG00000174606/ENSG00000120948/ENSG00000041357/ENSG00000161057/ENSG00000124279/ENSG00000135829/ENSG00000083520/ENSG00000135316/ENSG00000100519/ENSG00000138767/ENSG00000100567…	TNPO1/DCP2/PAIP1/IGF2BP3/PSMD1/PSME4/YWHAZ/SET/HSPA8/IGF2BP2/PCID2/PSMD5/PUM2/YTHDF3/ANGEL2/TARDBP/PSMA4/PSMC2/FASTKD3/DHX9/DIS3/SYNCRIP/PSMC6/CNOT6L/PSMA3/MAPK14/PSMC1/PARN/RC3H1/FXR1/PSMD14/FASTKD1/XPO1/PABPC1/QKI	35
BP	GO:0043487	regulation of RNA stability	36/1379	154/13240	2.37E-06	0.002469274	ENSG00000083312/ENSG00000172795/ENSG00000172239/ENSG00000136231/ENSG00000173692/ENSG00000068878/ENSG00000164924/ENSG00000119335/ENSG00000109971/ENSG00000073792/ENSG00000126226/ENSG00000095261/ENSG00000055917/ENSG00000185728/ENSG00000174606/ENSG00000120948/ENSG00000041357/ENSG00000161057/ENSG00000124279/ENSG00000135829/ENSG00000083520/ENSG00000135316/ENSG00000100519/ENSG00000138767/ENSG00000100567…	TNPO1/DCP2/PAIP1/IGF2BP3/PSMD1/PSME4/YWHAZ/SET/HSPA8/IGF2BP2/PCID2/PSMD5/PUM2/YTHDF3/ANGEL2/TARDBP/PSMA4/PSMC2/FASTKD3/DHX9/DIS3/SYNCRIP/PSMC6/CNOT6L/PSMA3/MAPK14/PSMC1/PARN/RC3H1/FXR1/PSMD14/FASTKD1/DKC1/XPO1/PABPC1/QKI	36
BP	GO:0043161	proteasome-mediated ubiquitin-dependent protein catabolic process	69/1379	385/13240	4.29E-06	0.003703891	ENSG00000121067/ENSG00000132640/ENSG00000153071/ENSG00000145604/ENSG00000147162/ENSG00000005812/ENSG00000109332/ENSG00000173692/ENSG00000105974/ENSG00000068878/ENSG00000145860/ENSG00000168036/ENSG00000153561/ENSG00000187555/ENSG00000078747/ENSG00000130177/ENSG00000166233/ENSG00000050130/ENSG00000101557/ENSG00000144357/ENSG00000145632/ENSG00000072803/ENSG00000095261/ENSG00000018408/ENSG00000082701…	SPOP/BTBD3/DAB2/SKP2/OGT/FBXL3/UBE2D3/PSMD1/CAV1/PSME4/RNF145/CTNNB1/RMND5A/USP7/ITCH/CDC16/ARIH1/JKAMP/USP14/UBR3/PLK2/FBXW11/PSMD5/WWTR1/GSK3B/TBL1XR1/MARCH6/CUL1/PSMA4/PSMC2/CDC23/PSMC6/SENP1/BUB3/COP1/ANKIB1/ERLIN1/ECPAS/UBQLN1/PSMA3/FBXO45/CUL3/CUL4A/FBXL5/RYBP/LONRF1/BIRC2/SDCBP/PSMC1/SPOPL/ARMC8/FAF2/GCLC/EDEM1/PSMD14/MAD2L1/KLHL15/TLK2/UBXN2A/WWP1/STT3B/RNF14/UBE4B/NEDD4/UBR2/ERCC8/CDK1/C…	69
BP	GO:0006417	regulation of translation	73/1379	416/13240	4.98E-06	0.003703891	ENSG00000137801/ENSG00000215301/ENSG00000156976/ENSG00000172239/ENSG00000136231/ENSG00000161970/ENSG00000198791/ENSG00000069248/ENSG00000047315/ENSG00000164024/ENSG00000120705/ENSG00000177189/ENSG00000133704/ENSG00000100664/ENSG00000188613/ENSG00000175387/ENSG00000058804/ENSG00000132300/ENSG00000158615/ENSG00000123908/ENSG00000163577/ENSG00000073792/ENSG00000085415/ENSG00000132170/ENSG00000113569…	THBS1/DDX3X/EIF4A2/PAIP1/IGF2BP3/RPL26/CNOT7/NUP133/POLR2B/METAP1/ETF1/RPS6KA3/IPO8/EIF5/NANOS1/SMAD2/NDC1/PTCD3/PPP1R15B/AGO2/EIF5A2/IGF2BP2/SEH1L/PPARG/NUP155/LRPPRC/PUM2/YTHDF3/DDX1/ENC1/RGS2/AGO3/DDX5/CAPRIN1/WTIP/FASTKD3/DHX9/NUP98/UHMK1/SYNCRIP/NUP160/LSM14A/CNOT6L/CPEB4/GEMIN5/RPL5/NUP153/EIF2A/MEX3C/PURA/NCK2/MAPK1/DDX6/IREB2/DHFR/DPH6/RPS6KB1/PRKRA/RC3H1/EIF4G2/FXR1/IMPACT/NCBP2/SRP9/AGO…	73
BP	GO:0006403	RNA localization	45/1379	219/13240	5.92E-06	0.003848736	ENSG00000172795/ENSG00000136231/ENSG00000122068/ENSG00000184575/ENSG00000069248/ENSG00000136450/ENSG00000163904/ENSG00000157106/ENSG00000138757/ENSG00000169251/ENSG00000058804/ENSG00000150753/ENSG00000163577/ENSG00000073792/ENSG00000085415/ENSG00000126226/ENSG00000112081/ENSG00000113569/ENSG00000138095/ENSG00000173273/ENSG00000120438/ENSG00000115875/ENSG00000144736/ENSG00000173726/ENSG00000135829…	DCP2/IGF2BP3/FYTTD1/XPOT/NUP133/SRSF1/SENP2/SMG1/G3BP2/NMD3/NDC1/CCT5/EIF5A2/IGF2BP2/SEH1L/PCID2/SRSF3/NUP155/LRPPRC/TNKS/TCP1/SRSF7/SHQ1/TOMM20/DHX9/CCT6A/NUP98/AGFG1/NUP160/YY1/PNPT1/NUP153/CCT8/CPSF3/XPO7/PARN/ABCE1/SRSF10/NCBP3/NCBP2/HHEX/DKC1/NUP35/XPO1/QKI	45
BP	GO:0062012	regulation of small molecule metabolic process	69/1379	395/13240	1.06E-05	0.005549214	ENSG00000112972/ENSG00000012660/ENSG00000146674/ENSG00000115758/ENSG00000137801/ENSG00000147162/ENSG00000155096/ENSG00000173692/ENSG00000069248/ENSG00000105974/ENSG00000068878/ENSG00000004799/ENSG00000153162/ENSG00000135046/ENSG00000143933/ENSG00000065833/ENSG00000164951/ENSG00000123213/ENSG00000135766/ENSG00000101126/ENSG00000082212/ENSG00000123684/ENSG00000058804/ENSG00000141367/ENSG00000132356…	HMGCS1/ELOVL5/IGFBP3/ODC1/THBS1/OGT/AZIN1/PSMD1/NUP133/CAV1/PSME4/PDK4/BMP6/ANXA1/CALM2/ME1/PDP1/NLN/EGLN1/ADNP/ME2/LPGAT1/NDC1/CLTC/PRKAA1/SQLE/IDI1/SEH1L/PPARG/PSMD5/NUP155/PRKAB2/GPAM/PRKAG2/GSK3B/TBL1XR1/EPM2AIP1/HDAC4/DKK3/BMP2/PSMA4/PSMC2/NUP98/NR4A3/NUP160/PSMC6/IRS2/NUP153/ERLIN1/PSMA3/ELOVL6/SCD/PSMC1/NFYA/PPARGC1B/WNT5A/BPGM/KPNB1/BEND3/PSMD14/ARNT/HMGCR/NF1/NUP35/SLC35B4/DLD/PFKFB2/CDK…	69
BP	GO:0006979	response to oxidative stress	66/1379	373/13240	1.07E-05	0.005549214	ENSG00000100867/ENSG00000151012/ENSG00000198431/ENSG00000023839/ENSG00000143384/ENSG00000186432/ENSG00000116016/ENSG00000140416/ENSG00000136527/ENSG00000198804/ENSG00000168036/ENSG00000135046/ENSG00000105976/ENSG00000196715/ENSG00000135766/ENSG00000198888/ENSG00000174099/ENSG00000168077/ENSG00000120129/ENSG00000158615/ENSG00000132356/ENSG00000104687/ENSG00000101544/ENSG00000196591/ENSG00000167193…	DHRS2/SLC7A11/TXNRD1/ABCC2/MCL1/KPNA4/EPAS1/TPM1/TRA2B/MT-CO1/CTNNB1/ANXA1/MET/VKORC1L1/EGLN1/MT-ND1/MSRB3/SCARA3/DUSP1/PPP1R15B/PRKAA1/GSR/ADNP2/HDAC2/CRK/PRDX3/ATRN/ETV5/OXSR1/SLC23A2/PRNP/ETS1/NR4A3/MAPT/MAPK9/STX2/PNPT1/MT-ND6/PCNA/RRM2B/BNIP3/MAPK1/CCNA2/UBQLN1/PLEKHA1/DHFR/PRKRA/FZD1/PPARGC1B/GCLC/IMPACT/GPR37/PRR5L/ARNT/MT-ND3/STAU1/NCOA7/CHUK/NET1/PAWR/GCH1/ADAM9/PDE8A/ERCC8/CDK1/CAT	66
BP	GO:0001649	osteoblast differentiation	36/1379	167/13240	1.66E-05	0.00786081	ENSG00000146674/ENSG00000105810/ENSG00000174705/ENSG00000142871/ENSG00000011028/ENSG00000168036/ENSG00000153162/ENSG00000141367/ENSG00000204217/ENSG00000018408/ENSG00000205213/ENSG00000068024/ENSG00000108654/ENSG00000113658/ENSG00000125845/ENSG00000161057/ENSG00000135829/ENSG00000135316/ENSG00000185920/ENSG00000165732/ENSG00000133835/ENSG00000169398/ENSG00000157240/ENSG00000167460/ENSG00000196305…	IGFBP3/CDK6/SH3PXD2B/CYR61/MRC2/CTNNB1/BMP6/CLTC/BMPR2/WWTR1/LGR4/HDAC4/DDX5/SMAD5/BMP2/PSMC2/DHX9/SYNCRIP/PTCH1/DDX21/HSD17B4/PTK2/FZD1/TPM4/IARS/ID1/RBMX/NF1/FBN2/ASF1A/GLI2/BMPR1A/GPNMB/JAG1/RRAS2/CAT	36
BP	GO:0032212	positive regulation of telomere maintenance via telomerase	13/1379	34/13240	1.82E-05	0.007907079	ENSG00000168036/ENSG00000107854/ENSG00000150753/ENSG00000135549/ENSG00000173273/ENSG00000120438/ENSG00000079246/ENSG00000146731/ENSG00000156261/ENSG00000100030/ENSG00000140694/ENSG00000128513/ENSG00000130826	CTNNB1/TNKS2/CCT5/PKIB/TNKS/TCP1/XRCC5/CCT6A/CCT8/MAPK1/PARN/POT1/DKC1	13
BP	GO:0071901	negative regulation of protein serine/threonine kinase activity	28/1379	118/13240	2.27E-05	0.009099361	ENSG00000105810/ENSG00000120875/ENSG00000166068/ENSG00000105974/ENSG00000171862/ENSG00000086061/ENSG00000137642/ENSG00000135549/ENSG00000205339/ENSG00000120129/ENSG00000065150/ENSG00000170027/ENSG00000106617/ENSG00000116741/ENSG00000114302/ENSG00000110422/ENSG00000113575/ENSG00000254087/ENSG00000108946/ENSG00000110172/ENSG00000186063/ENSG00000164056/ENSG00000113161/ENSG00000152804/ENSG00000060237…	CDK6/DUSP4/SPRED1/CAV1/PTEN/DNAJA1/SORL1/PKIB/IPO7/DUSP1/IPO5/YWHAG/PRKAG2/RGS2/PRKAR2A/HIPK3/PPP2CA/LYN/PRKAR1A/CHORDC1/AIDA/SPRY1/HMGCR/HHEX/WNK1/NF1/SPRED2/LATS2	28
BP	GO:0071900	regulation of protein serine/threonine kinase activity	72/1379	432/13240	3.50E-05	0.010435183	ENSG00000105810/ENSG00000213949/ENSG00000137801/ENSG00000215301/ENSG00000176907/ENSG00000106799/ENSG00000120875/ENSG00000134480/ENSG00000107984/ENSG00000166068/ENSG00000105974/ENSG00000171862/ENSG00000143933/ENSG00000181104/ENSG00000086061/ENSG00000137642/ENSG00000135549/ENSG00000205339/ENSG00000120129/ENSG00000065150/ENSG00000160551/ENSG00000132356/ENSG00000051382/ENSG00000170027/ENSG00000169855…	CDK6/ITGA1/THBS1/DDX3X/TCIM/TGFBR1/DUSP4/CCNH/DKK1/SPRED1/CAV1/PTEN/CALM2/F2R/DNAJA1/SORL1/PKIB/IPO7/DUSP1/IPO5/TAOK1/PRKAA1/PIK3CB/YWHAG/ROBO1/TNFRSF10B/CRK/KRAS/PRKAG2/RGS2/COPS8/PRKAR2A/BMP2/CCNYL1/CDC6/CRKL/HIPK3/PPP2CA/CCNT1/ZFP91/LAMTOR3/TGFA/ADAM17/CCNL1/GTF2H1/STK4/MAPK1/MAPK14/LYN/PRKAR1A/CHORDC1/MAP4K5/CCNC/MAP3K21/AIDA/CCND1/WNT5A/RAPGEF2/CCNG1/SPRY1/TAB2/HMGCR/HHEX/MAP3K7/WNK1/NF1/SPR…	72
BP	GO:1904358	positive regulation of telomere maintenance via telomere lengthening	13/1379	36/13240	3.72E-05	0.010435183	ENSG00000168036/ENSG00000107854/ENSG00000150753/ENSG00000135549/ENSG00000173273/ENSG00000120438/ENSG00000079246/ENSG00000146731/ENSG00000156261/ENSG00000100030/ENSG00000140694/ENSG00000128513/ENSG00000130826	CTNNB1/TNKS2/CCT5/PKIB/TNKS/TCP1/XRCC5/CCT6A/CCT8/MAPK1/PARN/POT1/DKC1	13
BP	GO:0016055	Wnt signaling pathway	72/1379	433/13240	3.78E-05	0.010435183	ENSG00000137693/ENSG00000153071/ENSG00000215301/ENSG00000150764/ENSG00000136997/ENSG00000107984/ENSG00000173692/ENSG00000168214/ENSG00000105974/ENSG00000068878/ENSG00000168036/ENSG00000171862/ENSG00000163904/ENSG00000073712/ENSG00000106723/ENSG00000107758/ENSG00000107854/ENSG00000141367/ENSG00000123908/ENSG00000148737/ENSG00000132356/ENSG00000069329/ENSG00000072803/ENSG00000095261/ENSG00000173273…	YAP1/DAB2/DDX3X/DIXDC1/MYC/DKK1/PSMD1/RBPJ/CAV1/PSME4/CTNNB1/PTEN/SENP2/FERMT2/SPIN1/PPP3CB/TNKS2/CLTC/AGO2/TCF7L2/PRKAA1/VPS35/FBXW11/PSMD5/TNKS/WWTR1/GSK3B/LGR4/TBL1XR1/AGO3/DKK3/CUL1/BMP2/PSMA4/RYK/PSMC2/PPP2CA/AMOTL1/DEPDC1B/FZD3/PSMC6/TLE4/TMEM237/BICC1/STRN/STK4/PSMA3/MAPK14/CUL3/G3BP1/CSNK2A1/MITF/CSNK2A2/PSMC1/FZD1/CCND1/WNT5A/KLHL12/CSNK1G3/HMGXB4/PSMD14/AGO1/HHEX/PPP3CA/MAP3K7/WNK1/TRAB…	72
BP	GO:0010501	RNA secondary structure unwinding	14/1379	41/13240	3.88E-05	0.010435183	ENSG00000215301/ENSG00000156976/ENSG00000100201/ENSG00000123908/ENSG00000079785/ENSG00000126070/ENSG00000108654/ENSG00000135829/ENSG00000165732/ENSG00000110367/ENSG00000278053/ENSG00000107625/ENSG00000092847/ENSG00000064703	DDX3X/EIF4A2/DDX17/AGO2/DDX1/AGO3/DDX5/DHX9/DDX21/DDX6/DDX52/DDX50/AGO1/DDX20	14
BP	GO:0070198	protein localization to chromosome, telomeric region	11/1379	27/13240	4.04E-05	0.010435183	ENSG00000166848/ENSG00000107854/ENSG00000150753/ENSG00000173273/ENSG00000120438/ENSG00000079246/ENSG00000146731/ENSG00000156261/ENSG00000128513/ENSG00000130826/ENSG00000163938	TERF2IP/TNKS2/CCT5/TNKS/TCP1/XRCC5/CCT6A/CCT8/POT1/DKC1/GNL3	11
BP	GO:0010498	proteasomal protein catabolic process	72/1379	434/13240	4.09E-05	0.010435183	ENSG00000121067/ENSG00000132640/ENSG00000153071/ENSG00000145604/ENSG00000147162/ENSG00000005812/ENSG00000109332/ENSG00000173692/ENSG00000105974/ENSG00000068878/ENSG00000145860/ENSG00000168036/ENSG00000153561/ENSG00000187555/ENSG00000078747/ENSG00000130177/ENSG00000166233/ENSG00000050130/ENSG00000101557/ENSG00000144357/ENSG00000145632/ENSG00000072803/ENSG00000095261/ENSG00000136731/ENSG00000018408…	SPOP/BTBD3/DAB2/SKP2/OGT/FBXL3/UBE2D3/PSMD1/CAV1/PSME4/RNF145/CTNNB1/RMND5A/USP7/ITCH/CDC16/ARIH1/JKAMP/USP14/UBR3/PLK2/FBXW11/PSMD5/UGGT1/WWTR1/ENC1/GSK3B/TBL1XR1/MARCH6/CUL1/PSMA4/PSMC2/CDC23/PSMC6/SENP1/BUB3/COP1/ANKIB1/USP13/ERLIN1/ECPAS/UBQLN1/PSMA3/FBXO45/CUL3/CUL4A/FBXL5/RYBP/LONRF1/BIRC2/SDCBP/PSMC1/SPOPL/ARMC8/FAF2/GCLC/EDEM1/PSMD14/MAD2L1/KLHL15/TLK2/UBXN2A/WWP1/STT3B/RNF14/UBE4B/NEDD4/…	72
BP	GO:0198738	cell-cell signaling by wnt	72/1379	434/13240	4.09E-05	0.010435183	ENSG00000137693/ENSG00000153071/ENSG00000215301/ENSG00000150764/ENSG00000136997/ENSG00000107984/ENSG00000173692/ENSG00000168214/ENSG00000105974/ENSG00000068878/ENSG00000168036/ENSG00000171862/ENSG00000163904/ENSG00000073712/ENSG00000106723/ENSG00000107758/ENSG00000107854/ENSG00000141367/ENSG00000123908/ENSG00000148737/ENSG00000132356/ENSG00000069329/ENSG00000072803/ENSG00000095261/ENSG00000173273…	YAP1/DAB2/DDX3X/DIXDC1/MYC/DKK1/PSMD1/RBPJ/CAV1/PSME4/CTNNB1/PTEN/SENP2/FERMT2/SPIN1/PPP3CB/TNKS2/CLTC/AGO2/TCF7L2/PRKAA1/VPS35/FBXW11/PSMD5/TNKS/WWTR1/GSK3B/LGR4/TBL1XR1/AGO3/DKK3/CUL1/BMP2/PSMA4/RYK/PSMC2/PPP2CA/AMOTL1/DEPDC1B/FZD3/PSMC6/TLE4/TMEM237/BICC1/STRN/STK4/PSMA3/MAPK14/CUL3/G3BP1/CSNK2A1/MITF/CSNK2A2/PSMC1/FZD1/CCND1/WNT5A/KLHL12/CSNK1G3/HMGXB4/PSMD14/AGO1/HHEX/PPP3CA/MAP3K7/WNK1/TRAB…	72
BP	GO:0051028	mRNA transport	31/1379	141/13240	4.21E-05	0.010435183	ENSG00000136231/ENSG00000122068/ENSG00000069248/ENSG00000136450/ENSG00000163904/ENSG00000157106/ENSG00000138757/ENSG00000058804/ENSG00000163577/ENSG00000073792/ENSG00000085415/ENSG00000126226/ENSG00000112081/ENSG00000113569/ENSG00000138095/ENSG00000173273/ENSG00000115875/ENSG00000135829/ENSG00000110713/ENSG00000173744/ENSG00000030066/ENSG00000124789/ENSG00000119203/ENSG00000130227/ENSG00000188529…	IGF2BP3/FYTTD1/NUP133/SRSF1/SENP2/SMG1/G3BP2/NDC1/EIF5A2/IGF2BP2/SEH1L/PCID2/SRSF3/NUP155/LRPPRC/TNKS/SRSF7/DHX9/NUP98/AGFG1/NUP160/NUP153/CPSF3/XPO7/SRSF10/NCBP3/NCBP2/HHEX/NUP35/XPO1/QKI	31
BP	GO:0001503	ossification	54/1379	303/13240	5.43E-05	0.01283403	ENSG00000146674/ENSG00000105810/ENSG00000154122/ENSG00000131873/ENSG00000118523/ENSG00000174705/ENSG00000142871/ENSG00000011028/ENSG00000107984/ENSG00000168214/ENSG00000138386/ENSG00000168036/ENSG00000153162/ENSG00000141367/ENSG00000204217/ENSG00000018408/ENSG00000205213/ENSG00000183688/ENSG00000068024/ENSG00000108654/ENSG00000113658/ENSG00000125845/ENSG00000161057/ENSG00000135829/ENSG00000155850…	IGFBP3/CDK6/ANKH/CHSY1/CTGF/SH3PXD2B/CYR61/MRC2/DKK1/RBPJ/NAB1/CTNNB1/BMP6/CLTC/BMPR2/WWTR1/LGR4/RFLNB/HDAC4/DDX5/SMAD5/BMP2/PSMC2/DHX9/SLC26A2/FOXC1/SYNCRIP/PTCH1/SMAD6/DDX21/MAPK1/HSD17B4/MAPK14/SP3/PTK2/FZD1/FGFR3/PPARGC1B/WNT5A/TPM4/IARS/ID1/RBMX/IMPAD1/NF1/KLF10/FBN2/ASF1A/GLI2/BMPR1A/GPNMB/JAG1/RRAS2/CAT	54
BP	GO:2000573	positive regulation of DNA biosynthetic process	17/1379	59/13240	7.10E-05	0.015169351	ENSG00000136997/ENSG00000168036/ENSG00000107854/ENSG00000150753/ENSG00000135549/ENSG00000080824/ENSG00000173273/ENSG00000120438/ENSG00000079246/ENSG00000146731/ENSG00000156261/ENSG00000100030/ENSG00000133119/ENSG00000140694/ENSG00000128513/ENSG00000130826/ENSG00000110958	MYC/CTNNB1/TNKS2/CCT5/PKIB/HSP90AA1/TNKS/TCP1/XRCC5/CCT6A/CCT8/MAPK1/RFC3/PARN/POT1/DKC1/PTGES3	17
BP	GO:0006401	RNA catabolic process	61/1379	358/13240	7.16E-05	0.015169351	ENSG00000083312/ENSG00000172795/ENSG00000156976/ENSG00000172239/ENSG00000136231/ENSG00000173692/ENSG00000161970/ENSG00000198791/ENSG00000068878/ENSG00000164924/ENSG00000120705/ENSG00000157106/ENSG00000188613/ENSG00000123908/ENSG00000119335/ENSG00000109971/ENSG00000073792/ENSG00000126226/ENSG00000095261/ENSG00000138095/ENSG00000055917/ENSG00000185728/ENSG00000174606/ENSG00000009307/ENSG00000126070…	TNPO1/DCP2/EIF4A2/PAIP1/IGF2BP3/PSMD1/RPL26/CNOT7/PSME4/YWHAZ/ETF1/SMG1/NANOS1/AGO2/SET/HSPA8/IGF2BP2/PCID2/PSMD5/LRPPRC/PUM2/YTHDF3/ANGEL2/CSDE1/AGO3/DDX5/XRN2/TARDBP/PSMA4/PSMC2/FASTKD3/DHX9/DIS3/SYNCRIP/PPP2CA/PSMC6/CNOT6L/PNPT1/RPL5/HBS1L/PSMA3/MAPK14/DDX6/DIS3L/PAN3/RPL22/PSMC1/PARN/RC3H1/FXR1/PRR5L/NCBP2/PSMD14/AGO1/CNOT2/FASTKD1/DKC1/XPO1/DNA2/PABPC1/QKI	61
BP	GO:0001837	epithelial to mesenchymal transition	27/1379	119/13240	7.29E-05	0.015169351	ENSG00000153071/ENSG00000106799/ENSG00000100201/ENSG00000168214/ENSG00000168036/ENSG00000171862/ENSG00000175387/ENSG00000196591/ENSG00000018408/ENSG00000082701/ENSG00000141646/ENSG00000183688/ENSG00000108654/ENSG00000125845/ENSG00000054598/ENSG00000113575/ENSG00000137273/ENSG00000144824/ENSG00000137575/ENSG00000114251/ENSG00000117153/ENSG00000163539/ENSG00000164056/ENSG00000111846/ENSG00000115310…	DAB2/TGFBR1/DDX17/RBPJ/CTNNB1/PTEN/SMAD2/HDAC2/WWTR1/GSK3B/SMAD4/RFLNB/DDX5/BMP2/FOXC1/PPP2CA/FOXF2/PHLDB2/SDCBP/WNT5A/KLHL12/CLASP2/SPRY1/GCNT2/RTN4/EPB41L5/PBLD	27
BP	GO:0071560	cellular response to transforming growth factor beta stimulus	38/1379	193/13240	8.10E-05	0.015627299	ENSG00000010810/ENSG00000137801/ENSG00000153071/ENSG00000106799/ENSG00000163347/ENSG00000105974/ENSG00000073712/ENSG00000175387/ENSG00000049323/ENSG00000172572/ENSG00000108389/ENSG00000196591/ENSG00000164442/ENSG00000167193/ENSG00000148498/ENSG00000129515/ENSG00000141646/ENSG00000050165/ENSG00000113658/ENSG00000124486/ENSG00000137834/ENSG00000151694/ENSG00000113580/ENSG00000137575/ENSG00000169398…	FYN/THBS1/DAB2/TGFBR1/CLDN1/CAV1/FERMT2/SMAD2/LTBP1/PDE3A/MTMR4/HDAC2/CITED2/CRK/PARD3/SNX6/SMAD4/DKK3/SMAD5/USP9X/SMAD6/ADAM17/NR3C1/SDCBP/PTK2/WNT5A/PMEPA1/ID1/GCNT2/PEG10/EPB41L5/MAP3K7/TRIM33/KLF10/PBLD/FBN2/ADAM9/BMPR1A	38
BP	GO:0048339	paraxial mesoderm development	8/1379	16/13240	8.11E-05	0.015627299	ENSG00000137693/ENSG00000069248/ENSG00000175387/ENSG00000054598/ENSG00000131558/ENSG00000114251/ENSG00000115109/ENSG00000107779	YAP1/NUP133/SMAD2/FOXC1/EXOC4/WNT5A/EPB41L5/BMPR1A	8
BP	GO:0051973	positive regulation of telomerase activity	12/1379	34/13240	9.58E-05	0.017796595	ENSG00000136997/ENSG00000168036/ENSG00000135549/ENSG00000080824/ENSG00000173273/ENSG00000120438/ENSG00000079246/ENSG00000100030/ENSG00000140694/ENSG00000128513/ENSG00000130826/ENSG00000110958	MYC/CTNNB1/PKIB/HSP90AA1/TNKS/TCP1/XRCC5/MAPK1/PARN/POT1/DKC1/PTGES3	12
BP	GO:0043687	post-translational protein modification	61/1379	363/13240	0.00010742	0.018832452	ENSG00000146674/ENSG00000163430/ENSG00000145604/ENSG00000137955/ENSG00000142871/ENSG00000135862/ENSG00000005812/ENSG00000173692/ENSG00000116016/ENSG00000068878/ENSG00000165572/ENSG00000141030/ENSG00000003096/ENSG00000049323/ENSG00000109790/ENSG00000072803/ENSG00000144744/ENSG00000095261/ENSG00000203668/ENSG00000184007/ENSG00000198612/ENSG00000055130/ENSG00000103769/ENSG00000041357/ENSG00000169018…	IGFBP3/FSTL1/SKP2/RABGGTB/CYR61/LAMC1/FBXL3/PSMD1/EPAS1/PSME4/KBTBD6/COPS3/KLHL13/LTBP1/KLHL5/FBXW11/UBA3/PSMD5/CHML/PTP4A2/COPS8/CUL1/RAB11A/PSMA4/FEM1B/PSMC2/ASB7/GAN/PSMC6/CALU/FBXO10/FEM1C/COP1/UBXN7/AGTPBP1/ARSJ/PSMA3/CUL3/CUL4A/FBXL5/DCAF16/RAB2A/PSMC1/CAND1/FBXO11/TGOLN2/KLHL2/PSMD14/RBBP5/LRR1/NAE1/COPS4/DCUN1D1/FBXW2/CDH2/CUL2/STT3B/WSB1/RAB1A/ERCC8/ARSB	61
BP	GO:0071559	response to transforming growth factor beta	38/1379	196/13240	0.00011381	0.018832452	ENSG00000010810/ENSG00000137801/ENSG00000153071/ENSG00000106799/ENSG00000163347/ENSG00000105974/ENSG00000073712/ENSG00000175387/ENSG00000049323/ENSG00000172572/ENSG00000108389/ENSG00000196591/ENSG00000164442/ENSG00000167193/ENSG00000148498/ENSG00000129515/ENSG00000141646/ENSG00000050165/ENSG00000113658/ENSG00000124486/ENSG00000137834/ENSG00000151694/ENSG00000113580/ENSG00000137575/ENSG00000169398…	FYN/THBS1/DAB2/TGFBR1/CLDN1/CAV1/FERMT2/SMAD2/LTBP1/PDE3A/MTMR4/HDAC2/CITED2/CRK/PARD3/SNX6/SMAD4/DKK3/SMAD5/USP9X/SMAD6/ADAM17/NR3C1/SDCBP/PTK2/WNT5A/PMEPA1/ID1/GCNT2/PEG10/EPB41L5/MAP3K7/TRIM33/KLF10/PBLD/FBN2/ADAM9/BMPR1A	38
BP	GO:0034249	negative regulation of cellular amide metabolic process	46/1379	253/13240	0.000116401	0.018832452	ENSG00000215301/ENSG00000136231/ENSG00000198791/ENSG00000069248/ENSG00000047315/ENSG00000128699/ENSG00000133704/ENSG00000137642/ENSG00000188613/ENSG00000175387/ENSG00000058804/ENSG00000123908/ENSG00000132356/ENSG00000073792/ENSG00000085415/ENSG00000132170/ENSG00000113569/ENSG00000055917/ENSG00000185728/ENSG00000171617/ENSG00000126070/ENSG00000108654/ENSG00000135387/ENSG00000142279/ENSG00000171867…	DDX3X/IGF2BP3/CNOT7/NUP133/POLR2B/ORMDL1/IPO8/SORL1/NANOS1/SMAD2/NDC1/AGO2/PRKAA1/IGF2BP2/SEH1L/PPARG/NUP155/PUM2/YTHDF3/ENC1/AGO3/DDX5/CAPRIN1/WTIP/PRNP/DHX9/NUP98/SYNCRIP/NUP160/CNOT6L/CPEB4/NUP153/MEX3C/PURA/IREB2/DHFR/PRKRA/RC3H1/FXR1/SRP9/AGO1/TIA1/PPP3CA/CNOT2/NUP35/QKI	46
BP	GO:0050657	nucleic acid transport	36/1379	183/13240	0.000125607	0.018832452	ENSG00000136231/ENSG00000122068/ENSG00000184575/ENSG00000069248/ENSG00000136450/ENSG00000163904/ENSG00000157106/ENSG00000138757/ENSG00000169251/ENSG00000058804/ENSG00000163577/ENSG00000073792/ENSG00000085415/ENSG00000126226/ENSG00000112081/ENSG00000113569/ENSG00000138095/ENSG00000173273/ENSG00000115875/ENSG00000173726/ENSG00000135829/ENSG00000110713/ENSG00000173744/ENSG00000030066/ENSG00000138035…	IGF2BP3/FYTTD1/XPOT/NUP133/SRSF1/SENP2/SMG1/G3BP2/NMD3/NDC1/EIF5A2/IGF2BP2/SEH1L/PCID2/SRSF3/NUP155/LRPPRC/TNKS/SRSF7/TOMM20/DHX9/NUP98/AGFG1/NUP160/PNPT1/NUP153/CPSF3/XPO7/ABCE1/SRSF10/NCBP3/NCBP2/HHEX/NUP35/XPO1/QKI	36
BP	GO:0050658	RNA transport	36/1379	183/13240	0.000125607	0.018832452	ENSG00000136231/ENSG00000122068/ENSG00000184575/ENSG00000069248/ENSG00000136450/ENSG00000163904/ENSG00000157106/ENSG00000138757/ENSG00000169251/ENSG00000058804/ENSG00000163577/ENSG00000073792/ENSG00000085415/ENSG00000126226/ENSG00000112081/ENSG00000113569/ENSG00000138095/ENSG00000173273/ENSG00000115875/ENSG00000173726/ENSG00000135829/ENSG00000110713/ENSG00000173744/ENSG00000030066/ENSG00000138035…	IGF2BP3/FYTTD1/XPOT/NUP133/SRSF1/SENP2/SMG1/G3BP2/NMD3/NDC1/EIF5A2/IGF2BP2/SEH1L/PCID2/SRSF3/NUP155/LRPPRC/TNKS/SRSF7/TOMM20/DHX9/NUP98/AGFG1/NUP160/PNPT1/NUP153/CPSF3/XPO7/ABCE1/SRSF10/NCBP3/NCBP2/HHEX/NUP35/XPO1/QKI	36
BP	GO:0006913	nucleocytoplasmic transport	55/1379	320/13240	0.000126569	0.018832452	ENSG00000083312/ENSG00000186432/ENSG00000122068/ENSG00000184575/ENSG00000069248/ENSG00000136450/ENSG00000132953/ENSG00000133704/ENSG00000157106/ENSG00000169251/ENSG00000058804/ENSG00000205339/ENSG00000065150/ENSG00000119335/ENSG00000148737/ENSG00000085415/ENSG00000186298/ENSG00000126226/ENSG00000112081/ENSG00000113569/ENSG00000168710/ENSG00000152104/ENSG00000115875/ENSG00000082701/ENSG00000135829…	TNPO1/KPNA4/FYTTD1/XPOT/NUP133/SRSF1/XPO4/IPO8/SMG1/NMD3/NDC1/IPO7/IPO5/SET/TCF7L2/SEH1L/PPP1CC/PCID2/SRSF3/NUP155/AHCYL1/PTPN14/SRSF7/GSK3B/DHX9/NUP98/UHMK1/AGFG1/NUP160/KPNA2/HEATR3/GEMIN5/CSE1L/NUP153/MAPK1/CPSF3/MAPK14/XPO7/RANBP6/IPO11/ABCE1/SRSF10/CTDSPL2/NCBP2/KPNB1/KPNA5/HHEX/MED1/GEMIN2/PPP3CA/NUP35/XPO1/DDX20/NEDD4/CDK1	55
BP	GO:0060485	mesenchyme development	40/1379	211/13240	0.000126659	0.018832452	ENSG00000137693/ENSG00000153071/ENSG00000121039/ENSG00000106799/ENSG00000136997/ENSG00000100201/ENSG00000168214/ENSG00000069248/ENSG00000168036/ENSG00000171862/ENSG00000175387/ENSG00000196591/ENSG00000164442/ENSG00000204217/ENSG00000018408/ENSG00000082701/ENSG00000141646/ENSG00000183688/ENSG00000108654/ENSG00000125845/ENSG00000054598/ENSG00000113575/ENSG00000100030/ENSG00000131558/ENSG00000137273…	YAP1/DAB2/RDH10/TGFBR1/MYC/DDX17/RBPJ/NUP133/CTNNB1/PTEN/SMAD2/HDAC2/CITED2/BMPR2/WWTR1/GSK3B/SMAD4/RFLNB/DDX5/BMP2/FOXC1/PPP2CA/MAPK1/EXOC4/FOXF2/PHLDB2/SDCBP/WNT5A/KLHL12/CLASP2/SPRY1/GCNT2/RTN4/EPB41L5/PBLD/NRG1/BMPR1A/JAG1/NEDD4/AMER1	40
BP	GO:0051196	regulation of coenzyme metabolic process	20/1379	80/13240	0.000152158	0.021995278	ENSG00000147162/ENSG00000069248/ENSG00000004799/ENSG00000065833/ENSG00000164951/ENSG00000082212/ENSG00000058804/ENSG00000132356/ENSG00000085415/ENSG00000113569/ENSG00000106617/ENSG00000068024/ENSG00000110713/ENSG00000030066/ENSG00000124789/ENSG00000172331/ENSG00000143437/ENSG00000163002/ENSG00000091140/ENSG00000123836	OGT/NUP133/PDK4/ME1/PDP1/ME2/NDC1/PRKAA1/SEH1L/NUP155/PRKAG2/HDAC4/NUP98/NUP160/NUP153/BPGM/ARNT/NUP35/DLD/PFKFB2	20
BP	GO:0051169	nuclear transport	55/1379	323/13240	0.000162525	0.022390553	ENSG00000083312/ENSG00000186432/ENSG00000122068/ENSG00000184575/ENSG00000069248/ENSG00000136450/ENSG00000132953/ENSG00000133704/ENSG00000157106/ENSG00000169251/ENSG00000058804/ENSG00000205339/ENSG00000065150/ENSG00000119335/ENSG00000148737/ENSG00000085415/ENSG00000186298/ENSG00000126226/ENSG00000112081/ENSG00000113569/ENSG00000168710/ENSG00000152104/ENSG00000115875/ENSG00000082701/ENSG00000135829…	TNPO1/KPNA4/FYTTD1/XPOT/NUP133/SRSF1/XPO4/IPO8/SMG1/NMD3/NDC1/IPO7/IPO5/SET/TCF7L2/SEH1L/PPP1CC/PCID2/SRSF3/NUP155/AHCYL1/PTPN14/SRSF7/GSK3B/DHX9/NUP98/UHMK1/AGFG1/NUP160/KPNA2/HEATR3/GEMIN5/CSE1L/NUP153/MAPK1/CPSF3/MAPK14/XPO7/RANBP6/IPO11/ABCE1/SRSF10/CTDSPL2/NCBP2/KPNB1/KPNA5/HHEX/MED1/GEMIN2/PPP3CA/NUP35/XPO1/DDX20/NEDD4/CDK1	55
BP	GO:0009408	response to heat	32/1379	158/13240	0.000167121	0.022390553	ENSG00000137801/ENSG00000023839/ENSG00000176907/ENSG00000069248/ENSG00000198727/ENSG00000086061/ENSG00000058804/ENSG00000109971/ENSG00000164070/ENSG00000085415/ENSG00000196591/ENSG00000113569/ENSG00000080824/ENSG00000082701/ENSG00000140403/ENSG00000110713/ENSG00000186868/ENSG00000030066/ENSG00000105993/ENSG00000124789/ENSG00000100030/ENSG00000254087/ENSG00000110172/ENSG00000108443/ENSG00000025156…	THBS1/ABCC2/TCIM/NUP133/MT-CYB/DNAJA1/NDC1/HSPA8/HSPA4L/SEH1L/HDAC2/NUP155/HSP90AA1/GSK3B/DNAJA4/NUP98/MAPT/NUP160/DNAJB6/NUP153/MAPK1/LYN/CHORDC1/RPS6KB1/HSF2/GCLC/HSPA13/DNAJA2/NF1/NUP35/HSPA14/PTGES3	32
BP	GO:0006402	mRNA catabolic process	56/1379	331/13240	0.000169259	0.022390553	ENSG00000083312/ENSG00000172795/ENSG00000156976/ENSG00000172239/ENSG00000136231/ENSG00000173692/ENSG00000161970/ENSG00000198791/ENSG00000068878/ENSG00000164924/ENSG00000120705/ENSG00000157106/ENSG00000188613/ENSG00000123908/ENSG00000119335/ENSG00000109971/ENSG00000073792/ENSG00000126226/ENSG00000095261/ENSG00000055917/ENSG00000185728/ENSG00000174606/ENSG00000009307/ENSG00000126070/ENSG00000108654…	TNPO1/DCP2/EIF4A2/PAIP1/IGF2BP3/PSMD1/RPL26/CNOT7/PSME4/YWHAZ/ETF1/SMG1/NANOS1/AGO2/SET/HSPA8/IGF2BP2/PCID2/PSMD5/PUM2/YTHDF3/ANGEL2/CSDE1/AGO3/DDX5/TARDBP/PSMA4/PSMC2/FASTKD3/DHX9/DIS3/SYNCRIP/PPP2CA/PSMC6/CNOT6L/PNPT1/RPL5/HBS1L/PSMA3/MAPK14/DDX6/PAN3/RPL22/PSMC1/PARN/RC3H1/FXR1/PRR5L/NCBP2/PSMD14/AGO1/CNOT2/FASTKD1/XPO1/PABPC1/QKI	56
BP	GO:0070646	protein modification by small protein removal	48/1379	272/13240	0.000176008	0.022390553	ENSG00000145604/ENSG00000147162/ENSG00000106799/ENSG00000136997/ENSG00000173692/ENSG00000068878/ENSG00000171862/ENSG00000163904/ENSG00000187555/ENSG00000175387/ENSG00000141030/ENSG00000107854/ENSG00000078747/ENSG00000138134/ENSG00000101557/ENSG00000095261/ENSG00000133101/ENSG00000173273/ENSG00000170832/ENSG00000141646/ENSG00000198612/ENSG00000041357/ENSG00000124486/ENSG00000173726/ENSG00000161057…	SKP2/OGT/TGFBR1/MYC/PSMD1/PSME4/PTEN/SENP2/USP7/SMAD2/COPS3/TNKS2/ITCH/STAMBPL1/USP14/PSMD5/CCNA1/TNKS/USP32/SMAD4/COPS8/PSMA4/USP9X/TOMM20/PSMC2/YY1/PSMC6/SENP1/ASXL2/USP13/USP3/CCNA2/PSMA3/MDM4/BIRC2/STAM/PSMC1/OTUD4/KDM1B/PSMD14/COPS4/MAP3K7/ACTL6A/USP24/ZRANB1/USPL1/CDK1/UIMC1	48
BP	GO:0051236	establishment of RNA localization	36/1379	186/13240	0.000176405	0.022390553	ENSG00000136231/ENSG00000122068/ENSG00000184575/ENSG00000069248/ENSG00000136450/ENSG00000163904/ENSG00000157106/ENSG00000138757/ENSG00000169251/ENSG00000058804/ENSG00000163577/ENSG00000073792/ENSG00000085415/ENSG00000126226/ENSG00000112081/ENSG00000113569/ENSG00000138095/ENSG00000173273/ENSG00000115875/ENSG00000173726/ENSG00000135829/ENSG00000110713/ENSG00000173744/ENSG00000030066/ENSG00000138035…	IGF2BP3/FYTTD1/XPOT/NUP133/SRSF1/SENP2/SMG1/G3BP2/NMD3/NDC1/EIF5A2/IGF2BP2/SEH1L/PCID2/SRSF3/NUP155/LRPPRC/TNKS/SRSF7/TOMM20/DHX9/NUP98/AGFG1/NUP160/PNPT1/NUP153/CPSF3/XPO7/ABCE1/SRSF10/NCBP3/NCBP2/HHEX/NUP35/XPO1/QKI	36
BP	GO:1903827	regulation of cellular protein localization	73/1379	463/13240	0.000188967	0.023141185	ENSG00000010810/ENSG00000135823/ENSG00000119729/ENSG00000153071/ENSG00000176697/ENSG00000109332/ENSG00000168036/ENSG00000162852/ENSG00000132953/ENSG00000164924/ENSG00000134308/ENSG00000075711/ENSG00000086061/ENSG00000213625/ENSG00000137642/ENSG00000169251/ENSG00000138018/ENSG00000047932/ENSG00000169410/ENSG00000150753/ENSG00000141367/ENSG00000120992/ENSG00000065150/ENSG00000148737/ENSG00000132356…	FYN/STX6/RHOQ/DAB2/BDNF/UBE2D3/CTNNB1/CNST/XPO4/YWHAZ/YWHAQ/DLG1/DNAJA1/LEPROT/SORL1/NMD3/SELENOI/GOPC/PTPN9/CCT5/CLTC/LYPLA1/IPO5/TCF7L2/PRKAA1/VPS35/YWHAG/PLS1/TCP1/PTPN14/GNAI1/GSK3B/FAM20B/KIF5B/RAB11A/PRNP/CCT6A/GPD1L/NPTN/UHMK1/ACSL3/MAPT/PICALM/DCLK2/PRKCI/CCT8/MAPK1/MAPK14/SH3TC2/WDR75/CSNK2A1/STARD7/DPH6/CSNK2A2/WNT5A/CTDSPL2/PRR5L/ICE1/EDEM1/RTN4/MED1/HUWE1/EPB41L2/CDH2/TP53BP2/DKC1/XPO…	73
BP	GO:1903829	positive regulation of cellular protein localization	53/1379	310/13240	0.000191213	0.023141185	ENSG00000010810/ENSG00000109332/ENSG00000162852/ENSG00000132953/ENSG00000164924/ENSG00000134308/ENSG00000075711/ENSG00000213625/ENSG00000137642/ENSG00000169251/ENSG00000138018/ENSG00000169410/ENSG00000150753/ENSG00000065150/ENSG00000148737/ENSG00000132356/ENSG00000170027/ENSG00000120756/ENSG00000120438/ENSG00000127955/ENSG00000082701/ENSG00000116199/ENSG00000170759/ENSG00000103769/ENSG00000171867…	FYN/UBE2D3/CNST/XPO4/YWHAZ/YWHAQ/DLG1/LEPROT/SORL1/NMD3/SELENOI/PTPN9/CCT5/IPO5/TCF7L2/PRKAA1/YWHAG/PLS1/TCP1/GNAI1/GSK3B/FAM20B/KIF5B/RAB11A/PRNP/CCT6A/GPD1L/NPTN/ACSL3/MAPT/PRKCI/CCT8/MAPK1/MAPK14/WDR75/STARD7/DPH6/CSNK2A2/CTDSPL2/PRR5L/ICE1/EDEM1/RTN4/MED1/HUWE1/EPB41L2/TP53BP2/DKC1/NRG1/HHAT/RAB29/GNL3/CDK1	53
BP	GO:0034599	cellular response to oxidative stress	44/1379	244/13240	0.000196501	0.023240694	ENSG00000100867/ENSG00000198431/ENSG00000143384/ENSG00000116016/ENSG00000140416/ENSG00000168036/ENSG00000135046/ENSG00000105976/ENSG00000196715/ENSG00000132356/ENSG00000104687/ENSG00000101544/ENSG00000196591/ENSG00000167193/ENSG00000165672/ENSG00000244405/ENSG00000134954/ENSG00000119508/ENSG00000186868/ENSG00000050748/ENSG00000138035/ENSG00000132646/ENSG00000176171/ENSG00000100030/ENSG00000145386…	DHRS2/TXNRD1/MCL1/EPAS1/TPM1/CTNNB1/ANXA1/MET/VKORC1L1/PRKAA1/GSR/ADNP2/HDAC2/CRK/PRDX3/ETV5/ETS1/NR4A3/MAPT/MAPK9/PNPT1/PCNA/BNIP3/MAPK1/CCNA2/UBQLN1/PLEKHA1/DHFR/PRKRA/FZD1/PPARGC1B/IMPACT/GPR37/PRR5L/ARNT/STAU1/NCOA7/CHUK/NET1/PAWR/GCH1/PDE8A/CDK1/CAT	44
BP	GO:0016925	protein sumoylation	21/1379	88/13240	0.00021286	0.024616053	ENSG00000069248/ENSG00000168036/ENSG00000163904/ENSG00000126261/ENSG00000058804/ENSG00000085415/ENSG00000113569/ENSG00000068024/ENSG00000110713/ENSG00000030066/ENSG00000079387/ENSG00000132646/ENSG00000124789/ENSG00000172845/ENSG00000187098/ENSG00000131788/ENSG00000143437/ENSG00000163002/ENSG00000100302/ENSG00000140382/ENSG00000163938	NUP133/CTNNB1/SENP2/UBA2/NDC1/SEH1L/NUP155/HDAC4/NUP98/NUP160/SENP1/PCNA/NUP153/SP3/MITF/PIAS3/ARNT/NUP35/RASD2/HMG20A/GNL3	21
BP	GO:1904872	regulation of telomerase RNA localization to Cajal body	8/1379	18/13240	0.000227732	0.025388411	ENSG00000172795/ENSG00000150753/ENSG00000120438/ENSG00000144736/ENSG00000146731/ENSG00000156261/ENSG00000140694/ENSG00000130826	DCP2/CCT5/TCP1/SHQ1/CCT6A/CCT8/PARN/DKC1	8
BP	GO:0030177	positive regulation of Wnt signaling pathway	30/1379	147/13240	0.000229296	0.025388411	ENSG00000137693/ENSG00000153071/ENSG00000215301/ENSG00000150764/ENSG00000107984/ENSG00000173692/ENSG00000168214/ENSG00000105974/ENSG00000068878/ENSG00000106723/ENSG00000107854/ENSG00000069329/ENSG00000095261/ENSG00000173273/ENSG00000205213/ENSG00000177565/ENSG00000125845/ENSG00000041357/ENSG00000161057/ENSG00000035499/ENSG00000100519/ENSG00000100567/ENSG00000101266/ENSG00000100764/ENSG00000114251…	YAP1/DAB2/DDX3X/DIXDC1/DKK1/PSMD1/RBPJ/CAV1/PSME4/SPIN1/TNKS2/VPS35/PSMD5/TNKS/LGR4/TBL1XR1/BMP2/PSMA4/PSMC2/DEPDC1B/PSMC6/PSMA3/CSNK2A1/PSMC1/WNT5A/PSMD14/HHEX/WNK1/ZRANB1/AMER1	30
BP	GO:0032204	regulation of telomere maintenance	19/1379	78/13240	0.000316396	0.031294032	ENSG00000172795/ENSG00000166848/ENSG00000136997/ENSG00000168036/ENSG00000157106/ENSG00000187555/ENSG00000107854/ENSG00000150753/ENSG00000135549/ENSG00000173273/ENSG00000120438/ENSG00000079246/ENSG00000146731/ENSG00000156261/ENSG00000100030/ENSG00000140694/ENSG00000128513/ENSG00000130826/ENSG00000163938	DCP2/TERF2IP/MYC/CTNNB1/SMG1/USP7/TNKS2/CCT5/PKIB/TNKS/TCP1/XRCC5/CCT6A/CCT8/MAPK1/PARN/POT1/DKC1/GNL3	19
BP	GO:0007178	transmembrane receptor protein serine/threonine kinase signaling pathway	46/1379	264/13240	0.000319921	0.031294032	ENSG00000137801/ENSG00000163430/ENSG00000153071/ENSG00000106799/ENSG00000142871/ENSG00000107984/ENSG00000109332/ENSG00000168214/ENSG00000105974/ENSG00000153162/ENSG00000073712/ENSG00000175387/ENSG00000049323/ENSG00000108389/ENSG00000164442/ENSG00000141448/ENSG00000204217/ENSG00000148498/ENSG00000018408/ENSG00000129515/ENSG00000141646/ENSG00000050165/ENSG00000108654/ENSG00000113658/ENSG00000125845…	THBS1/FSTL1/DAB2/TGFBR1/CYR61/DKK1/UBE2D3/RBPJ/CAV1/BMP6/FERMT2/SMAD2/LTBP1/MTMR4/CITED2/GATA6/BMPR2/PARD3/WWTR1/SNX6/SMAD4/DKK3/DDX5/SMAD5/BMP2/USP9X/SMAD6/ADAM17/MAPK14/SDCBP/PTK2/FZD1/WNT5A/CTDSPL2/PMEPA1/ID1/GCNT2/PEG10/SPART/MAP3K7/TRIM33/KLF10/PBLD/FBN2/ADAM9/BMPR1A	46
BP	GO:0007507	heart development	69/1379	440/13240	0.000328891	0.031294032	ENSG00000137693/ENSG00000174705/ENSG00000106799/ENSG00000133816/ENSG00000142871/ENSG00000107984/ENSG00000166068/ENSG00000168214/ENSG00000140416/ENSG00000140795/ENSG00000168036/ENSG00000171862/ENSG00000163904/ENSG00000135766/ENSG00000107758/ENSG00000175387/ENSG00000049323/ENSG00000171316/ENSG00000156052/ENSG00000132170/ENSG00000132429/ENSG00000154734/ENSG00000169855/ENSG00000164442/ENSG00000134250…	YAP1/SH3PXD2B/TGFBR1/MICAL2/CYR61/DKK1/SPRED1/RBPJ/TPM1/MYLK3/CTNNB1/PTEN/SENP2/EGLN1/PPP3CB/SMAD2/LTBP1/CHD7/GNAQ/PPARG/POPDC3/ADAMTS1/ROBO1/CITED2/NOTCH2/GATA6/BMPR2/SMAD4/C3orf58/MIB1/GJC1/BMP2/LMO4/FOXC1/CRKL/PTCH1/SMAD6/BICC1/ZBTB14/PCNA/STK4/MAPK1/SMYD2/MAPK14/CXADR/PRKAR1A/PTK2/FZD1/WNT5A/SGCB/ADGRG6/ID1/SPRY1/RTN4/TAB2/HHEX/MED1/MEIS1/LUZP1/NF1/NRG1/FLRT2/GLI2/BMPR1A/IFT57/JAG1/UBE4B/NEDD…	69
BP	GO:0090670	RNA localization to Cajal body	8/1379	19/13240	0.000357598	0.031294032	ENSG00000172795/ENSG00000150753/ENSG00000120438/ENSG00000144736/ENSG00000146731/ENSG00000156261/ENSG00000140694/ENSG00000130826	DCP2/CCT5/TCP1/SHQ1/CCT6A/CCT8/PARN/DKC1	8
BP	GO:0090671	telomerase RNA localization to Cajal body	8/1379	19/13240	0.000357598	0.031294032	ENSG00000172795/ENSG00000150753/ENSG00000120438/ENSG00000144736/ENSG00000146731/ENSG00000156261/ENSG00000140694/ENSG00000130826	DCP2/CCT5/TCP1/SHQ1/CCT6A/CCT8/PARN/DKC1	8
BP	GO:0090672	telomerase RNA localization	8/1379	19/13240	0.000357598	0.031294032	ENSG00000172795/ENSG00000150753/ENSG00000120438/ENSG00000144736/ENSG00000146731/ENSG00000156261/ENSG00000140694/ENSG00000130826	DCP2/CCT5/TCP1/SHQ1/CCT6A/CCT8/PARN/DKC1	8
BP	GO:0090685	RNA localization to nucleus	8/1379	19/13240	0.000357598	0.031294032	ENSG00000172795/ENSG00000150753/ENSG00000120438/ENSG00000144736/ENSG00000146731/ENSG00000156261/ENSG00000140694/ENSG00000130826	DCP2/CCT5/TCP1/SHQ1/CCT6A/CCT8/PARN/DKC1	8
BP	GO:0038061	NIK/NF-kappaB signaling	25/1379	117/13240	0.000357846	0.031294032	ENSG00000166848/ENSG00000173692/ENSG00000068878/ENSG00000166326/ENSG00000072803/ENSG00000144744/ENSG00000095261/ENSG00000120889/ENSG00000056586/ENSG00000198612/ENSG00000126070/ENSG00000055130/ENSG00000041357/ENSG00000161057/ENSG00000000003/ENSG00000100519/ENSG00000186660/ENSG00000100567/ENSG00000110330/ENSG00000100764/ENSG00000135870/ENSG00000115233/ENSG00000092847/ENSG00000135341/ENSG00000213341	TERF2IP/PSMD1/PSME4/TRIM44/FBXW11/UBA3/PSMD5/TNFRSF10B/RC3H2/COPS8/AGO3/CUL1/PSMA4/PSMC2/TSPAN6/PSMC6/ZFP91/PSMA3/BIRC2/PSMC1/RC3H1/PSMD14/AGO1/MAP3K7/CHUK	25
BP	GO:0016202	regulation of striated muscle tissue development	23/1379	104/13240	0.000360767	0.031294032	ENSG00000106799/ENSG00000107984/ENSG00000100201/ENSG00000168214/ENSG00000168036/ENSG00000171862/ENSG00000123213/ENSG00000132356/ENSG00000141448/ENSG00000141646/ENSG00000068024/ENSG00000108654/ENSG00000125845/ENSG00000112062/ENSG00000108443/ENSG00000186260/ENSG00000174738/ENSG00000113161/ENSG00000105887/ENSG00000143995/ENSG00000157168/ENSG00000107779/ENSG00000170312	TGFBR1/DKK1/DDX17/RBPJ/CTNNB1/PTEN/NLN/PRKAA1/GATA6/SMAD4/HDAC4/DDX5/BMP2/MAPK14/RPS6KB1/MRTFB/NR1D2/HMGCR/MTPN/MEIS1/NRG1/BMPR1A/CDK1	23
BP	GO:1904816	positive regulation of protein localization to chromosome, telomeric region	6/1379	11/13240	0.000367348	0.031294032	ENSG00000150753/ENSG00000120438/ENSG00000146731/ENSG00000156261/ENSG00000130826/ENSG00000163938	CCT5/TCP1/CCT6A/CCT8/DKC1/GNL3	6
BP	GO:0010718	positive regulation of epithelial to mesenchymal transition	13/1379	44/13240	0.000377997	0.031294032	ENSG00000153071/ENSG00000106799/ENSG00000168036/ENSG00000175387/ENSG00000148737/ENSG00000196591/ENSG00000018408/ENSG00000141646/ENSG00000125845/ENSG00000054598/ENSG00000137575/ENSG00000111846/ENSG00000115109	DAB2/TGFBR1/CTNNB1/SMAD2/TCF7L2/HDAC2/WWTR1/SMAD4/BMP2/FOXC1/SDCBP/GCNT2/EPB41L5	13
BP	GO:0051972	regulation of telomerase activity	13/1379	44/13240	0.000377997	0.031294032	ENSG00000136997/ENSG00000168036/ENSG00000135549/ENSG00000132170/ENSG00000080824/ENSG00000173273/ENSG00000120438/ENSG00000079246/ENSG00000100030/ENSG00000140694/ENSG00000128513/ENSG00000130826/ENSG00000110958	MYC/CTNNB1/PKIB/PPARG/HSP90AA1/TNKS/TCP1/XRCC5/MAPK1/PARN/POT1/DKC1/PTGES3	13
BP	GO:0048762	mesenchymal cell differentiation	33/1379	172/13240	0.000380466	0.031294032	ENSG00000153071/ENSG00000121039/ENSG00000106799/ENSG00000100201/ENSG00000168214/ENSG00000168036/ENSG00000171862/ENSG00000175387/ENSG00000196591/ENSG00000018408/ENSG00000082701/ENSG00000141646/ENSG00000183688/ENSG00000108654/ENSG00000125845/ENSG00000054598/ENSG00000113575/ENSG00000100030/ENSG00000137273/ENSG00000144824/ENSG00000137575/ENSG00000114251/ENSG00000117153/ENSG00000163539/ENSG00000164056…	DAB2/RDH10/TGFBR1/DDX17/RBPJ/CTNNB1/PTEN/SMAD2/HDAC2/WWTR1/GSK3B/SMAD4/RFLNB/DDX5/BMP2/FOXC1/PPP2CA/MAPK1/FOXF2/PHLDB2/SDCBP/WNT5A/KLHL12/CLASP2/SPRY1/GCNT2/RTN4/EPB41L5/PBLD/NRG1/BMPR1A/JAG1/AMER1	33
BP	GO:0000209	protein polyubiquitination	48/1379	281/13240	0.000383791	0.031294032	ENSG00000145604/ENSG00000005812/ENSG00000109332/ENSG00000173692/ENSG00000068878/ENSG00000145860/ENSG00000166326/ENSG00000107854/ENSG00000078747/ENSG00000130177/ENSG00000166233/ENSG00000072803/ENSG00000092148/ENSG00000095261/ENSG00000173273/ENSG00000056586/ENSG00000145495/ENSG00000055130/ENSG00000041357/ENSG00000161057/ENSG00000108578/ENSG00000094880/ENSG00000100519/ENSG00000186660/ENSG00000147912…	SKP2/FBXL3/UBE2D3/PSMD1/PSME4/RNF145/TRIM44/TNKS2/ITCH/CDC16/ARIH1/FBXW11/HECTD1/PSMD5/TNKS/RC3H2/MARCH6/CUL1/PSMA4/PSMC2/BLMH/CDC23/PSMC6/ZFP91/FBXO10/ANKIB1/PSMA3/CUL3/FBXL5/LONRF1/MARCH5/BIRC2/PSMC1/RNF168/FBXO11/PSMD14/HUWE1/UBE2E3/FBXW2/WWP1/UBE2Q2/WSB1/RNF14/UBE4B/NEDD4/UBE3C/UBR2/ERCC8	48
BP	GO:0007004	telomere maintenance via telomerase	17/1379	67/13240	0.000385698	0.031294032	ENSG00000172795/ENSG00000166848/ENSG00000168036/ENSG00000107854/ENSG00000150753/ENSG00000135549/ENSG00000080824/ENSG00000173273/ENSG00000120438/ENSG00000079246/ENSG00000146731/ENSG00000156261/ENSG00000100030/ENSG00000140694/ENSG00000128513/ENSG00000130826/ENSG00000110958	DCP2/TERF2IP/CTNNB1/TNKS2/CCT5/PKIB/HSP90AA1/TNKS/TCP1/XRCC5/CCT6A/CCT8/MAPK1/PARN/POT1/DKC1/PTGES3	17
BP	GO:0003222	ventricular trabecula myocardium morphogenesis	7/1379	15/13240	0.000396128	0.031294032	ENSG00000106799/ENSG00000168214/ENSG00000171316/ENSG00000125686/ENSG00000157168/ENSG00000107779/ENSG00000130939	TGFBR1/RBPJ/CHD7/MED1/NRG1/BMPR1A/UBE4B	7
BP	GO:0006999	nuclear pore organization	7/1379	15/13240	0.000396128	0.031294032	ENSG00000069248/ENSG00000058804/ENSG00000085415/ENSG00000110713/ENSG00000124789/ENSG00000115310/ENSG00000163002	NUP133/NDC1/SEH1L/NUP98/NUP153/RTN4/NUP35	7
BP	GO:0017148	negative regulation of translation	42/1379	237/13240	0.000397547	0.031294032	ENSG00000215301/ENSG00000136231/ENSG00000198791/ENSG00000069248/ENSG00000047315/ENSG00000133704/ENSG00000188613/ENSG00000175387/ENSG00000058804/ENSG00000123908/ENSG00000073792/ENSG00000085415/ENSG00000132170/ENSG00000113569/ENSG00000055917/ENSG00000185728/ENSG00000171617/ENSG00000126070/ENSG00000108654/ENSG00000135387/ENSG00000142279/ENSG00000135829/ENSG00000110713/ENSG00000135316/ENSG00000030066…	DDX3X/IGF2BP3/CNOT7/NUP133/POLR2B/IPO8/NANOS1/SMAD2/NDC1/AGO2/IGF2BP2/SEH1L/PPARG/NUP155/PUM2/YTHDF3/ENC1/AGO3/DDX5/CAPRIN1/WTIP/DHX9/NUP98/SYNCRIP/NUP160/CNOT6L/CPEB4/NUP153/MEX3C/PURA/IREB2/DHFR/PRKRA/RC3H1/FXR1/SRP9/AGO1/TIA1/PPP3CA/CNOT2/NUP35/QKI	42
BP	GO:0051193	regulation of cofactor metabolic process	21/1379	92/13240	0.000408045	0.031294032	ENSG00000147162/ENSG00000069248/ENSG00000004799/ENSG00000065833/ENSG00000164951/ENSG00000082212/ENSG00000058804/ENSG00000132356/ENSG00000085415/ENSG00000113569/ENSG00000106617/ENSG00000068024/ENSG00000110713/ENSG00000030066/ENSG00000124789/ENSG00000172331/ENSG00000143437/ENSG00000163002/ENSG00000091140/ENSG00000123836/ENSG00000125246	OGT/NUP133/PDK4/ME1/PDP1/ME2/NDC1/PRKAA1/SEH1L/NUP155/PRKAG2/HDAC4/NUP98/NUP160/NUP153/BPGM/ARNT/NUP35/DLD/PFKFB2/CLYBL	21
BP	GO:2000278	regulation of DNA biosynthetic process	21/1379	92/13240	0.000408045	0.031294032	ENSG00000172795/ENSG00000136997/ENSG00000168036/ENSG00000107854/ENSG00000150753/ENSG00000135549/ENSG00000120129/ENSG00000132170/ENSG00000080824/ENSG00000173273/ENSG00000204217/ENSG00000120438/ENSG00000079246/ENSG00000146731/ENSG00000156261/ENSG00000100030/ENSG00000133119/ENSG00000140694/ENSG00000128513/ENSG00000130826/ENSG00000110958	DCP2/MYC/CTNNB1/TNKS2/CCT5/PKIB/DUSP1/PPARG/HSP90AA1/TNKS/BMPR2/TCP1/XRCC5/CCT6A/CCT8/MAPK1/RFC3/PARN/POT1/DKC1/PTGES3	21
BP	GO:0048634	regulation of muscle organ development	23/1379	105/13240	0.000417296	0.031294032	ENSG00000106799/ENSG00000107984/ENSG00000100201/ENSG00000168214/ENSG00000168036/ENSG00000171862/ENSG00000123213/ENSG00000132356/ENSG00000141448/ENSG00000141646/ENSG00000068024/ENSG00000108654/ENSG00000125845/ENSG00000112062/ENSG00000108443/ENSG00000186260/ENSG00000174738/ENSG00000113161/ENSG00000105887/ENSG00000143995/ENSG00000157168/ENSG00000107779/ENSG00000170312	TGFBR1/DKK1/DDX17/RBPJ/CTNNB1/PTEN/NLN/PRKAA1/GATA6/SMAD4/HDAC4/DDX5/BMP2/MAPK14/RPS6KB1/MRTFB/NR1D2/HMGCR/MTPN/MEIS1/NRG1/BMPR1A/CDK1	23
BP	GO:1901861	regulation of muscle tissue development	23/1379	105/13240	0.000417296	0.031294032	ENSG00000106799/ENSG00000107984/ENSG00000100201/ENSG00000168214/ENSG00000168036/ENSG00000171862/ENSG00000123213/ENSG00000132356/ENSG00000141448/ENSG00000141646/ENSG00000068024/ENSG00000108654/ENSG00000125845/ENSG00000112062/ENSG00000108443/ENSG00000186260/ENSG00000174738/ENSG00000113161/ENSG00000105887/ENSG00000143995/ENSG00000157168/ENSG00000107779/ENSG00000170312	TGFBR1/DKK1/DDX17/RBPJ/CTNNB1/PTEN/NLN/PRKAA1/GATA6/SMAD4/HDAC4/DDX5/BMP2/MAPK14/RPS6KB1/MRTFB/NR1D2/HMGCR/MTPN/MEIS1/NRG1/BMPR1A/CDK1	23
BP	GO:0032206	positive regulation of telomere maintenance	14/1379	50/13240	0.000420942	0.031294032	ENSG00000168036/ENSG00000107854/ENSG00000150753/ENSG00000135549/ENSG00000173273/ENSG00000120438/ENSG00000079246/ENSG00000146731/ENSG00000156261/ENSG00000100030/ENSG00000140694/ENSG00000128513/ENSG00000130826/ENSG00000163938	CTNNB1/TNKS2/CCT5/PKIB/TNKS/TCP1/XRCC5/CCT6A/CCT8/MAPK1/PARN/POT1/DKC1/GNL3	14
BP	GO:0007223	Wnt signaling pathway, calcium modulating pathway	11/1379	34/13240	0.000445782	0.032673912	ENSG00000107984/ENSG00000168036/ENSG00000107758/ENSG00000123908/ENSG00000148737/ENSG00000126070/ENSG00000104290/ENSG00000114251/ENSG00000092847/ENSG00000138814/ENSG00000135341	DKK1/CTNNB1/PPP3CB/AGO2/TCF7L2/AGO3/FZD3/WNT5A/AGO1/PPP3CA/MAP3K7	11
BP	GO:0031100	animal organ regeneration	17/1379	68/13240	0.000465163	0.033620936	ENSG00000198727/ENSG00000163347/ENSG00000136450/ENSG00000132170/ENSG00000101911/ENSG00000119508/ENSG00000185920/ENSG00000128059/ENSG00000138035/ENSG00000132646/ENSG00000145386/ENSG00000101266/ENSG00000070770/ENSG00000110092/ENSG00000125686/ENSG00000118965/ENSG00000170312	MT-CYB/CLDN1/SRSF1/PPARG/PRPS2/NR4A3/PTCH1/PPAT/PNPT1/PCNA/CCNA2/CSNK2A1/CSNK2A2/CCND1/MED1/WDR35/CDK1	17
BP	GO:0010565	regulation of cellular ketone metabolic process	28/1379	140/13240	0.00051465	0.036431029	ENSG00000012660/ENSG00000115758/ENSG00000155096/ENSG00000173692/ENSG00000105974/ENSG00000068878/ENSG00000004799/ENSG00000153162/ENSG00000135046/ENSG00000164951/ENSG00000123684/ENSG00000132170/ENSG00000095261/ENSG00000131791/ENSG00000106617/ENSG00000050165/ENSG00000125845/ENSG00000041357/ENSG00000161057/ENSG00000119508/ENSG00000100519/ENSG00000185950/ENSG00000107566/ENSG00000100567/ENSG00000100764…	ELOVL5/ODC1/AZIN1/PSMD1/CAV1/PSME4/PDK4/BMP6/ANXA1/PDP1/LPGAT1/PPARG/PSMD5/PRKAB2/PRKAG2/DKK3/BMP2/PSMA4/PSMC2/NR4A3/PSMC6/IRS2/ERLIN1/PSMA3/PSMC1/PPARGC1B/PSMD14/DLD	28
BP	GO:0003206	cardiac chamber morphogenesis	22/1379	100/13240	0.000518043	0.036431029	ENSG00000106799/ENSG00000142871/ENSG00000168214/ENSG00000140416/ENSG00000135766/ENSG00000171316/ENSG00000154734/ENSG00000164442/ENSG00000134250/ENSG00000141448/ENSG00000204217/ENSG00000141646/ENSG00000054598/ENSG00000137834/ENSG00000157240/ENSG00000114251/ENSG00000112414/ENSG00000125686/ENSG00000157168/ENSG00000107779/ENSG00000101384/ENSG00000130939	TGFBR1/CYR61/RBPJ/TPM1/EGLN1/CHD7/ADAMTS1/CITED2/NOTCH2/GATA6/BMPR2/SMAD4/FOXC1/SMAD6/FZD1/WNT5A/ADGRG6/MED1/NRG1/BMPR1A/JAG1/UBE4B	22
BP	GO:0007179	transforming growth factor beta receptor signaling pathway	30/1379	154/13240	0.000527253	0.03658436	ENSG00000137801/ENSG00000153071/ENSG00000106799/ENSG00000105974/ENSG00000073712/ENSG00000175387/ENSG00000049323/ENSG00000108389/ENSG00000164442/ENSG00000148498/ENSG00000129515/ENSG00000141646/ENSG00000050165/ENSG00000113658/ENSG00000124486/ENSG00000137834/ENSG00000151694/ENSG00000137575/ENSG00000169398/ENSG00000124225/ENSG00000125968/ENSG00000111846/ENSG00000242265/ENSG00000135341/ENSG00000197323…	THBS1/DAB2/TGFBR1/CAV1/FERMT2/SMAD2/LTBP1/MTMR4/CITED2/PARD3/SNX6/SMAD4/DKK3/SMAD5/USP9X/SMAD6/ADAM17/SDCBP/PTK2/PMEPA1/ID1/GCNT2/PEG10/MAP3K7/TRIM33/KLF10/PBLD/FBN2/ADAM9/BMPR1A	30
BP	GO:0033962	cytoplasmic mRNA processing body assembly	8/1379	20/13240	0.000541896	0.037105632	ENSG00000198791/ENSG00000257103/ENSG00000138767/ENSG00000197102/ENSG00000110367/ENSG00000152520/ENSG00000135870/ENSG00000111596	CNOT7/LSM14A/CNOT6L/DYNC1H1/DDX6/PAN3/RC3H1/CNOT2	8
BP	GO:0006278	RNA-dependent DNA biosynthetic process	17/1379	69/13240	0.000558334	0.037734654	ENSG00000172795/ENSG00000166848/ENSG00000168036/ENSG00000107854/ENSG00000150753/ENSG00000135549/ENSG00000080824/ENSG00000173273/ENSG00000120438/ENSG00000079246/ENSG00000146731/ENSG00000156261/ENSG00000100030/ENSG00000140694/ENSG00000128513/ENSG00000130826/ENSG00000110958	DCP2/TERF2IP/CTNNB1/TNKS2/CCT5/PKIB/HSP90AA1/TNKS/TCP1/XRCC5/CCT6A/CCT8/MAPK1/PARN/POT1/DKC1/PTGES3	17
BP	GO:0038095	Fc-epsilon receptor signaling pathway	24/1379	114/13240	0.000584154	0.038916266	ENSG00000173692/ENSG00000068878/ENSG00000107758/ENSG00000051382/ENSG00000072803/ENSG00000095261/ENSG00000133703/ENSG00000055130/ENSG00000041357/ENSG00000161057/ENSG00000213281/ENSG00000119508/ENSG00000050748/ENSG00000100519/ENSG00000100030/ENSG00000100567/ENSG00000254087/ENSG00000180370/ENSG00000100764/ENSG00000115233/ENSG00000055208/ENSG00000138814/ENSG00000135341/ENSG00000213341	PSMD1/PSME4/PPP3CB/PIK3CB/FBXW11/PSMD5/KRAS/CUL1/PSMA4/PSMC2/NRAS/NR4A3/MAPK9/PSMC6/MAPK1/PSMA3/LYN/PAK2/PSMC1/PSMD14/TAB2/PPP3CA/MAP3K7/CHUK	24
BP	GO:0051054	positive regulation of DNA metabolic process	36/1379	198/13240	0.000614821	0.038916266	ENSG00000072274/ENSG00000136997/ENSG00000168036/ENSG00000153162/ENSG00000187555/ENSG00000107854/ENSG00000150753/ENSG00000135549/ENSG00000080824/ENSG00000173273/ENSG00000120438/ENSG00000079246/ENSG00000124486/ENSG00000135829/ENSG00000146731/ENSG00000132646/ENSG00000156261/ENSG00000100030/ENSG00000116062/ENSG00000133119/ENSG00000097046/ENSG00000140694/ENSG00000164164/ENSG00000163961/ENSG00000054965…	TFRC/MYC/CTNNB1/BMP6/USP7/TNKS2/CCT5/PKIB/HSP90AA1/TNKS/TCP1/XRCC5/USP9X/DHX9/CCT6A/PCNA/CCT8/MAPK1/MSH6/RFC3/CDC7/PARN/OTUD4/RNF168/FAM168A/POT1/HMGB1/EYA4/DKC1/DNA2/ZNF304/GLI2/PTGES3/GNL3/CDK1/UIMC1	36
BP	GO:1903320	regulation of protein modification by small protein conjugation or removal	36/1379	198/13240	0.000614821	0.038916266	ENSG00000010810/ENSG00000145604/ENSG00000147162/ENSG00000106799/ENSG00000105974/ENSG00000168036/ENSG00000166326/ENSG00000171862/ENSG00000163904/ENSG00000086061/ENSG00000078747/ENSG00000102471/ENSG00000080824/ENSG00000068024/ENSG00000169018/ENSG00000122406/ENSG00000162378/ENSG00000135018/ENSG00000036257/ENSG00000082068/ENSG00000110330/ENSG00000144228/ENSG00000164164/ENSG00000131788/ENSG00000001084…	FYN/SKP2/OGT/TGFBR1/CAV1/CTNNB1/TRIM44/PTEN/SENP2/DNAJA1/ITCH/NDFIP2/HSP90AA1/HDAC4/FEM1B/RPL5/ZYG11B/UBQLN1/CUL3/WDR70/BIRC2/SPOPL/OTUD4/PIAS3/GCLC/MAD2L1/ARNT/UBXN2A/DCUN1D1/SPRTN/RASD2/RAB1A/HMG20A/CRY1/GNL3/AMER1	36
BP	GO:0061384	heart trabecula morphogenesis	10/1379	30/13240	0.000618331	0.038916266	ENSG00000106799/ENSG00000168214/ENSG00000135766/ENSG00000171316/ENSG00000154734/ENSG00000112414/ENSG00000125686/ENSG00000157168/ENSG00000107779/ENSG00000130939	TGFBR1/RBPJ/EGLN1/CHD7/ADAMTS1/ADGRG6/MED1/NRG1/BMPR1A/UBE4B	10
BP	GO:0009259	ribonucleotide metabolic process	70/1379	458/13240	0.000627167	0.038916266	ENSG00000137801/ENSG00000119729/ENSG00000147162/ENSG00000198899/ENSG00000198763/ENSG00000212907/ENSG00000198938/ENSG00000069248/ENSG00000198727/ENSG00000198804/ENSG00000143933/ENSG00000075711/ENSG00000135766/ENSG00000101126/ENSG00000198888/ENSG00000146729/ENSG00000058804/ENSG00000162433/ENSG00000172572/ENSG00000198886/ENSG00000109971/ENSG00000132356/ENSG00000085415/ENSG00000113569/ENSG00000105819…	THBS1/RHOQ/OGT/MT-ATP6/MT-ND2/MT-ND4L/MT-CO3/NUP133/MT-CYB/MT-CO1/CALM2/DLG1/EGLN1/ADNP/MT-ND1/NIPSNAP2/NDC1/AK4/PDE3A/MT-ND4/HSPA8/PRKAA1/SEH1L/NUP155/PMPCB/MT-CO2/SLC25A13/PRKAG2/TBL1XR1/HDAC4/PRPS2/NUP98/SLC26A2/MOCOS/PAICS/PANK3/NUP160/PPAT/GMPS/MT-ND6/CMPK1/ACAT1/MFN1/NUP153/CTPS1/PAPSS1/CROT/TPST1/NME7/WNT5A/BPGM/PAPSS2/BEND3/ADK/ARNT/HMGCR/OLA1/MT-ND3/IMPAD1/UMPS/MOCS2/NDUFAF7/NF1/NUP35/ND…	70
BP	GO:0000302	response to reactive oxygen species	35/1379	191/13240	0.000627214	0.038916266	ENSG00000198431/ENSG00000186432/ENSG00000140416/ENSG00000136527/ENSG00000135046/ENSG00000105976/ENSG00000135766/ENSG00000120129/ENSG00000158615/ENSG00000132356/ENSG00000196591/ENSG00000167193/ENSG00000165672/ENSG00000134954/ENSG00000119508/ENSG00000186868/ENSG00000050748/ENSG00000198695/ENSG00000132646/ENSG00000176171/ENSG00000100030/ENSG00000145386/ENSG00000107679/ENSG00000228716/ENSG00000155846…	TXNRD1/KPNA4/TPM1/TRA2B/ANXA1/MET/EGLN1/DUSP1/PPP1R15B/PRKAA1/HDAC2/CRK/PRDX3/ETS1/NR4A3/MAPT/MAPK9/MT-ND6/PCNA/BNIP3/MAPK1/CCNA2/PLEKHA1/DHFR/PPARGC1B/IMPACT/GPR37/CHUK/NET1/PAWR/GCH1/ADAM9/PDE8A/CDK1/CAT	35
BP	GO:0060390	regulation of SMAD protein signal transduction	7/1379	16/13240	0.000641166	0.038916266	ENSG00000153071/ENSG00000106799/ENSG00000153162/ENSG00000018408/ENSG00000141646/ENSG00000108187/ENSG00000107779	DAB2/TGFBR1/BMP6/WWTR1/SMAD4/PBLD/BMPR1A	7
BP	GO:0000082	G1/S transition of mitotic cell cycle	41/1379	235/13240	0.000642342	0.038916266	ENSG00000105810/ENSG00000145604/ENSG00000215301/ENSG00000134480/ENSG00000136997/ENSG00000118495/ENSG00000171566/ENSG00000161970/ENSG00000198791/ENSG00000022267/ENSG00000135046/ENSG00000171862/ENSG00000163904/ENSG00000076003/ENSG00000145632/ENSG00000133101/ENSG00000169016/ENSG00000198056/ENSG00000055130/ENSG00000094804/ENSG00000128059/ENSG00000138767/ENSG00000132646/ENSG00000151694/ENSG00000036257…	CDK6/SKP2/DDX3X/CCNH/MYC/PLAGL1/PLRG1/RPL26/CNOT7/FHL1/ANXA1/PTEN/SENP2/MCM6/PLK2/CCNA1/E2F6/PRIM1/CUL1/CDC6/PPAT/CNOT6L/PCNA/ADAM17/CUL3/CUL4A/MDM4/POLE2/DHFR/CDC7/RPS6KB1/CCND1/RFWD3/PPP3CA/CNOT2/CUL2/RRM2/MYO16/LATS2/GPNMB/CDK1	41
BP	GO:0010717	regulation of epithelial to mesenchymal transition	18/1379	76/13240	0.000647465	0.038916266	ENSG00000153071/ENSG00000106799/ENSG00000168036/ENSG00000171862/ENSG00000175387/ENSG00000148737/ENSG00000196591/ENSG00000018408/ENSG00000141646/ENSG00000125845/ENSG00000054598/ENSG00000113575/ENSG00000144824/ENSG00000137575/ENSG00000163539/ENSG00000111846/ENSG00000115109/ENSG00000108187	DAB2/TGFBR1/CTNNB1/PTEN/SMAD2/TCF7L2/HDAC2/WWTR1/SMAD4/BMP2/FOXC1/PPP2CA/PHLDB2/SDCBP/CLASP2/GCNT2/EPB41L5/PBLD	18
BP	GO:0044843	cell cycle G1/S phase transition	43/1379	250/13240	0.000651793	0.038916266	ENSG00000105810/ENSG00000145604/ENSG00000215301/ENSG00000176907/ENSG00000134480/ENSG00000136997/ENSG00000118495/ENSG00000171566/ENSG00000161970/ENSG00000198791/ENSG00000022267/ENSG00000135046/ENSG00000171862/ENSG00000163904/ENSG00000076003/ENSG00000145632/ENSG00000133101/ENSG00000169016/ENSG00000198056/ENSG00000055130/ENSG00000094804/ENSG00000128059/ENSG00000138767/ENSG00000132646/ENSG00000151694…	CDK6/SKP2/DDX3X/TCIM/CCNH/MYC/PLAGL1/PLRG1/RPL26/CNOT7/FHL1/ANXA1/PTEN/SENP2/MCM6/PLK2/CCNA1/E2F6/PRIM1/CUL1/CDC6/PPAT/CNOT6L/PCNA/ADAM17/CCNA2/CUL3/CUL4A/MDM4/POLE2/DHFR/CDC7/RPS6KB1/CCND1/RFWD3/PPP3CA/CNOT2/CUL2/RRM2/MYO16/LATS2/GPNMB/CDK1	43
BP	GO:0038093	Fc receptor signaling pathway	31/1379	163/13240	0.000658077	0.038916266	ENSG00000010810/ENSG00000173692/ENSG00000068878/ENSG00000107758/ENSG00000061676/ENSG00000051382/ENSG00000072803/ENSG00000095261/ENSG00000080824/ENSG00000167193/ENSG00000133703/ENSG00000055130/ENSG00000106299/ENSG00000041357/ENSG00000161057/ENSG00000213281/ENSG00000119508/ENSG00000050748/ENSG00000100519/ENSG00000100030/ENSG00000100567/ENSG00000254087/ENSG00000180370/ENSG00000169398/ENSG00000100764…	FYN/PSMD1/PSME4/PPP3CB/NCKAP1/PIK3CB/FBXW11/PSMD5/HSP90AA1/CRK/KRAS/CUL1/WASL/PSMA4/PSMC2/NRAS/NR4A3/MAPK9/PSMC6/MAPK1/PSMA3/LYN/PAK2/PTK2/PSMC1/PSMD14/TAB2/PPP3CA/MAP3K7/CHUK/DOCK1	31
BP	GO:0072521	purine-containing compound metabolic process	73/1379	483/13240	0.000669956	0.039173582	ENSG00000137801/ENSG00000119729/ENSG00000147162/ENSG00000198899/ENSG00000198763/ENSG00000212907/ENSG00000198938/ENSG00000069248/ENSG00000198727/ENSG00000198804/ENSG00000143933/ENSG00000075711/ENSG00000124275/ENSG00000135766/ENSG00000101126/ENSG00000198888/ENSG00000146729/ENSG00000058804/ENSG00000162433/ENSG00000172572/ENSG00000198886/ENSG00000109971/ENSG00000132356/ENSG00000085415/ENSG00000113569…	THBS1/RHOQ/OGT/MT-ATP6/MT-ND2/MT-ND4L/MT-CO3/NUP133/MT-CYB/MT-CO1/CALM2/DLG1/MTRR/EGLN1/ADNP/MT-ND1/NIPSNAP2/NDC1/AK4/PDE3A/MT-ND4/HSPA8/PRKAA1/SEH1L/NUP155/PMPCB/MT-CO2/SLC25A13/AHCYL1/PRKAG2/TBL1XR1/HDAC4/AMD1/PRPS2/NUP98/SLC26A2/MOCOS/PAICS/PANK3/NUP160/PPAT/GMPS/MT-ND6/ACAT1/MFN1/NUP153/PAPSS1/CROT/GDA/TPST1/DCK/NME7/WNT5A/BPGM/SAMHD1/PAPSS2/BEND3/ADK/ARNT/HMGCR/OLA1/MT-ND3/IMPAD1/MOCS2/NDUFA…	73
BP	GO:0035270	endocrine system development	20/1379	89/13240	0.000686668	0.039704644	ENSG00000105810/ENSG00000106799/ENSG00000168214/ENSG00000153162/ENSG00000135046/ENSG00000164442/ENSG00000141448/ENSG00000082701/ENSG00000050165/ENSG00000125845/ENSG00000134954/ENSG00000099942/ENSG00000100030/ENSG00000114251/ENSG00000152804/ENSG00000196712/ENSG00000074047/ENSG00000107779/ENSG00000178919/ENSG00000134852	CDK6/TGFBR1/RBPJ/BMP6/ANXA1/CITED2/GATA6/GSK3B/DKK3/BMP2/ETS1/CRKL/MAPK1/WNT5A/HHEX/NF1/GLI2/BMPR1A/FOXE1/CLOCK	20
BP	GO:0003231	cardiac ventricle development	21/1379	96/13240	0.000743905	0.04254153	ENSG00000106799/ENSG00000142871/ENSG00000168214/ENSG00000140416/ENSG00000135766/ENSG00000049323/ENSG00000171316/ENSG00000164442/ENSG00000204217/ENSG00000141646/ENSG00000143013/ENSG00000054598/ENSG00000137834/ENSG00000157240/ENSG00000114251/ENSG00000125686/ENSG00000169641/ENSG00000157168/ENSG00000107779/ENSG00000101384/ENSG00000130939	TGFBR1/CYR61/RBPJ/TPM1/EGLN1/LTBP1/CHD7/CITED2/BMPR2/SMAD4/LMO4/FOXC1/SMAD6/FZD1/WNT5A/MED1/LUZP1/NRG1/BMPR1A/JAG1/UBE4B	21
BP	GO:0035329	hippo signaling	11/1379	36/13240	0.000770069	0.043010258	ENSG00000137693/ENSG00000187079/ENSG00000018408/ENSG00000142279/ENSG00000166025/ENSG00000047644/ENSG00000151718/ENSG00000101109/ENSG00000104067/ENSG00000150457/ENSG00000198961	YAP1/TEAD1/WWTR1/WTIP/AMOTL1/WWC3/WWC2/STK4/TJP1/LATS2/PJA2	11
BP	GO:0061614	pri-miRNA transcription by RNA polymerase II	11/1379	36/13240	0.000770069	0.043010258	ENSG00000187079/ENSG00000132170/ENSG00000141646/ENSG00000068024/ENSG00000108654/ENSG00000125845/ENSG00000134954/ENSG00000100811/ENSG00000137834/ENSG00000107779/ENSG00000163938	TEAD1/PPARG/SMAD4/HDAC4/DDX5/BMP2/ETS1/YY1/SMAD6/BMPR1A/GNL3	11
BP	GO:0034605	cellular response to heat	25/1379	123/13240	0.000783821	0.043010258	ENSG00000137801/ENSG00000176907/ENSG00000069248/ENSG00000058804/ENSG00000109971/ENSG00000164070/ENSG00000085415/ENSG00000196591/ENSG00000113569/ENSG00000080824/ENSG00000082701/ENSG00000110713/ENSG00000186868/ENSG00000030066/ENSG00000105993/ENSG00000124789/ENSG00000100030/ENSG00000254087/ENSG00000110172/ENSG00000025156/ENSG00000155304/ENSG00000196712/ENSG00000163002/ENSG00000187522/ENSG00000110958	THBS1/TCIM/NUP133/NDC1/HSPA8/HSPA4L/SEH1L/HDAC2/NUP155/HSP90AA1/GSK3B/NUP98/MAPT/NUP160/DNAJB6/NUP153/MAPK1/LYN/CHORDC1/HSF2/HSPA13/NF1/NUP35/HSPA14/PTGES3	25
BP	GO:0072594	establishment of protein localization to organelle	73/1379	486/13240	0.000799645	0.043010258	ENSG00000129128/ENSG00000083312/ENSG00000186432/ENSG00000109332/ENSG00000161970/ENSG00000069248/ENSG00000144381/ENSG00000164924/ENSG00000134308/ENSG00000177034/ENSG00000133704/ENSG00000086061/ENSG00000213625/ENSG00000137642/ENSG00000138018/ENSG00000174780/ENSG00000150753/ENSG00000205339/ENSG00000065150/ENSG00000109971/ENSG00000132356/ENSG00000133706/ENSG00000170027/ENSG00000113569/ENSG00000105819…	SPCS3/TNPO1/KPNA4/UBE2D3/RPL26/NUP133/HSPD1/YWHAZ/YWHAQ/MTX3/IPO8/DNAJA1/LEPROT/SORL1/SELENOI/SRP72/CCT5/IPO7/IPO5/HSPA8/PRKAA1/LARS/YWHAG/NUP155/PMPCB/HSP90AA1/TCP1/FAM20B/RAB11A/AP3M1/TOMM20/CCT6A/NCOA4/NUP98/MAPT/KPNA2/HEATR3/RPL5/CSE1L/NUP153/CCT8/VPS13D/MAPK1/MAPK14/PIK3R4/WDR75/STARD7/DPH6/RPL22/AP3B1/CSNK2A2/RANBP6/IPO11/KPNB1/RAB3GAP1/SRP9/KPNA5/POT1/SPCS2/MED1/HUWE1/PPP3CA/SSR3/TP53BP2/D…	73
BP	GO:0032210	regulation of telomere maintenance via telomerase	14/1379	53/13240	0.000801256	0.043010258	ENSG00000172795/ENSG00000168036/ENSG00000107854/ENSG00000150753/ENSG00000135549/ENSG00000173273/ENSG00000120438/ENSG00000079246/ENSG00000146731/ENSG00000156261/ENSG00000100030/ENSG00000140694/ENSG00000128513/ENSG00000130826	DCP2/CTNNB1/TNKS2/CCT5/PKIB/TNKS/TCP1/XRCC5/CCT6A/CCT8/MAPK1/PARN/POT1/DKC1	14
BP	GO:0003205	cardiac chamber development	26/1379	130/13240	0.00080169	0.043010258	ENSG00000106799/ENSG00000142871/ENSG00000168214/ENSG00000140416/ENSG00000135766/ENSG00000049323/ENSG00000171316/ENSG00000154734/ENSG00000164442/ENSG00000134250/ENSG00000141448/ENSG00000204217/ENSG00000141646/ENSG00000143013/ENSG00000054598/ENSG00000137834/ENSG00000198081/ENSG00000157240/ENSG00000114251/ENSG00000112414/ENSG00000125686/ENSG00000169641/ENSG00000157168/ENSG00000107779/ENSG00000101384…	TGFBR1/CYR61/RBPJ/TPM1/EGLN1/LTBP1/CHD7/ADAMTS1/CITED2/NOTCH2/GATA6/BMPR2/SMAD4/LMO4/FOXC1/SMAD6/ZBTB14/FZD1/WNT5A/ADGRG6/MED1/LUZP1/NRG1/BMPR1A/JAG1/UBE4B	26
BP	GO:0046794	transport of virus	15/1379	59/13240	0.000816395	0.043352242	ENSG00000186432/ENSG00000069248/ENSG00000105974/ENSG00000058804/ENSG00000085415/ENSG00000113569/ENSG00000110713/ENSG00000030066/ENSG00000182481/ENSG00000124789/ENSG00000152465/ENSG00000108424/ENSG00000196911/ENSG00000163002/ENSG00000082898	KPNA4/NUP133/CAV1/NDC1/SEH1L/NUP155/NUP98/NUP160/KPNA2/NUP153/NMT2/KPNB1/KPNA5/NUP35/XPO1	15
BP	GO:0060070	canonical Wnt signaling pathway	45/1379	268/13240	0.00083546	0.043916516	ENSG00000137693/ENSG00000153071/ENSG00000215301/ENSG00000150764/ENSG00000136997/ENSG00000107984/ENSG00000173692/ENSG00000168214/ENSG00000105974/ENSG00000068878/ENSG00000168036/ENSG00000171862/ENSG00000107854/ENSG00000148737/ENSG00000069329/ENSG00000095261/ENSG00000173273/ENSG00000018408/ENSG00000082701/ENSG00000205213/ENSG00000177565/ENSG00000050165/ENSG00000125845/ENSG00000041357/ENSG00000163785…	YAP1/DAB2/DDX3X/DIXDC1/MYC/DKK1/PSMD1/RBPJ/CAV1/PSME4/CTNNB1/PTEN/TNKS2/TCF7L2/VPS35/PSMD5/TNKS/WWTR1/GSK3B/LGR4/TBL1XR1/DKK3/BMP2/PSMA4/RYK/PSMC2/FZD3/PSMC6/BICC1/STK4/PSMA3/MAPK14/CUL3/G3BP1/MITF/PSMC1/FZD1/CCND1/WNT5A/KLHL12/PSMD14/WNK1/CDH2/LATS2/AMER1	45
BP	GO:0030111	regulation of Wnt signaling pathway	48/1379	291/13240	0.000852414	0.044359629	ENSG00000137693/ENSG00000153071/ENSG00000215301/ENSG00000150764/ENSG00000107984/ENSG00000173692/ENSG00000168214/ENSG00000105974/ENSG00000068878/ENSG00000163904/ENSG00000106723/ENSG00000107854/ENSG00000148737/ENSG00000069329/ENSG00000095261/ENSG00000173273/ENSG00000018408/ENSG00000082701/ENSG00000205213/ENSG00000177565/ENSG00000050165/ENSG00000125845/ENSG00000041357/ENSG00000161057/ENSG00000113575…	YAP1/DAB2/DDX3X/DIXDC1/DKK1/PSMD1/RBPJ/CAV1/PSME4/SENP2/SPIN1/TNKS2/TCF7L2/VPS35/PSMD5/TNKS/WWTR1/GSK3B/LGR4/TBL1XR1/DKK3/BMP2/PSMA4/PSMC2/PPP2CA/DEPDC1B/PSMC6/TMEM237/BICC1/STK4/PSMA3/MAPK14/CUL3/G3BP1/CSNK2A1/PSMC1/CCND1/WNT5A/KLHL12/HMGXB4/PSMD14/HHEX/WNK1/TRABD2B/CDH2/ZRANB1/LATS2/AMER1	48
BP	GO:0015931	nucleobase-containing compound transport	39/1379	224/13240	0.000895432	0.046136896	ENSG00000136231/ENSG00000122068/ENSG00000184575/ENSG00000069248/ENSG00000136450/ENSG00000163904/ENSG00000157106/ENSG00000138757/ENSG00000169251/ENSG00000058804/ENSG00000163577/ENSG00000073792/ENSG00000085415/ENSG00000126226/ENSG00000112081/ENSG00000113569/ENSG00000138095/ENSG00000173273/ENSG00000115875/ENSG00000173726/ENSG00000135829/ENSG00000110713/ENSG00000173744/ENSG00000030066/ENSG00000138035…	IGF2BP3/FYTTD1/XPOT/NUP133/SRSF1/SENP2/SMG1/G3BP2/NMD3/NDC1/EIF5A2/IGF2BP2/SEH1L/PCID2/SRSF3/NUP155/LRPPRC/TNKS/SRSF7/TOMM20/DHX9/NUP98/AGFG1/NUP160/PNPT1/NUP153/CPSF3/TMEM241/XPO7/ABCE1/SRSF10/NCBP3/NCBP2/HHEX/NUP35/XPO1/SLC35B4/SLC25A36/QKI	39
BP	GO:0044766	multi-organism transport	17/1379	72/13240	0.00093978	0.047481715	ENSG00000186432/ENSG00000069248/ENSG00000105974/ENSG00000058804/ENSG00000085415/ENSG00000113569/ENSG00000120438/ENSG00000110713/ENSG00000030066/ENSG00000182481/ENSG00000124789/ENSG00000152465/ENSG00000108424/ENSG00000196911/ENSG00000163002/ENSG00000082898/ENSG00000117280	KPNA4/NUP133/CAV1/NDC1/SEH1L/NUP155/TCP1/NUP98/NUP160/KPNA2/NUP153/NMT2/KPNB1/KPNA5/NUP35/XPO1/RAB29	17
BP	GO:1902579	multi-organism localization	17/1379	72/13240	0.00093978	0.047481715	ENSG00000186432/ENSG00000069248/ENSG00000105974/ENSG00000058804/ENSG00000085415/ENSG00000113569/ENSG00000120438/ENSG00000110713/ENSG00000030066/ENSG00000182481/ENSG00000124789/ENSG00000152465/ENSG00000108424/ENSG00000196911/ENSG00000163002/ENSG00000082898/ENSG00000117280	KPNA4/NUP133/CAV1/NDC1/SEH1L/NUP155/TCP1/NUP98/NUP160/KPNA2/NUP153/NMT2/KPNB1/KPNA5/NUP35/XPO1/RAB29	17
BP	GO:0019693	ribose phosphate metabolic process	71/1379	473/13240	0.000955092	0.047791315	ENSG00000137801/ENSG00000119729/ENSG00000147162/ENSG00000198899/ENSG00000198763/ENSG00000212907/ENSG00000198938/ENSG00000069248/ENSG00000198727/ENSG00000198804/ENSG00000143933/ENSG00000100504/ENSG00000075711/ENSG00000135766/ENSG00000101126/ENSG00000198888/ENSG00000146729/ENSG00000058804/ENSG00000162433/ENSG00000172572/ENSG00000198886/ENSG00000109971/ENSG00000132356/ENSG00000085415/ENSG00000113569…	THBS1/RHOQ/OGT/MT-ATP6/MT-ND2/MT-ND4L/MT-CO3/NUP133/MT-CYB/MT-CO1/CALM2/PYGL/DLG1/EGLN1/ADNP/MT-ND1/NIPSNAP2/NDC1/AK4/PDE3A/MT-ND4/HSPA8/PRKAA1/SEH1L/NUP155/PMPCB/MT-CO2/SLC25A13/PRKAG2/TBL1XR1/HDAC4/PRPS2/NUP98/SLC26A2/MOCOS/PAICS/PANK3/NUP160/PPAT/GMPS/MT-ND6/CMPK1/ACAT1/MFN1/NUP153/CTPS1/PAPSS1/CROT/TPST1/NME7/WNT5A/BPGM/PAPSS2/BEND3/ADK/ARNT/HMGCR/OLA1/MT-ND3/IMPAD1/UMPS/MOCS2/NDUFAF7/NF1/NUP…	71
BP	GO:0090092	regulation of transmembrane receptor protein serine/threonine kinase signaling pathway	32/1379	174/13240	0.000985587	0.048803234	ENSG00000137801/ENSG00000153071/ENSG00000106799/ENSG00000142871/ENSG00000107984/ENSG00000168214/ENSG00000105974/ENSG00000153162/ENSG00000175387/ENSG00000049323/ENSG00000108389/ENSG00000164442/ENSG00000141448/ENSG00000204217/ENSG00000018408/ENSG00000129515/ENSG00000141646/ENSG00000050165/ENSG00000125845/ENSG00000137834/ENSG00000151694/ENSG00000137575/ENSG00000157240/ENSG00000114251/ENSG00000137770…	THBS1/DAB2/TGFBR1/CYR61/DKK1/RBPJ/CAV1/BMP6/SMAD2/LTBP1/MTMR4/CITED2/GATA6/BMPR2/WWTR1/SNX6/SMAD4/DKK3/BMP2/SMAD6/ADAM17/SDCBP/FZD1/WNT5A/CTDSPL2/PMEPA1/PEG10/SPART/TRIM33/PBLD/FBN2/BMPR1A	32
BP	GO:0090503	RNA phosphodiester bond hydrolysis, exonucleolytic	11/1379	37/13240	0.00099407	0.048803234	ENSG00000172795/ENSG00000198791/ENSG00000088930/ENSG00000083520/ENSG00000138767/ENSG00000138035/ENSG00000166938/ENSG00000152520/ENSG00000140694/ENSG00000111596/ENSG00000104626	DCP2/CNOT7/XRN2/DIS3/CNOT6L/PNPT1/DIS3L/PAN3/PARN/CNOT2/ERI1	11
BP	GO:0051348	negative regulation of transferase activity	44/1379	263/13240	0.001023794	0.049515614	ENSG00000105810/ENSG00000156976/ENSG00000120875/ENSG00000166068/ENSG00000105974/ENSG00000171862/ENSG00000086061/ENSG00000137642/ENSG00000146729/ENSG00000135549/ENSG00000205339/ENSG00000120129/ENSG00000065150/ENSG00000156052/ENSG00000170027/ENSG00000132170/ENSG00000018408/ENSG00000129515/ENSG00000106617/ENSG00000082701/ENSG00000116741/ENSG00000165672/ENSG00000114302/ENSG00000110422/ENSG00000186868…	CDK6/EIF4A2/DUSP4/SPRED1/CAV1/PTEN/DNAJA1/SORL1/NIPSNAP2/PKIB/IPO7/DUSP1/IPO5/GNAQ/YWHAG/PPARG/WWTR1/SNX6/PRKAG2/GSK3B/RGS2/PRDX3/PRKAR2A/HIPK3/MAPT/PPP2CA/IRS2/RPL5/LYN/PRKAR1A/CHORDC1/PAK2/AIDA/POT1/MAD2L1/SPRY1/HMGCR/HHEX/WNK1/NF1/SPRED2/FLRT2/LATS2/GGNBP2	44
BP	GO:0001933	negative regulation of protein phosphorylation	58/1379	371/13240	0.001027611	0.049515614	ENSG00000146674/ENSG00000105810/ENSG00000166848/ENSG00000120875/ENSG00000136997/ENSG00000107984/ENSG00000166068/ENSG00000105974/ENSG00000171862/ENSG00000143933/ENSG00000075711/ENSG00000086061/ENSG00000137642/ENSG00000078747/ENSG00000015171/ENSG00000135549/ENSG00000205339/ENSG00000120129/ENSG00000158615/ENSG00000065150/ENSG00000156052/ENSG00000170027/ENSG00000148498/ENSG00000018408/ENSG00000129515…	IGFBP3/CDK6/TERF2IP/DUSP4/MYC/DKK1/SPRED1/CAV1/PTEN/CALM2/DLG1/DNAJA1/SORL1/ITCH/ZMYND11/PKIB/IPO7/DUSP1/PPP1R15B/IPO5/GNAQ/YWHAG/PARD3/WWTR1/SNX6/PRKAG2/RGS2/SMAD4/PRKAR2A/TARDBP/PRNP/GPD1L/HIPK3/PPP2CA/SMAD6/NCK2/LYN/PRKAR1A/SLIT2/CHORDC1/PAK2/SYNJ2BP/AIDA/IMPACT/PRR5L/ASH1L/PMEPA1/SPRY1/HMGCR/HHEX/DMD/WNK1/NF1/PBLD/SPRED2/FLRT2/LATS2/GGNBP2	58
CC	GO:0030055	cell-substrate junction	72/1425	384/13919	2.47E-07	8.17E-05	ENSG00000213949/ENSG00000153071/ENSG00000277443/ENSG00000011028/ENSG00000150764/ENSG00000145012/ENSG00000143398/ENSG00000105974/ENSG00000022267/ENSG00000135269/ENSG00000168036/ENSG00000135046/ENSG00000164924/ENSG00000134308/ENSG00000124942/ENSG00000073712/ENSG00000117335/ENSG00000061676/ENSG00000057608/ENSG00000141367/ENSG00000109971/ENSG00000170027/ENSG00000165119/ENSG00000111859/ENSG00000186298…	ITGA1/DAB2/MARCKS/MRC2/DIXDC1/LPP/PIP5K1A/CAV1/FHL1/TES/CTNNB1/ANXA1/YWHAZ/YWHAQ/AHNAK/FERMT2/CD46/NCKAP1/GDI2/CLTC/HSPA8/YWHAG/HNRNPK/NEDD9/PPP1CC/CSRP2/ZNF185/PALLD/KRAS/LIMA1/FAT1/PRKAR2A/MPZL1/CD59/PTPN12/ARL14EP/GNA13/LAMTOR3/SENP1/RPL5/ADAM17/MAPK1/ITGAV/RND3/ERBIN/G3BP1/CAPN2/PHLDB2/RPL22/ANXA6/SDCBP/PTK2/FZD1/FGFR3/CLASP2/PEAK1/TPM4/EPB41L5/EPB41L2/DMD/CDH2/CPNE3/NHS/ARHGAP22/FLRT2/ARHGEF…	72
CC	GO:0005643	nuclear pore	24/1425	78/13919	4.88E-07	8.17E-05	ENSG00000186432/ENSG00000184575/ENSG00000069248/ENSG00000132953/ENSG00000163904/ENSG00000058804/ENSG00000205339/ENSG00000065150/ENSG00000163577/ENSG00000085415/ENSG00000126226/ENSG00000113569/ENSG00000173273/ENSG00000110713/ENSG00000173744/ENSG00000030066/ENSG00000182481/ENSG00000124789/ENSG00000196455/ENSG00000130227/ENSG00000108424/ENSG00000196911/ENSG00000164109/ENSG00000163002	KPNA4/XPOT/NUP133/XPO4/SENP2/NDC1/IPO7/IPO5/EIF5A2/SEH1L/PCID2/NUP155/TNKS/NUP98/AGFG1/NUP160/KPNA2/NUP153/PIK3R4/XPO7/KPNB1/KPNA5/MAD2L1/NUP35	24
CC	GO:0005925	focal adhesion	70/1425	377/13919	5.30E-07	8.17E-05	ENSG00000213949/ENSG00000153071/ENSG00000277443/ENSG00000011028/ENSG00000150764/ENSG00000145012/ENSG00000143398/ENSG00000105974/ENSG00000022267/ENSG00000135269/ENSG00000168036/ENSG00000135046/ENSG00000164924/ENSG00000134308/ENSG00000124942/ENSG00000073712/ENSG00000117335/ENSG00000061676/ENSG00000057608/ENSG00000141367/ENSG00000109971/ENSG00000170027/ENSG00000165119/ENSG00000111859/ENSG00000186298…	ITGA1/DAB2/MARCKS/MRC2/DIXDC1/LPP/PIP5K1A/CAV1/FHL1/TES/CTNNB1/ANXA1/YWHAZ/YWHAQ/AHNAK/FERMT2/CD46/NCKAP1/GDI2/CLTC/HSPA8/YWHAG/HNRNPK/NEDD9/PPP1CC/CSRP2/ZNF185/PALLD/KRAS/LIMA1/FAT1/PRKAR2A/MPZL1/CD59/PTPN12/ARL14EP/GNA13/LAMTOR3/SENP1/RPL5/ADAM17/MAPK1/ITGAV/RND3/G3BP1/CAPN2/PHLDB2/RPL22/ANXA6/SDCBP/PTK2/FZD1/FGFR3/CLASP2/PEAK1/TPM4/EPB41L5/EPB41L2/CDH2/CPNE3/NHS/ARHGAP22/FLRT2/ARHGEF7/PPP1CB/A…	70
CC	GO:0005924	cell-substrate adherens junction	70/1425	379/13919	6.50E-07	8.17E-05	ENSG00000213949/ENSG00000153071/ENSG00000277443/ENSG00000011028/ENSG00000150764/ENSG00000145012/ENSG00000143398/ENSG00000105974/ENSG00000022267/ENSG00000135269/ENSG00000168036/ENSG00000135046/ENSG00000164924/ENSG00000134308/ENSG00000124942/ENSG00000073712/ENSG00000117335/ENSG00000061676/ENSG00000057608/ENSG00000141367/ENSG00000109971/ENSG00000170027/ENSG00000165119/ENSG00000111859/ENSG00000186298…	ITGA1/DAB2/MARCKS/MRC2/DIXDC1/LPP/PIP5K1A/CAV1/FHL1/TES/CTNNB1/ANXA1/YWHAZ/YWHAQ/AHNAK/FERMT2/CD46/NCKAP1/GDI2/CLTC/HSPA8/YWHAG/HNRNPK/NEDD9/PPP1CC/CSRP2/ZNF185/PALLD/KRAS/LIMA1/FAT1/PRKAR2A/MPZL1/CD59/PTPN12/ARL14EP/GNA13/LAMTOR3/SENP1/RPL5/ADAM17/MAPK1/ITGAV/RND3/G3BP1/CAPN2/PHLDB2/RPL22/ANXA6/SDCBP/PTK2/FZD1/FGFR3/CLASP2/PEAK1/TPM4/EPB41L5/EPB41L2/CDH2/CPNE3/NHS/ARHGAP22/FLRT2/ARHGEF7/PPP1CB/A…	70
CC	GO:0000151	ubiquitin ligase complex	57/1425	287/13919	6.56E-07	8.17E-05	ENSG00000121067/ENSG00000132640/ENSG00000164117/ENSG00000102271/ENSG00000145604/ENSG00000005812/ENSG00000171566/ENSG00000086061/ENSG00000165572/ENSG00000003096/ENSG00000109790/ENSG00000130177/ENSG00000109971/ENSG00000111752/ENSG00000166233/ENSG00000144357/ENSG00000072803/ENSG00000171617/ENSG00000145495/ENSG00000055130/ENSG00000261609/ENSG00000213160/ENSG00000094880/ENSG00000147912/ENSG00000143207…	SPOP/BTBD3/FBXO8/KLHL4/SKP2/FBXL3/PLRG1/DNAJA1/KBTBD6/KLHL13/KLHL5/CDC16/HSPA8/PHC1/ARIH1/UBR3/FBXW11/ENC1/MARCH6/CUL1/GAN/KLHL23/CDC23/FBXO10/COP1/ANKIB1/RNF2/ZYG11B/FBXO45/CUL3/CUL4A/FBXL5/DCAF16/WDR70/SPOPL/CAND1/RNF168/DCAF1/FBXO11/KLHL12/KLHL2/GPR37/PCGF6/KBTBD2/KLHL15/MED1/RAD18/DCUN1D1/GMCL1/CUL2/WWP1/RNF14/UBE4B/NEDD4/UBR2/ERCC8/KLHL29	57
CC	GO:0005912	adherens junction	84/1425	491/13919	1.43E-06	0.00014818	ENSG00000213949/ENSG00000153071/ENSG00000277443/ENSG00000011028/ENSG00000150764/ENSG00000145012/ENSG00000143398/ENSG00000105974/ENSG00000022267/ENSG00000135269/ENSG00000168036/ENSG00000135046/ENSG00000164924/ENSG00000134308/ENSG00000075711/ENSG00000124942/ENSG00000073712/ENSG00000117335/ENSG00000061676/ENSG00000057608/ENSG00000141367/ENSG00000109971/ENSG00000170027/ENSG00000165119/ENSG00000111859…	ITGA1/DAB2/MARCKS/MRC2/DIXDC1/LPP/PIP5K1A/CAV1/FHL1/TES/CTNNB1/ANXA1/YWHAZ/YWHAQ/DLG1/AHNAK/FERMT2/CD46/NCKAP1/GDI2/CLTC/HSPA8/YWHAG/HNRNPK/NEDD9/PPP1CC/CSRP2/ZNF185/PALLD/KRAS/BMPR2/PARD3/LIMA1/CADM4/PTPRM/FAT1/PRKAR2A/WTIP/MPZL1/CD59/PTPN12/ARL14EP/GNA13/LAMTOR3/SENP1/RPL5/ADAM17/MAPK1/ITGAV/RND3/LYN/CXADR/G3BP1/CAPN2/PHLDB2/RPL22/ANXA6/SDCBP/PTK2/FZD1/EIF4G2/FGFR3/CLASP2/PEAK1/AFDN/TJP1/TPM4/N…	84
CC	GO:1902911	protein kinase complex	25/1425	91/13919	2.94E-06	0.000261506	ENSG00000105810/ENSG00000153071/ENSG00000106799/ENSG00000134480/ENSG00000144381/ENSG00000164253/ENSG00000132356/ENSG00000133101/ENSG00000131791/ENSG00000106617/ENSG00000165672/ENSG00000114302/ENSG00000129315/ENSG00000131374/ENSG00000163660/ENSG00000110768/ENSG00000145386/ENSG00000108946/ENSG00000112237/ENSG00000110092/ENSG00000073614/ENSG00000102893/ENSG00000135341/ENSG00000213341/ENSG00000170312	CDK6/DAB2/TGFBR1/CCNH/HSPD1/WDR41/PRKAA1/CCNA1/PRKAB2/PRKAG2/PRDX3/PRKAR2A/CCNT1/TBC1D5/CCNL1/GTF2H1/CCNA2/PRKAR1A/CCNC/CCND1/KDM5A/PHKB/MAP3K7/CHUK/CDK1	25
CC	GO:0031461	cullin-RING ubiquitin ligase complex	35/1425	173/13919	6.14E-05	0.004781368	ENSG00000121067/ENSG00000132640/ENSG00000102271/ENSG00000145604/ENSG00000005812/ENSG00000171566/ENSG00000165572/ENSG00000003096/ENSG00000109790/ENSG00000130177/ENSG00000166233/ENSG00000072803/ENSG00000171617/ENSG00000055130/ENSG00000261609/ENSG00000213160/ENSG00000094880/ENSG00000143207/ENSG00000162378/ENSG00000174013/ENSG00000036257/ENSG00000139842/ENSG00000118564/ENSG00000163257/ENSG00000082068…	SPOP/BTBD3/KLHL4/SKP2/FBXL3/PLRG1/KBTBD6/KLHL13/KLHL5/CDC16/ARIH1/FBXW11/ENC1/CUL1/GAN/KLHL23/CDC23/COP1/ZYG11B/FBXO45/CUL3/CUL4A/FBXL5/DCAF16/WDR70/SPOPL/CAND1/DCAF1/KLHL12/KLHL2/KBTBD2/KLHL15/CUL2/ERCC8/KLHL29	35
CC	GO:0061695	transferase complex, transferring phosphorus-containing groups	45/1425	246/13919	8.00E-05	0.005132374	ENSG00000105810/ENSG00000153071/ENSG00000106799/ENSG00000134480/ENSG00000047315/ENSG00000144381/ENSG00000125630/ENSG00000164253/ENSG00000132356/ENSG00000064313/ENSG00000051382/ENSG00000133101/ENSG00000078142/ENSG00000131791/ENSG00000106617/ENSG00000168137/ENSG00000198056/ENSG00000165672/ENSG00000114302/ENSG00000011405/ENSG00000143493/ENSG00000101911/ENSG00000129315/ENSG00000165417/ENSG00000131374…	CDK6/DAB2/TGFBR1/CCNH/POLR2B/HSPD1/POLR1B/WDR41/PRKAA1/TAF2/PIK3CB/CCNA1/PIK3C3/PRKAB2/PRKAG2/SETD5/PRIM1/PRDX3/PRKAR2A/PIK3C2A/INTS7/PRPS2/CCNT1/GTF2A1/TBC1D5/CCNL1/GTF2H1/CCNA2/PRKAR1A/PIK3R4/POLE2/CCNC/CCND1/PIK3C2B/KDM5A/PHKB/RPRD1A/MAP3K7/MED17/CHUK/DNA2/PEX2/TCEA1/INTS12/CDK1	45
CC	GO:1902554	serine/threonine protein kinase complex	20/1425	78/13919	8.24E-05	0.005132374	ENSG00000105810/ENSG00000153071/ENSG00000106799/ENSG00000134480/ENSG00000144381/ENSG00000164253/ENSG00000133101/ENSG00000165672/ENSG00000129315/ENSG00000131374/ENSG00000163660/ENSG00000110768/ENSG00000145386/ENSG00000112237/ENSG00000110092/ENSG00000073614/ENSG00000102893/ENSG00000135341/ENSG00000213341/ENSG00000170312	CDK6/DAB2/TGFBR1/CCNH/HSPD1/WDR41/CCNA1/PRDX3/CCNT1/TBC1D5/CCNL1/GTF2H1/CCNA2/CCNC/CCND1/KDM5A/PHKB/MAP3K7/CHUK/CDK1	20
CC	GO:0044215	other organism	18/1425	70/13919	0.000176997	0.008289373	ENSG00000186432/ENSG00000198791/ENSG00000069248/ENSG00000058804/ENSG00000085415/ENSG00000113569/ENSG00000110713/ENSG00000030066/ENSG00000182481/ENSG00000124789/ENSG00000152465/ENSG00000074695/ENSG00000123843/ENSG00000108424/ENSG00000196911/ENSG00000163002/ENSG00000082898/ENSG00000117280	KPNA4/CNOT7/NUP133/NDC1/SEH1L/NUP155/NUP98/NUP160/KPNA2/NUP153/NMT2/LMAN1/C4BPB/KPNB1/KPNA5/NUP35/XPO1/RAB29	18
CC	GO:0044216	other organism cell	18/1425	70/13919	0.000176997	0.008289373	ENSG00000186432/ENSG00000198791/ENSG00000069248/ENSG00000058804/ENSG00000085415/ENSG00000113569/ENSG00000110713/ENSG00000030066/ENSG00000182481/ENSG00000124789/ENSG00000152465/ENSG00000074695/ENSG00000123843/ENSG00000108424/ENSG00000196911/ENSG00000163002/ENSG00000082898/ENSG00000117280	KPNA4/CNOT7/NUP133/NDC1/SEH1L/NUP155/NUP98/NUP160/KPNA2/NUP153/NMT2/LMAN1/C4BPB/KPNB1/KPNA5/NUP35/XPO1/RAB29	18
CC	GO:0044217	other organism part	18/1425	70/13919	0.000176997	0.008289373	ENSG00000186432/ENSG00000198791/ENSG00000069248/ENSG00000058804/ENSG00000085415/ENSG00000113569/ENSG00000110713/ENSG00000030066/ENSG00000182481/ENSG00000124789/ENSG00000152465/ENSG00000074695/ENSG00000123843/ENSG00000108424/ENSG00000196911/ENSG00000163002/ENSG00000082898/ENSG00000117280	KPNA4/CNOT7/NUP133/NDC1/SEH1L/NUP155/NUP98/NUP160/KPNA2/NUP153/NMT2/LMAN1/C4BPB/KPNB1/KPNA5/NUP35/XPO1/RAB29	18
CC	GO:0030120	vesicle coat	15/1425	53/13919	0.00019257	0.008289373	ENSG00000166747/ENSG00000141367/ENSG00000184432/ENSG00000129083/ENSG00000181744/ENSG00000113615/ENSG00000073921/ENSG00000122218/ENSG00000131374/ENSG00000134970/ENSG00000150961/ENSG00000117153/ENSG00000079332/ENSG00000119844/ENSG00000127946	AP1G1/CLTC/COPB2/COPB1/C3orf58/SEC24A/PICALM/COPA/TBC1D5/TMED7/SEC24D/KLHL12/SAR1A/AFTPH/HIP1	15
CC	GO:0018995	host	17/1425	65/13919	0.000212889	0.008289373	ENSG00000186432/ENSG00000198791/ENSG00000069248/ENSG00000058804/ENSG00000085415/ENSG00000113569/ENSG00000110713/ENSG00000030066/ENSG00000182481/ENSG00000124789/ENSG00000152465/ENSG00000074695/ENSG00000108424/ENSG00000196911/ENSG00000163002/ENSG00000082898/ENSG00000117280	KPNA4/CNOT7/NUP133/NDC1/SEH1L/NUP155/NUP98/NUP160/KPNA2/NUP153/NMT2/LMAN1/KPNB1/KPNA5/NUP35/XPO1/RAB29	17
CC	GO:0043657	host cell	17/1425	65/13919	0.000212889	0.008289373	ENSG00000186432/ENSG00000198791/ENSG00000069248/ENSG00000058804/ENSG00000085415/ENSG00000113569/ENSG00000110713/ENSG00000030066/ENSG00000182481/ENSG00000124789/ENSG00000152465/ENSG00000074695/ENSG00000108424/ENSG00000196911/ENSG00000163002/ENSG00000082898/ENSG00000117280	KPNA4/CNOT7/NUP133/NDC1/SEH1L/NUP155/NUP98/NUP160/KPNA2/NUP153/NMT2/LMAN1/KPNB1/KPNA5/NUP35/XPO1/RAB29	17
CC	GO:0031463	Cul3-RING ubiquitin ligase complex	16/1425	61/13919	0.000312479	0.011451422	ENSG00000121067/ENSG00000102271/ENSG00000165572/ENSG00000003096/ENSG00000109790/ENSG00000166233/ENSG00000171617/ENSG00000261609/ENSG00000213160/ENSG00000036257/ENSG00000144228/ENSG00000117153/ENSG00000109466/ENSG00000170852/ENSG00000174010/ENSG00000119771	SPOP/KLHL4/KBTBD6/KLHL13/KLHL5/ARIH1/ENC1/GAN/KLHL23/CUL3/SPOPL/KLHL12/KLHL2/KBTBD2/KLHL15/KLHL29	16
CC	GO:0005635	nuclear envelope	63/1425	412/13919	0.000739998	0.025612167	ENSG00000100867/ENSG00000083312/ENSG00000166848/ENSG00000167325/ENSG00000186432/ENSG00000171566/ENSG00000184575/ENSG00000069248/ENSG00000136527/ENSG00000174574/ENSG00000132953/ENSG00000136193/ENSG00000163904/ENSG00000133704/ENSG00000137642/ENSG00000106723/ENSG00000107854/ENSG00000058804/ENSG00000065183/ENSG00000205339/ENSG00000065150/ENSG00000156052/ENSG00000163577/ENSG00000085415/ENSG00000126226…	DHRS2/TNPO1/TERF2IP/RRM1/KPNA4/PLRG1/XPOT/NUP133/TRA2B/AKIRIN1/XPO4/SCRN1/SENP2/IPO8/SORL1/SPIN1/TNKS2/NDC1/WDR3/IPO7/IPO5/GNAQ/EIF5A2/SEH1L/PCID2/NUP155/LRPPRC/AGPAT5/PUM2/TNKS/GATA6/PRNP/NUP98/TOR1AIP2/AGFG1/SH3BGRL2/NUP160/KPNA2/SENP1/GTF3C3/CSE1L/NUP153/BNIP3/SLC30A1/TENT4A/ERBIN/PIK3R4/XPO7/SDCBP/RANBP6/MTMR6/IPO11/DPY19L3/MTDH/KPNB1/KPNA5/MAD2L1/RTN4/PGRMC2/GMCL1/NUP35/XPO1/GCH1	63
CC	GO:0010494	cytoplasmic stress granule	12/1425	43/13919	0.000949661	0.031138895	ENSG00000215301/ENSG00000055917/ENSG00000079785/ENSG00000135387/ENSG00000257103/ENSG00000145907/ENSG00000110367/ENSG00000135870/ENSG00000108256/ENSG00000116001/ENSG00000124214/ENSG00000070756	DDX3X/PUM2/DDX1/CAPRIN1/LSM14A/G3BP1/DDX6/RC3H1/NUFIP2/TIA1/STAU1/PABPC1	12
CC	GO:0030660	Golgi-associated vesicle membrane	20/1425	95/13919	0.001315573	0.040980086	ENSG00000119729/ENSG00000047932/ENSG00000166747/ENSG00000141367/ENSG00000184432/ENSG00000129083/ENSG00000265808/ENSG00000181744/ENSG00000113615/ENSG00000085063/ENSG00000122218/ENSG00000163235/ENSG00000177054/ENSG00000134970/ENSG00000100528/ENSG00000150961/ENSG00000074695/ENSG00000117153/ENSG00000079332/ENSG00000119844	RHOQ/GOPC/AP1G1/CLTC/COPB2/COPB1/SEC22B/C3orf58/SEC24A/CD59/COPA/TGFA/ZDHHC13/TMED7/CNIH1/SEC24D/LMAN1/KLHL12/SAR1A/AFTPH	20
CC	GO:0000307	cyclin-dependent protein kinase holoenzyme complex	11/1425	39/13919	0.001394589	0.041372797	ENSG00000105810/ENSG00000134480/ENSG00000144381/ENSG00000133101/ENSG00000129315/ENSG00000163660/ENSG00000145386/ENSG00000112237/ENSG00000110092/ENSG00000073614/ENSG00000170312	CDK6/CCNH/HSPD1/CCNA1/CCNT1/CCNL1/CCNA2/CCNC/CCND1/KDM5A/CDK1	11
CC	GO:0035770	ribonucleoprotein granule	32/1425	181/13919	0.001464342	0.04146751	ENSG00000172795/ENSG00000215301/ENSG00000198791/ENSG00000123908/ENSG00000128710/ENSG00000055917/ENSG00000079785/ENSG00000056586/ENSG00000126070/ENSG00000135387/ENSG00000142279/ENSG00000041357/ENSG00000132463/ENSG00000161057/ENSG00000135829/ENSG00000152332/ENSG00000186868/ENSG00000257103/ENSG00000140455/ENSG00000145907/ENSG00000110367/ENSG00000152520/ENSG00000135870/ENSG00000114416/ENSG00000108256…	DCP2/DDX3X/CNOT7/AGO2/HOXD10/PUM2/DDX1/RC3H2/AGO3/CAPRIN1/WTIP/PSMA4/GRSF1/PSMC2/DHX9/UHMK1/MAPT/LSM14A/USP3/G3BP1/DDX6/PAN3/RC3H1/FXR1/NUFIP2/AGO1/TIA1/FASTKD5/STAU1/CNOT2/PABPC1/CLOCK	32
CC	GO:0009898	cytoplasmic side of plasma membrane	28/1425	153/13919	0.001659502	0.043274152	ENSG00000010810/ENSG00000196743/ENSG00000171862/ENSG00000075711/ENSG00000168243/ENSG00000073712/ENSG00000172380/ENSG00000159753/ENSG00000156052/ENSG00000088179/ENSG00000133703/ENSG00000127955/ENSG00000116741/ENSG00000152767/ENSG00000141404/ENSG00000089006/ENSG00000143322/ENSG00000120063/ENSG00000144283/ENSG00000254087/ENSG00000110330/ENSG00000178996/ENSG00000169398/ENSG00000138814/ENSG00000127946…	FYN/GM2A/PTEN/DLG1/GNG4/FERMT2/GNG12/CARMIL2/GNAQ/PTPN4/KRAS/GNAI1/RGS2/FARP1/GNAL/SNX5/ABL2/GNA13/PKP4/LYN/BIRC2/SNX18/PTK2/PPP3CA/HIP1/CHUK/NF1/RACGAP1	28
CC	GO:0098562	cytoplasmic side of membrane	31/1425	175/13919	0.001667062	0.043274152	ENSG00000010810/ENSG00000196743/ENSG00000171862/ENSG00000075711/ENSG00000168243/ENSG00000073712/ENSG00000086061/ENSG00000172380/ENSG00000159753/ENSG00000156052/ENSG00000088179/ENSG00000133703/ENSG00000127955/ENSG00000116741/ENSG00000152767/ENSG00000141404/ENSG00000089006/ENSG00000143322/ENSG00000120063/ENSG00000144283/ENSG00000254087/ENSG00000110330/ENSG00000178996/ENSG00000169398/ENSG00000115970…	FYN/GM2A/PTEN/DLG1/GNG4/FERMT2/DNAJA1/GNG12/CARMIL2/GNAQ/PTPN4/KRAS/GNAI1/RGS2/FARP1/GNAL/SNX5/ABL2/GNA13/PKP4/LYN/BIRC2/SNX18/PTK2/THADA/EEF1A1/PPP3CA/HIP1/CHUK/NF1/RACGAP1	31
CC	GO:0099568	cytoplasmic region	61/1425	411/13919	0.001862236	0.046141272	ENSG00000119729/ENSG00000277443/ENSG00000158486/ENSG00000196743/ENSG00000118523/ENSG00000039560/ENSG00000164292/ENSG00000105974/ENSG00000006747/ENSG00000138758/ENSG00000168036/ENSG00000073712/ENSG00000078747/ENSG00000111859/ENSG00000198363/ENSG00000078142/ENSG00000120756/ENSG00000127955/ENSG00000148498/ENSG00000152818/ENSG00000114302/ENSG00000101367/ENSG00000106299/ENSG00000185009/ENSG00000067840…	RHOQ/MARCKS/DNAH3/GM2A/CTGF/RAI14/RHOBTB3/CAV1/SCIN/SEPT11/CTNNB1/FERMT2/ITCH/NEDD9/ASPH/PIK3C3/PLS1/GNAI1/PARD3/UTRN/PRKAR2A/MAPRE1/WASL/AP3M1/PDZD4/SEPT2/UHMK1/KIF3B/MAPT/DSTN/BLOC1S6/KIFAP3/MAPK1/RND3/PRKAR1A/PIK3R4/EXOC4/CAPN2/EXOC6B/PHLDB2/AP3B1/PTK2/KIF1B/RHOBTB1/MAP1LC3B/FXR1/CLASP2/ARFGEF2/TPM4/SEPT10/EEF1A1/HIP1/EPB41L2/CDH2/ABHD13/MED28/WDR35/ARHGEF7/GLI2/IFT57/NEDD4	61
CC	GO:0030662	coated vesicle membrane	26/1425	140/13919	0.001925639	0.046141272	ENSG00000153071/ENSG00000072274/ENSG00000166747/ENSG00000141367/ENSG00000184432/ENSG00000109971/ENSG00000129083/ENSG00000265808/ENSG00000181744/ENSG00000113615/ENSG00000085063/ENSG00000073921/ENSG00000122218/ENSG00000163235/ENSG00000131374/ENSG00000134970/ENSG00000100528/ENSG00000132842/ENSG00000114251/ENSG00000150961/ENSG00000152291/ENSG00000074695/ENSG00000117153/ENSG00000079332/ENSG00000119844…	DAB2/TFRC/AP1G1/CLTC/COPB2/HSPA8/COPB1/SEC22B/C3orf58/SEC24A/CD59/PICALM/COPA/TGFA/TBC1D5/TMED7/CNIH1/AP3B1/WNT5A/SEC24D/TGOLN2/LMAN1/KLHL12/SAR1A/AFTPH/HIP1	26
MF	GO:0004842	ubiquitin-protein transferase activity	67/1385	409/13337	0.000101508	0.0382001	ENSG00000102271/ENSG00000145604/ENSG00000138641/ENSG00000005812/ENSG00000109332/ENSG00000145860/ENSG00000153561/ENSG00000165572/ENSG00000003096/ENSG00000078747/ENSG00000109790/ENSG00000166233/ENSG00000144357/ENSG00000072803/ENSG00000092148/ENSG00000056586/ENSG00000145495/ENSG00000101752/ENSG00000055130/ENSG00000169018/ENSG00000067840/ENSG00000261609/ENSG00000213160/ENSG00000094880/ENSG00000186660…	KLHL4/SKP2/HERC3/FBXL3/UBE2D3/RNF145/RMND5A/KBTBD6/KLHL13/ITCH/KLHL5/ARIH1/UBR3/FBXW11/HECTD1/RC3H2/MARCH6/MIB1/CUL1/FEM1B/PDZD4/GAN/KLHL23/CDC23/ZFP91/FBXO10/COP1/ANKIB1/HLTF/RNF2/ZYG11B/FBXO45/CUL3/CUL4A/FBXL5/LONRF1/MDM4/MARCH5/BIRC2/RC3H1/RNF168/FBXO11/KLHL12/KLHL2/TRIM59/KBTBD2/RFWD3/KLHL15/MED1/HUWE1/UBE2E3/RAD18/FBXW2/TRIM33/CUL2/WWP1/UBE2Q2/PEX2/WSB1/PJA2/RNF14/UBE4B/NEDD4/UBE3C/UBR2/ERCC…	67
MF	GO:0003727	single-stranded RNA binding	19/1385	73/13337	0.000119606	0.0382001	ENSG00000215301/ENSG00000136527/ENSG00000135046/ENSG00000123908/ENSG00000079785/ENSG00000126070/ENSG00000135829/ENSG00000152332/ENSG00000135316/ENSG00000257103/ENSG00000138035/ENSG00000183741/ENSG00000176624/ENSG00000114416/ENSG00000092847/ENSG00000116001/ENSG00000147274/ENSG00000169045/ENSG00000070756	DDX3X/TRA2B/ANXA1/AGO2/DDX1/AGO3/DHX9/UHMK1/SYNCRIP/LSM14A/PNPT1/CBX6/MEX3C/FXR1/AGO1/TIA1/RBMX/HNRNPH1/PABPC1	19
MF	GO:0003729	mRNA binding	39/1385	207/13337	0.000164684	0.0382001	ENSG00000215301/ENSG00000136231/ENSG00000122068/ENSG00000161970/ENSG00000136527/ENSG00000136450/ENSG00000120705/ENSG00000138757/ENSG00000150753/ENSG00000123908/ENSG00000073792/ENSG00000112081/ENSG00000115524/ENSG00000055917/ENSG00000056586/ENSG00000174606/ENSG00000108654/ENSG00000120948/ENSG00000146676/ENSG00000132463/ENSG00000135829/ENSG00000110713/ENSG00000113742/ENSG00000082516/ENSG00000122406…	DDX3X/IGF2BP3/FYTTD1/RPL26/TRA2B/SRSF1/ETF1/G3BP2/CCT5/AGO2/IGF2BP2/SRSF3/SF3B1/PUM2/RC3H2/ANGEL2/DDX5/TARDBP/PURB/GRSF1/DHX9/NUP98/CPEB4/GEMIN5/RPL5/EIF2A/PTBP2/G3BP1/IREB2/DHFR/PARN/RC3H1/NCBP3/FXR1/NCBP2/RBMX/PABPC1/GNL3/QKI	39
MF	GO:0019787	ubiquitin-like protein transferase activity	69/1385	434/13337	0.000201559	0.0382001	ENSG00000102271/ENSG00000145604/ENSG00000138641/ENSG00000005812/ENSG00000109332/ENSG00000145860/ENSG00000153561/ENSG00000165572/ENSG00000003096/ENSG00000078747/ENSG00000109790/ENSG00000166233/ENSG00000144357/ENSG00000072803/ENSG00000144744/ENSG00000092148/ENSG00000056586/ENSG00000145495/ENSG00000101752/ENSG00000055130/ENSG00000169018/ENSG00000067840/ENSG00000261609/ENSG00000213160/ENSG00000094880…	KLHL4/SKP2/HERC3/FBXL3/UBE2D3/RNF145/RMND5A/KBTBD6/KLHL13/ITCH/KLHL5/ARIH1/UBR3/FBXW11/UBA3/HECTD1/RC3H2/MARCH6/MIB1/CUL1/FEM1B/PDZD4/GAN/KLHL23/CDC23/ZFP91/FBXO10/COP1/ANKIB1/HLTF/RNF2/ZYG11B/FBXO45/CUL3/CUL4A/FBXL5/LONRF1/MDM4/MARCH5/BIRC2/RC3H1/RNF168/PIAS3/FBXO11/KLHL12/KLHL2/TRIM59/KBTBD2/RFWD3/KLHL15/MED1/HUWE1/UBE2E3/RAD18/FBXW2/TRIM33/CUL2/WWP1/UBE2Q2/PEX2/WSB1/PJA2/RNF14/UBE4B/NEDD4/UBE3…	69
MF	GO:0008536	Ran GTPase binding	11/1385	33/13337	0.000324077	0.0382001	ENSG00000083312/ENSG00000184575/ENSG00000132953/ENSG00000133704/ENSG00000205339/ENSG00000065150/ENSG00000124207/ENSG00000130227/ENSG00000086200/ENSG00000108424/ENSG00000082898	TNPO1/XPOT/XPO4/IPO8/IPO7/IPO5/CSE1L/XPO7/IPO11/KPNB1/XPO1	11
MF	GO:0016896	exoribonuclease activity, producing 5'-phosphomonoesters	11/1385	33/13337	0.000324077	0.0382001	ENSG00000172795/ENSG00000198791/ENSG00000088930/ENSG00000083520/ENSG00000138767/ENSG00000138035/ENSG00000166938/ENSG00000152520/ENSG00000140694/ENSG00000111596/ENSG00000104626	DCP2/CNOT7/XRN2/DIS3/CNOT6L/PNPT1/DIS3L/PAN3/PARN/CNOT2/ERI1	11
MF	GO:0016796	exonuclease activity, active with either ribo- or deoxyribonucleic acids and producing 5'-phosphomonoesters	14/1385	50/13337	0.000408424	0.0382001	ENSG00000172795/ENSG00000198791/ENSG00000174371/ENSG00000088930/ENSG00000083520/ENSG00000138767/ENSG00000138035/ENSG00000166938/ENSG00000152520/ENSG00000140694/ENSG00000198924/ENSG00000111596/ENSG00000113456/ENSG00000104626	DCP2/CNOT7/EXO1/XRN2/DIS3/CNOT6L/PNPT1/DIS3L/PAN3/PARN/DCLRE1A/CNOT2/RAD1/ERI1	14
MF	GO:0008139	nuclear localization sequence binding	9/1385	24/13337	0.000420133	0.0382001	ENSG00000083312/ENSG00000186432/ENSG00000065150/ENSG00000110713/ENSG00000182481/ENSG00000124789/ENSG00000137040/ENSG00000108424/ENSG00000196911	TNPO1/KPNA4/IPO5/NUP98/KPNA2/NUP153/RANBP6/KPNB1/KPNA5	9
MF	GO:0004004	ATP-dependent RNA helicase activity	16/1385	62/13337	0.000447386	0.0382001	ENSG00000215301/ENSG00000156976/ENSG00000100201/ENSG00000108406/ENSG00000109606/ENSG00000089876/ENSG00000079785/ENSG00000108654/ENSG00000047188/ENSG00000135829/ENSG00000165732/ENSG00000145907/ENSG00000110367/ENSG00000278053/ENSG00000107625/ENSG00000064703	DDX3X/EIF4A2/DDX17/DHX40/DHX15/DHX32/DDX1/DDX5/YTHDC2/DHX9/DDX21/G3BP1/DDX6/DDX52/DDX50/DDX20	16
MF	GO:0046332	SMAD binding	17/1385	68/13337	0.000449508	0.0382001	ENSG00000153071/ENSG00000106799/ENSG00000168036/ENSG00000175387/ENSG00000205339/ENSG00000141646/ENSG00000108654/ENSG00000125845/ENSG00000124486/ENSG00000146676/ENSG00000100811/ENSG00000137834/ENSG00000185129/ENSG00000124225/ENSG00000140262/ENSG00000197323/ENSG00000107779	DAB2/TGFBR1/CTNNB1/SMAD2/IPO7/SMAD4/DDX5/BMP2/USP9X/PURB/YY1/SMAD6/PURA/PMEPA1/TCF12/TRIM33/BMPR1A	17
MF	GO:0003725	double-stranded RNA binding	16/1385	63/13337	0.00054279	0.0382001	ENSG00000215301/ENSG00000072274/ENSG00000144381/ENSG00000109606/ENSG00000141367/ENSG00000123908/ENSG00000079785/ENSG00000126070/ENSG00000135829/ENSG00000257103/ENSG00000165732/ENSG00000180228/ENSG00000114416/ENSG00000147649/ENSG00000092847/ENSG00000124214	DDX3X/TFRC/HSPD1/DHX15/CLTC/AGO2/DDX1/AGO3/DHX9/LSM14A/DDX21/PRKRA/FXR1/MTDH/AGO1/STAU1	16
MF	GO:0008186	RNA-dependent ATPase activity	16/1385	63/13337	0.00054279	0.0382001	ENSG00000215301/ENSG00000156976/ENSG00000100201/ENSG00000108406/ENSG00000109606/ENSG00000089876/ENSG00000079785/ENSG00000108654/ENSG00000047188/ENSG00000135829/ENSG00000165732/ENSG00000145907/ENSG00000110367/ENSG00000278053/ENSG00000107625/ENSG00000064703	DDX3X/EIF4A2/DDX17/DHX40/DHX15/DHX32/DDX1/DDX5/YTHDC2/DHX9/DDX21/G3BP1/DDX6/DDX52/DDX50/DDX20	16
MF	GO:0016887	ATPase activity	64/1385	410/13337	0.000559371	0.0382001	ENSG00000023839/ENSG00000158486/ENSG00000215301/ENSG00000156976/ENSG00000070087/ENSG00000198899/ENSG00000134480/ENSG00000164292/ENSG00000133657/ENSG00000100201/ENSG00000108406/ENSG00000125257/ENSG00000135046/ENSG00000144381/ENSG00000109606/ENSG00000076003/ENSG00000109971/ENSG00000164070/ENSG00000138138/ENSG00000089876/ENSG00000080824/ENSG00000079785/ENSG00000128641/ENSG00000170759/ENSG00000108654…	ABCC2/DNAH3/DDX3X/EIF4A2/PFN2/MT-ATP6/CCNH/RHOBTB3/ATP13A3/DDX17/DHX40/ABCC4/ANXA1/HSPD1/DHX15/MCM6/HSPA8/HSPA4L/ATAD1/DHX32/HSP90AA1/DDX1/MYO1B/KIF5B/DDX5/XRCC5/ASCC3/YTHDC2/PSMC2/DHX9/ABCA3/KIF3B/PSMC6/DDX21/DYNC1H1/CCT8/GTF2H1/HLTF/MSH6/G3BP1/DDX6/DDX52/ATP10D/KATNA1/PSMC1/RFC3/KIF1B/RAD17/ABCE1/DDX50/KATNAL1/TTF2/NSF/SMCHD1/HSPA13/OLA1/RAD18/ATP7B/YME1L1/DNA2/HSPA14/KIF23/DDX20/ABCD3	64
MF	GO:0004532	exoribonuclease activity	11/1385	35/13337	0.000574929	0.0382001	ENSG00000172795/ENSG00000198791/ENSG00000088930/ENSG00000083520/ENSG00000138767/ENSG00000138035/ENSG00000166938/ENSG00000152520/ENSG00000140694/ENSG00000111596/ENSG00000104626	DCP2/CNOT7/XRN2/DIS3/CNOT6L/PNPT1/DIS3L/PAN3/PARN/CNOT2/ERI1	11
MF	GO:0070491	repressing transcription factor binding	15/1385	58/13337	0.000652047	0.0382001	ENSG00000136997/ENSG00000168214/ENSG00000168036/ENSG00000148737/ENSG00000196591/ENSG00000141448/ENSG00000068024/ENSG00000100811/ENSG00000165533/ENSG00000106829/ENSG00000165417/ENSG00000125124/ENSG00000189403/ENSG00000152804/ENSG00000064703	MYC/RBPJ/CTNNB1/TCF7L2/HDAC2/GATA6/HDAC4/YY1/TTC8/TLE4/GTF2A1/BBS2/HMGB1/HHEX/DDX20	15
MF	GO:0003724	RNA helicase activity	16/1385	64/13337	0.000655093	0.0382001	ENSG00000215301/ENSG00000156976/ENSG00000100201/ENSG00000108406/ENSG00000109606/ENSG00000089876/ENSG00000079785/ENSG00000108654/ENSG00000047188/ENSG00000135829/ENSG00000165732/ENSG00000145907/ENSG00000110367/ENSG00000278053/ENSG00000107625/ENSG00000064703	DDX3X/EIF4A2/DDX17/DHX40/DHX15/DHX32/DDX1/DDX5/YTHDC2/DHX9/DDX21/G3BP1/DDX6/DDX52/DDX50/DDX20	16
MF	GO:0000175	3'-5'-exoribonuclease activity	10/1385	31/13337	0.000809502	0.044427389	ENSG00000198791/ENSG00000088930/ENSG00000083520/ENSG00000138767/ENSG00000138035/ENSG00000166938/ENSG00000152520/ENSG00000140694/ENSG00000111596/ENSG00000104626	CNOT7/XRN2/DIS3/CNOT6L/PNPT1/DIS3L/PAN3/PARN/CNOT2/ERI1	10
