# Supplementary material for: SPOP regulates the expression profiles and alternative splicing events in human hepatocytes
Source: Open Life Sci. 2023 Oct 24;18(1):20220755. doi: 10.1515/biol-2022-0755 (PMC10628592; doi:10.1515/biol-2022-0755)
Supplement: Supplementary Table S3 [file Supplementary-Table-S3.xls]

Table S3: The GO biological processes enriched by the down-regulated genes
Category	GOID	Description	GeneRatio	BgRatio	pvalue	padj	geneID	geneName	Count
BP	GO:0034340	response to type I interferon	36/2080	73/13240	1.87E-11	1.00E-07	ENSG00000135114/ENSG00000126709/ENSG00000187608/ENSG00000234745/ENSG00000172183/ENSG00000204525/ENSG00000142089/ENSG00000119917/ENSG00000165949/ENSG00000119922/ENSG00000185745/ENSG00000140853/ENSG00000089127/ENSG00000126456/ENSG00000185201/ENSG00000111331/ENSG00000111679/ENSG00000130303/ENSG00000184979/ENSG00000168040/ENSG00000206503/ENSG00000128604/ENSG00000105401/ENSG00000184216/ENSG00000068079…	OASL/IFI6/ISG15/HLA-B/ISG20/HLA-C/IFITM3/IFIT3/IFI27/IFIT2/IFIT1/NLRC5/OAS1/IRF3/IFITM2/OAS3/PTPN6/BST2/USP18/FADD/HLA-A/IRF5/CDC37/IRAK1/IFI35/IFITM1/IRF1/SHMT2/TYK2/HLA-E/RSAD2/SCRIB/IKBKE/C19orf66/MYD88/CACTIN	36
BP	GO:0060337	type I interferon signaling pathway	33/2080	68/13240	2.23E-10	3.97E-07	ENSG00000135114/ENSG00000126709/ENSG00000187608/ENSG00000234745/ENSG00000172183/ENSG00000204525/ENSG00000142089/ENSG00000119917/ENSG00000165949/ENSG00000119922/ENSG00000185745/ENSG00000140853/ENSG00000089127/ENSG00000126456/ENSG00000185201/ENSG00000111331/ENSG00000111679/ENSG00000130303/ENSG00000184979/ENSG00000168040/ENSG00000206503/ENSG00000128604/ENSG00000105401/ENSG00000184216/ENSG00000068079…	OASL/IFI6/ISG15/HLA-B/ISG20/HLA-C/IFITM3/IFIT3/IFI27/IFIT2/IFIT1/NLRC5/OAS1/IRF3/IFITM2/OAS3/PTPN6/BST2/USP18/FADD/HLA-A/IRF5/CDC37/IRAK1/IFI35/IFITM1/IRF1/TYK2/HLA-E/RSAD2/SCRIB/MYD88/CACTIN	33
BP	GO:0071357	cellular response to type I interferon	33/2080	68/13240	2.23E-10	3.97E-07	ENSG00000135114/ENSG00000126709/ENSG00000187608/ENSG00000234745/ENSG00000172183/ENSG00000204525/ENSG00000142089/ENSG00000119917/ENSG00000165949/ENSG00000119922/ENSG00000185745/ENSG00000140853/ENSG00000089127/ENSG00000126456/ENSG00000185201/ENSG00000111331/ENSG00000111679/ENSG00000130303/ENSG00000184979/ENSG00000168040/ENSG00000206503/ENSG00000128604/ENSG00000105401/ENSG00000184216/ENSG00000068079…	OASL/IFI6/ISG15/HLA-B/ISG20/HLA-C/IFITM3/IFIT3/IFI27/IFIT2/IFIT1/NLRC5/OAS1/IRF3/IFITM2/OAS3/PTPN6/BST2/USP18/FADD/HLA-A/IRF5/CDC37/IRAK1/IFI35/IFITM1/IRF1/TYK2/HLA-E/RSAD2/SCRIB/MYD88/CACTIN	33
BP	GO:0006614	SRP-dependent cotranslational protein targeting to membrane	37/2080	91/13240	8.86E-09	1.18E-05	ENSG00000186468/ENSG00000170889/ENSG00000162244/ENSG00000156482/ENSG00000231500/ENSG00000172809/ENSG00000105372/ENSG00000197728/ENSG00000089157/ENSG00000063177/ENSG00000136942/ENSG00000177600/ENSG00000229117/ENSG00000115268/ENSG00000105193/ENSG00000164587/ENSG00000221983/ENSG00000182934/ENSG00000167526/ENSG00000142534/ENSG00000233927/ENSG00000140988/ENSG00000161016/ENSG00000083845/ENSG00000108107…	RPS23/RPS9/RPL29/RPL30/RPS18/RPL38/RPS19/RPS26/RPLP0/RPL18/RPL35/RPLP2/RPL41/RPS15/RPS16/RPS14/UBA52/SRPRA/RPL13/RPS11/RPS28/RPS2/RPL8/RPS5/RPL28/RPL37A/RPL10/RPSA/RPL18A/RPL13A/RPL36/RPLP1/RPL27A/RPL35A/RPL10A/RPS3/RPL3	37
BP	GO:0009615	response to virus	73/2080	244/13240	1.32E-08	1.20E-05	ENSG00000135114/ENSG00000271503/ENSG00000187608/ENSG00000105939/ENSG00000172183/ENSG00000142089/ENSG00000119917/ENSG00000119922/ENSG00000185745/ENSG00000140853/ENSG00000089127/ENSG00000077348/ENSG00000126456/ENSG00000106211/ENSG00000106367/ENSG00000139546/ENSG00000185201/ENSG00000111331/ENSG00000164078/ENSG00000137965/ENSG00000130303/ENSG00000168040/ENSG00000128604/ENSG00000204520/ENSG00000269335…	OASL/CCL5/ISG15/ZC3HAV1/ISG20/IFITM3/IFIT3/IFIT2/IFIT1/NLRC5/OAS1/EXOSC5/IRF3/HSPB1/AP1S1/TARBP2/IFITM2/OAS3/MST1R/IFI44/BST2/FADD/IRF5/MICA/IKBKG/SPON2/BCL3/PML/EXOSC4/MICB/TKFC/TMEM173/CCL22/PQBP1/POLR3H/IFITM1/IRF1/HYAL1/APOBEC3C/CFL1/DHX58/ENO1/DDIT4/HYAL2/UNC13D/NOP53/NLRX1/HMGA1/ZC3H12A/RSAD2/IFIH1/ARF1/TRIM11/PMAIP1/ABCF3/IKBKE/BANF1/DDX60/CCDC130/HERC5/GPATCH3/IFI16/C19orf66/PIM2/RELA/TIC…	73
BP	GO:0006613	cotranslational protein targeting to membrane	38/2080	96/13240	1.35E-08	1.20E-05	ENSG00000186468/ENSG00000170889/ENSG00000162244/ENSG00000156482/ENSG00000231500/ENSG00000172809/ENSG00000163479/ENSG00000105372/ENSG00000197728/ENSG00000089157/ENSG00000063177/ENSG00000136942/ENSG00000177600/ENSG00000229117/ENSG00000115268/ENSG00000105193/ENSG00000164587/ENSG00000221983/ENSG00000182934/ENSG00000167526/ENSG00000142534/ENSG00000233927/ENSG00000140988/ENSG00000161016/ENSG00000083845…	RPS23/RPS9/RPL29/RPL30/RPS18/RPL38/SSR2/RPS19/RPS26/RPLP0/RPL18/RPL35/RPLP2/RPL41/RPS15/RPS16/RPS14/UBA52/SRPRA/RPL13/RPS11/RPS28/RPS2/RPL8/RPS5/RPL28/RPL37A/RPL10/RPSA/RPL18A/RPL13A/RPL36/RPLP1/RPL27A/RPL35A/RPL10A/RPS3/RPL3	38
BP	GO:0045047	protein targeting to ER	39/2080	101/13240	1.97E-08	1.51E-05	ENSG00000186468/ENSG00000170889/ENSG00000162244/ENSG00000156482/ENSG00000231500/ENSG00000172809/ENSG00000105372/ENSG00000197728/ENSG00000101421/ENSG00000089157/ENSG00000063177/ENSG00000136942/ENSG00000177600/ENSG00000229117/ENSG00000115268/ENSG00000105193/ENSG00000164587/ENSG00000221983/ENSG00000182934/ENSG00000167526/ENSG00000142534/ENSG00000233927/ENSG00000140988/ENSG00000161016/ENSG00000100417…	RPS23/RPS9/RPL29/RPL30/RPS18/RPL38/RPS19/RPS26/CHMP4B/RPLP0/RPL18/RPL35/RPLP2/RPL41/RPS15/RPS16/RPS14/UBA52/SRPRA/RPL13/RPS11/RPS28/RPS2/RPL8/PMM1/RPS5/RPL28/RPL37A/RPL10/RPSA/RPL18A/RPL13A/RPL36/RPLP1/RPL27A/RPL35A/RPL10A/RPS3/RPL3	39
BP	GO:0034470	ncRNA processing	107/2080	409/13240	2.48E-08	1.60E-05	ENSG00000172183/ENSG00000186468/ENSG00000077348/ENSG00000242372/ENSG00000071462/ENSG00000169718/ENSG00000105671/ENSG00000007520/ENSG00000139546/ENSG00000145912/ENSG00000170889/ENSG00000185163/ENSG00000182173/ENSG00000072506/ENSG00000278619/ENSG00000162244/ENSG00000130305/ENSG00000156482/ENSG00000163832/ENSG00000167118/ENSG00000231500/ENSG00000141994/ENSG00000150990/ENSG00000189306/ENSG00000136271…	ISG20/RPS23/EXOSC5/EIF6/BUD23/DUS1L/DDX49/TSR3/TARBP2/NHP2/RPS9/DDX51/TSEN54/HSD17B10/MRM1/RPL29/NSUN5/RPL30/ELP6/URM1/RPS18/DUS3L/DHX37/RRP7A/DDX56/RPL38/CTU1/NPM3/RPUSD1/RPS19/EXOSC4/MRPS11/POP7/TRMT1/TBL3/RPS26/WDR4/LAGE3/RPLP0/RPL18/RPL35/RPLP2/RPL41/PELP1/TSEN34/RPS15/RPS16/AARS2/NOC4L/RPS14/PUS1/WDR18/UBA52/TRMT61A/LAS1L/RPL13/RPS11/WDR46/ELP5/RPS28/RPS2/INTS1/RPL8/POP5/NSUN5P1/TRMU/RRP9/RP…	107
BP	GO:0006414	translational elongation	46/2080	130/13240	2.70E-08	1.60E-05	ENSG00000175756/ENSG00000180992/ENSG00000074071/ENSG00000179271/ENSG00000096080/ENSG00000101210/ENSG00000182154/ENSG00000173141/ENSG00000183617/ENSG00000158042/ENSG00000112651/ENSG00000178952/ENSG00000128626/ENSG00000108826/ENSG00000242485/ENSG00000125901/ENSG00000262814/ENSG00000181991/ENSG00000162910/ENSG00000086504/ENSG00000214026/ENSG00000055950/ENSG00000172432/ENSG00000177600/ENSG00000105364…	AURKAIP1/MRPL14/MRPS34/GADD45GIP1/MRPS18A/EEF1A2/MRPL41/MRPL57/MRPL54/MRPL17/MRPL2/TUFM/MRPS12/MRPL27/MRPL20/MRPS26/MRPL12/MRPS11/MRPL55/MRPL28/MRPL23/MRPL43/GTPBP2/RPLP2/MRPL4/ABTB1/MRPL34/MRPL24/MRPL51/DPH1/MRPL11/ERAL1/EIF5A/MRPL10/RPLP1/GTPBP1/MRPS2/EEF1D/CHCHD1/MRPL37/MRPL49/ZNF598/MRPL46/MRPL52/EEF2/EFTUD2	46
BP	GO:0016072	rRNA metabolic process	83/2080	295/13240	3.09E-08	1.62E-05	ENSG00000172183/ENSG00000186468/ENSG00000077348/ENSG00000242372/ENSG00000071462/ENSG00000105671/ENSG00000007520/ENSG00000187531/ENSG00000145912/ENSG00000170889/ENSG00000185163/ENSG00000123144/ENSG00000278619/ENSG00000162244/ENSG00000130305/ENSG00000156482/ENSG00000231500/ENSG00000150990/ENSG00000189306/ENSG00000136271/ENSG00000172809/ENSG00000107833/ENSG00000007376/ENSG00000105372/ENSG00000178896…	ISG20/RPS23/EXOSC5/EIF6/BUD23/DDX49/TSR3/SIRT7/NHP2/RPS9/DDX51/TRIR/MRM1/RPL29/NSUN5/RPL30/RPS18/DHX37/RRP7A/DDX56/RPL38/NPM3/RPUSD1/RPS19/EXOSC4/MRPS11/TBL3/RPS26/DDX11/RPLP0/RPL18/RPL35/RPLP2/RPL41/PELP1/RPS15/RPS16/GTF3C5/SMARCB1/NOC4L/RPS14/WDR18/UBA52/LAS1L/RPL13/RPS11/WDR46/RPS28/RPS2/RPL8/NSUN5P1/RRP9/RPS5/NOP53/SENP3/RPL28/FBL/BYSL/RPL37A/EMG1/RPL10/RPSA/RPL18A/TRMT112/RPL13A/RRP1/ABT1/RP…	83
BP	GO:0006364	rRNA processing	76/2080	263/13240	3.47E-08	1.62E-05	ENSG00000172183/ENSG00000186468/ENSG00000077348/ENSG00000242372/ENSG00000071462/ENSG00000105671/ENSG00000007520/ENSG00000145912/ENSG00000170889/ENSG00000185163/ENSG00000278619/ENSG00000162244/ENSG00000130305/ENSG00000156482/ENSG00000231500/ENSG00000150990/ENSG00000189306/ENSG00000136271/ENSG00000172809/ENSG00000107833/ENSG00000007376/ENSG00000105372/ENSG00000178896/ENSG00000181991/ENSG00000183751…	ISG20/RPS23/EXOSC5/EIF6/BUD23/DDX49/TSR3/NHP2/RPS9/DDX51/MRM1/RPL29/NSUN5/RPL30/RPS18/DHX37/RRP7A/DDX56/RPL38/NPM3/RPUSD1/RPS19/EXOSC4/MRPS11/TBL3/RPS26/RPLP0/RPL18/RPL35/RPLP2/RPL41/PELP1/RPS15/RPS16/NOC4L/RPS14/WDR18/UBA52/LAS1L/RPL13/RPS11/WDR46/RPS28/RPS2/RPL8/NSUN5P1/RRP9/RPS5/SENP3/RPL28/FBL/BYSL/RPL37A/EMG1/RPL10/RPSA/RPL18A/TRMT112/RPL13A/RRP1/ABT1/RPL36/RPLP1/PWP2/RPL27A/BOP1/SART1/SUV39…	76
BP	GO:0006119	oxidative phosphorylation	45/2080	127/13240	3.63E-08	1.62E-05	ENSG00000135940/ENSG00000241468/ENSG00000145494/ENSG00000147123/ENSG00000250479/ENSG00000099624/ENSG00000110955/ENSG00000110717/ENSG00000090266/ENSG00000179091/ENSG00000099795/ENSG00000164405/ENSG00000213619/ENSG00000184076/ENSG00000159199/ENSG00000115286/ENSG00000126267/ENSG00000131143/ENSG00000228253/ENSG00000140990/ENSG00000158828/ENSG00000167792/ENSG00000154518/ENSG00000170906/ENSG00000135390…	COX5B/ATP5MF/NDUFS6/NDUFB11/CHCHD10/ATP5F1D/ATP5F1B/NDUFS8/NDUFB2/CYC1/NDUFB7/UQCRQ/NDUFS3/UQCR10/ATP5MC1/NDUFS7/COX6B1/COX4I1/MT-ATP8/NDUFB10/PINK1/NDUFV1/ATP5MC3/NDUFA3/ATP5MC2/UQCRH/ATP5PD/TAZ/NDUFA2/NDUFA13/UQCC2/SURF1/UQCRC1/UQCC3/COX8A/COX5A/STOML2/NDUFC1/NDUFS2/NDUFAB1/NDUFB9/NDUFA8/NDUFA4/NDUFA1/NDUFS5	45
BP	GO:0006605	protein targeting	102/2080	388/13240	4.04E-08	1.66E-05	ENSG00000160446/ENSG00000173156/ENSG00000100300/ENSG00000186468/ENSG00000072310/ENSG00000126768/ENSG00000185043/ENSG00000051128/ENSG00000174165/ENSG00000124587/ENSG00000170889/ENSG00000123159/ENSG00000162244/ENSG00000156482/ENSG00000231500/ENSG00000140854/ENSG00000105401/ENSG00000172809/ENSG00000105185/ENSG00000163479/ENSG00000105221/ENSG00000099800/ENSG00000105372/ENSG00000165688/ENSG00000164885…	ZDHHC12/RHOD/TSPO/RPS23/SREBF1/TIMM17B/CIB1/HOMER3/ZDHHC24/PEX6/RPS9/GIPC1/RPL29/RPL30/RPS18/KATNB1/CDC37/RPL38/PDCD5/SSR2/AKT2/TIMM13/RPS19/PMPCA/CDK5/TOMM7/RPS26/TIMM10/HAX1/DMTN/CHMP4B/TOMM40/PEX16/RPLP0/RPL18/RPL35/RPLP2/UBL5/FIS1/NUCB1/RPL41/TIMM29/RPS15/PSMD8/RPS16/CYB5R1/KAT2A/PINK1/AIP/RPS14/AP1M2/UBA52/SRPRA/RPL13/RPS11/ATG4B/WDR46/OS9/RPS28/RPS2/ATP5IF1/RPL8/PMM1/RPS5/RPL28/NDUFA13/RPL3…	102
BP	GO:0042254	ribosome biogenesis	89/2080	327/13240	5.41E-08	2.07E-05	ENSG00000172183/ENSG00000186468/ENSG00000077348/ENSG00000242372/ENSG00000071462/ENSG00000105671/ENSG00000007520/ENSG00000145912/ENSG00000170889/ENSG00000185163/ENSG00000254858/ENSG00000278619/ENSG00000162244/ENSG00000130305/ENSG00000156482/ENSG00000188976/ENSG00000231500/ENSG00000150990/ENSG00000189306/ENSG00000136271/ENSG00000172809/ENSG00000242485/ENSG00000107833/ENSG00000007376/ENSG00000105372…	ISG20/RPS23/EXOSC5/EIF6/BUD23/DDX49/TSR3/NHP2/RPS9/DDX51/MPV17L2/MRM1/RPL29/NSUN5/RPL30/NOC2L/RPS18/DHX37/RRP7A/DDX56/RPL38/MRPL20/NPM3/RPUSD1/RPS19/EXOSC4/MRPS11/TBL3/RPS26/MTG2/RPLP0/RPL18/RPL35/RPLP2/RPL41/PELP1/WDR74/AAMP/RPS15/RPS16/NOC4L/RPS14/WDR18/UBA52/LAS1L/RPL13/RPS11/WDR46/RPS28/RPS2/RPL8/NSUN5P1/RRP9/RPS5/NOP53/SENP3/RPL28/FBL/BYSL/RPL37A/EMG1/MRPL11/RPL10/RPSA/RPL18A/TRMT112/RPL13A/…	89
BP	GO:0070972	protein localization to endoplasmic reticulum	45/2080	129/13240	6.21E-08	2.21E-05	ENSG00000198171/ENSG00000186468/ENSG00000185825/ENSG00000197858/ENSG00000170889/ENSG00000162244/ENSG00000156482/ENSG00000231500/ENSG00000172809/ENSG00000105372/ENSG00000197728/ENSG00000101421/ENSG00000089157/ENSG00000063177/ENSG00000136942/ENSG00000177600/ENSG00000229117/ENSG00000115268/ENSG00000105193/ENSG00000164587/ENSG00000221983/ENSG00000182934/ENSG00000167526/ENSG00000142534/ENSG00000135506…	DDRGK1/RPS23/BCAP31/GPAA1/RPS9/RPL29/RPL30/RPS18/RPL38/RPS19/RPS26/CHMP4B/RPLP0/RPL18/RPL35/RPLP2/RPL41/RPS15/RPS16/RPS14/UBA52/SRPRA/RPL13/RPS11/OS9/RPS28/RPS2/RPL8/KDELR1/PMM1/RPS5/RPL28/RPL37A/RPL10/RPSA/RPL18A/RPL13A/RPL36/RPLP1/RPL27A/RPL35A/RPL10A/RER1/RPS3/RPL3	45
BP	GO:0072599	establishment of protein localization to endoplasmic reticulum	39/2080	105/13240	6.84E-08	2.28E-05	ENSG00000186468/ENSG00000170889/ENSG00000162244/ENSG00000156482/ENSG00000231500/ENSG00000172809/ENSG00000105372/ENSG00000197728/ENSG00000101421/ENSG00000089157/ENSG00000063177/ENSG00000136942/ENSG00000177600/ENSG00000229117/ENSG00000115268/ENSG00000105193/ENSG00000164587/ENSG00000221983/ENSG00000182934/ENSG00000167526/ENSG00000142534/ENSG00000233927/ENSG00000140988/ENSG00000161016/ENSG00000100417…	RPS23/RPS9/RPL29/RPL30/RPS18/RPL38/RPS19/RPS26/CHMP4B/RPLP0/RPL18/RPL35/RPLP2/RPL41/RPS15/RPS16/RPS14/UBA52/SRPRA/RPL13/RPS11/RPS28/RPS2/RPL8/PMM1/RPS5/RPL28/RPL37A/RPL10/RPSA/RPL18A/RPL13A/RPL36/RPLP1/RPL27A/RPL35A/RPL10A/RPS3/RPL3	39
BP	GO:0070125	mitochondrial translational elongation	34/2080	87/13240	1.12E-07	3.52E-05	ENSG00000175756/ENSG00000180992/ENSG00000074071/ENSG00000179271/ENSG00000096080/ENSG00000182154/ENSG00000173141/ENSG00000183617/ENSG00000158042/ENSG00000112651/ENSG00000178952/ENSG00000128626/ENSG00000108826/ENSG00000242485/ENSG00000125901/ENSG00000262814/ENSG00000181991/ENSG00000162910/ENSG00000086504/ENSG00000214026/ENSG00000055950/ENSG00000105364/ENSG00000130312/ENSG00000143314/ENSG00000111639…	AURKAIP1/MRPL14/MRPS34/GADD45GIP1/MRPS18A/MRPL41/MRPL57/MRPL54/MRPL17/MRPL2/TUFM/MRPS12/MRPL27/MRPL20/MRPS26/MRPL12/MRPS11/MRPL55/MRPL28/MRPL23/MRPL43/MRPL4/MRPL34/MRPL24/MRPL51/MRPL11/ERAL1/MRPL10/MRPS2/CHCHD1/MRPL37/MRPL49/MRPL46/MRPL52	34
BP	GO:0000028	ribosomal small subunit assembly	13/2080	18/13240	1.35E-07	4.00E-05	ENSG00000189306/ENSG00000172809/ENSG00000105372/ENSG00000181991/ENSG00000115268/ENSG00000164587/ENSG00000233927/ENSG00000083845/ENSG00000168028/ENSG00000132591/ENSG00000146109/ENSG00000241945/ENSG00000182841	RRP7A/RPL38/RPS19/MRPS11/RPS15/RPS14/RPS28/RPS5/RPSA/ERAL1/ABT1/PWP2/RRP7BP	13
BP	GO:0006415	translational termination	37/2080	101/13240	2.22E-07	6.24E-05	ENSG00000175756/ENSG00000180992/ENSG00000074071/ENSG00000164062/ENSG00000179271/ENSG00000096080/ENSG00000182154/ENSG00000173141/ENSG00000183617/ENSG00000158042/ENSG00000112651/ENSG00000128626/ENSG00000108826/ENSG00000242485/ENSG00000125901/ENSG00000262814/ENSG00000181991/ENSG00000162910/ENSG00000086504/ENSG00000214026/ENSG00000055950/ENSG00000105364/ENSG00000130312/ENSG00000143314/ENSG00000111639…	AURKAIP1/MRPL14/MRPS34/APEH/GADD45GIP1/MRPS18A/MRPL41/MRPL57/MRPL54/MRPL17/MRPL2/MRPS12/MRPL27/MRPL20/MRPS26/MRPL12/MRPS11/MRPL55/MRPL28/MRPL23/MRPL43/MRPL4/MRPL34/MRPL24/MRPL51/MRPL11/TRMT112/ERAL1/UPF1/EIF5A/MRPL10/MRPS2/CHCHD1/MRPL37/MRPL49/MRPL46/MRPL52	37
BP	GO:0000184	nuclear-transcribed mRNA catabolic process, nonsense-mediated decay	41/2080	119/13240	3.47E-07	9.28E-05	ENSG00000170473/ENSG00000186468/ENSG00000204351/ENSG00000170889/ENSG00000162244/ENSG00000156482/ENSG00000231500/ENSG00000172809/ENSG00000105372/ENSG00000197728/ENSG00000089157/ENSG00000063177/ENSG00000136942/ENSG00000177600/ENSG00000134815/ENSG00000229117/ENSG00000115268/ENSG00000105193/ENSG00000164587/ENSG00000221983/ENSG00000167526/ENSG00000142534/ENSG00000233927/ENSG00000140988/ENSG00000105568…	PYM1/RPS23/SKIV2L/RPS9/RPL29/RPL30/RPS18/RPL38/RPS19/RPS26/RPLP0/RPL18/RPL35/RPLP2/DHX34/RPL41/RPS15/RPS16/RPS14/UBA52/RPL13/RPS11/RPS28/RPS2/PPP2R1A/RPL8/RPS5/RPL28/RPL37A/RPL10/RPSA/RPL18A/RPL13A/UPF1/RPL36/RPLP1/RPL27A/RPL35A/RPL10A/RPS3/RPL3	41
BP	GO:0072594	establishment of protein localization to organelle	118/2080	486/13240	3.88E-07	9.88E-05	ENSG00000124762/ENSG00000182612/ENSG00000173801/ENSG00000100300/ENSG00000178685/ENSG00000186468/ENSG00000072310/ENSG00000126768/ENSG00000215021/ENSG00000124587/ENSG00000105329/ENSG00000183207/ENSG00000170889/ENSG00000162244/ENSG00000156482/ENSG00000231500/ENSG00000141510/ENSG00000172809/ENSG00000105185/ENSG00000069399/ENSG00000140464/ENSG00000099800/ENSG00000104081/ENSG00000105372/ENSG00000165688…	CDKN1A/TSPAN10/JUP/TSPO/PARP10/RPS23/SREBF1/TIMM17B/PHB2/PEX6/TGFB1/RUVBL2/RPS9/RPL29/RPL30/RPS18/TP53/RPL38/PDCD5/BCL3/PML/TIMM13/BMF/RPS19/PMPCA/TOMM7/RPS26/TIMM10/HAX1/AKT1/PPP1R10/CHMP4B/TMEM173/TOMM40/PEX16/RPLP0/RPL18/RPL35/RPLP2/UBL5/FIS1/RPL41/TIMM29/RPS15/PSMD8/RPS16/CYB5R1/KAT2A/PINK1/AIP/RPS14/BBC3/UBA52/SRPRA/TSC2/RPL13/RPS11/WDR46/RPS28/RPS2/HYAL2/LAMP1/ATP5IF1/RPL8/PMM1/LRSAM1/RPS5/…	118
BP	GO:0019083	viral transcription	53/2080	172/13240	4.54E-07	0.000105537	ENSG00000271503/ENSG00000142089/ENSG00000186468/ENSG00000204356/ENSG00000139546/ENSG00000099817/ENSG00000170889/ENSG00000100142/ENSG00000162244/ENSG00000156482/ENSG00000231500/ENSG00000172809/ENSG00000105372/ENSG00000197728/ENSG00000105698/ENSG00000094914/ENSG00000089157/ENSG00000063177/ENSG00000136942/ENSG00000177600/ENSG00000188986/ENSG00000229117/ENSG00000115268/ENSG00000105193/ENSG00000099956…	CCL5/IFITM3/RPS23/NELFE/TARBP2/POLR2E/RPS9/POLR2F/RPL29/RPL30/RPS18/RPL38/RPS19/RPS26/USF2/AAAS/RPLP0/RPL18/RPL35/RPLP2/NELFB/RPL41/RPS15/RPS16/SMARCB1/RPS14/UBA52/RPL13/SUPT5H/RPS11/RPS28/POLR2L/RPS2/RPL8/RPS5/RPL28/RPL37A/CDK9/RPL10/RPSA/RPL18A/RPL13A/TRIM11/RPL36/RPLP1/RPL27A/CTDP1/RPL35A/POLR2J/RPL10A/RPS3/RPL3/NUP85	53
BP	GO:0051607	defense response to virus	53/2080	172/13240	4.54E-07	0.000105537	ENSG00000135114/ENSG00000187608/ENSG00000105939/ENSG00000172183/ENSG00000142089/ENSG00000119917/ENSG00000119922/ENSG00000185745/ENSG00000140853/ENSG00000089127/ENSG00000077348/ENSG00000126456/ENSG00000139546/ENSG00000185201/ENSG00000111331/ENSG00000130303/ENSG00000168040/ENSG00000128604/ENSG00000204520/ENSG00000159674/ENSG00000140464/ENSG00000178896/ENSG00000204516/ENSG00000149476/ENSG00000184584…	OASL/ISG15/ZC3HAV1/ISG20/IFITM3/IFIT3/IFIT2/IFIT1/NLRC5/OAS1/EXOSC5/IRF3/TARBP2/IFITM2/OAS3/BST2/FADD/IRF5/MICA/SPON2/PML/EXOSC4/MICB/TKFC/TMEM173/PQBP1/POLR3H/IFITM1/IRF1/APOBEC3C/DHX58/DDIT4/HYAL2/UNC13D/NOP53/NLRX1/ZC3H12A/RSAD2/IFIH1/TRIM11/PMAIP1/ABCF3/DDX60/HERC5/GPATCH3/IFI16/C19orf66/RELA/TICAM1/GBP3/UNC93B1/C1QBP/PARP9	53
BP	GO:0019080	viral gene expression	56/2080	186/13240	5.06E-07	0.000110352	ENSG00000271503/ENSG00000142089/ENSG00000186468/ENSG00000204356/ENSG00000139546/ENSG00000099817/ENSG00000170889/ENSG00000100142/ENSG00000140564/ENSG00000162244/ENSG00000156482/ENSG00000231500/ENSG00000172809/ENSG00000105372/ENSG00000197728/ENSG00000105698/ENSG00000094914/ENSG00000089157/ENSG00000063177/ENSG00000136942/ENSG00000177600/ENSG00000188986/ENSG00000229117/ENSG00000115268/ENSG00000105193…	CCL5/IFITM3/RPS23/NELFE/TARBP2/POLR2E/RPS9/POLR2F/FURIN/RPL29/RPL30/RPS18/RPL38/RPS19/RPS26/USF2/AAAS/RPLP0/RPL18/RPL35/RPLP2/NELFB/RPL41/RPS15/RPS16/SMARCB1/RPS14/UBA52/RPL13/SUPT5H/RPS11/RPS28/POLR2L/RPS2/RPL8/RPS5/RPL28/RPL37A/CDK9/RPL10/RPSA/RPL18A/RPL13A/EIF3G/EIF3F/TRIM11/RPL36/RPLP1/RPL27A/CTDP1/RPL35A/POLR2J/RPL10A/RPS3/RPL3/NUP85	56
BP	GO:0009144	purine nucleoside triphosphate metabolic process	78/2080	289/13240	5.16E-07	0.000110352	ENSG00000110719/ENSG00000143774/ENSG00000100300/ENSG00000135940/ENSG00000241468/ENSG00000103202/ENSG00000145494/ENSG00000147123/ENSG00000250479/ENSG00000242372/ENSG00000099624/ENSG00000105329/ENSG00000110955/ENSG00000110717/ENSG00000090266/ENSG00000108479/ENSG00000103024/ENSG00000141959/ENSG00000111669/ENSG00000179091/ENSG00000099795/ENSG00000164405/ENSG00000106268/ENSG00000149925/ENSG00000213619…	TCIRG1/GUK1/TSPO/COX5B/ATP5MF/NME4/NDUFS6/NDUFB11/CHCHD10/EIF6/ATP5F1D/TGFB1/ATP5F1B/NDUFS8/NDUFB2/GALK1/NME3/PFKL/TPI1/CYC1/NDUFB7/UQCRQ/NUDT1/ALDOA/NDUFS3/PFKM/UQCR10/ATP5MC1/NDUFS7/COX6B1/AAAS/COX4I1/MT-ATP8/NDUFB10/PINK1/NDUFV1/ATP5MC3/ADA/PKM/NDUFA3/ATP5MC2/GAPDH/ENO1/DDIT4/ATP5IF1/UQCRH/OGDH/ATP5PD/TAZ/NDUFA2/NDUFA13/UQCC2/SURF1/UQCRC1/AK1/UQCC3/DGUOK/COX8A/COX5A/STOML2/NME6/NDUFC1/NDUFS2/N…	78
BP	GO:0006612	protein targeting to membrane	53/2080	173/13240	5.56E-07	0.000114344	ENSG00000160446/ENSG00000186468/ENSG00000185043/ENSG00000174165/ENSG00000170889/ENSG00000162244/ENSG00000156482/ENSG00000231500/ENSG00000172809/ENSG00000163479/ENSG00000105221/ENSG00000105372/ENSG00000164885/ENSG00000197728/ENSG00000158856/ENSG00000101421/ENSG00000121680/ENSG00000089157/ENSG00000063177/ENSG00000136942/ENSG00000177600/ENSG00000214253/ENSG00000229117/ENSG00000115268/ENSG00000105193…	ZDHHC12/RPS23/CIB1/ZDHHC24/RPS9/RPL29/RPL30/RPS18/RPL38/SSR2/AKT2/RPS19/CDK5/RPS26/DMTN/CHMP4B/PEX16/RPLP0/RPL18/RPL35/RPLP2/FIS1/RPL41/RPS15/RPS16/RPS14/UBA52/SRPRA/RPL13/RPS11/ATG4B/RPS28/RPS2/RPL8/RPS5/RPL28/RPL37A/RPL10/RPSA/RPL18A/RPL13A/RPL36/RPLP1/MIEF2/RPL27A/PEX5/RPL35A/RPL10A/SLC51B/RPS3/RPL3/MYO1C/ZDHHC9	53
BP	GO:0090150	establishment of protein localization to membrane	77/2080	285/13240	5.83E-07	0.000115469	ENSG00000160446/ENSG00000186468/ENSG00000185043/ENSG00000174165/ENSG00000170889/ENSG00000204463/ENSG00000162244/ENSG00000156482/ENSG00000231500/ENSG00000141510/ENSG00000172809/ENSG00000105185/ENSG00000163479/ENSG00000105221/ENSG00000099800/ENSG00000104081/ENSG00000105372/ENSG00000164885/ENSG00000239857/ENSG00000196683/ENSG00000197728/ENSG00000134809/ENSG00000158856/ENSG00000101421/ENSG00000121680…	ZDHHC12/RPS23/CIB1/ZDHHC24/RPS9/BAG6/RPL29/RPL30/RPS18/TP53/RPL38/PDCD5/SSR2/AKT2/TIMM13/BMF/RPS19/CDK5/GET4/TOMM7/RPS26/TIMM10/DMTN/CHMP4B/PEX16/RPLP0/RPL18/RPL35/RPLP2/FIS1/RPL41/CSK/TIMM29/RPS15/RPS16/GRIPAP1/RAB11B/RPS14/BBC3/UBA52/SRPRA/RPL13/RPS11/ATG4B/RPS28/RPS2/RPL8/RAB34/RPS5/RPL28/NDUFA13/RPL37A/KRT18/RPL10/RPSA/SCRIB/RPL18A/RPL13A/PMAIP1/RPL36/UBL4A/RPLP1/MIEF2/RPL27A/PEX5/RPL35A/RPL1…	77
BP	GO:0070126	mitochondrial translational termination	33/2080	89/13240	7.18E-07	0.000133766	ENSG00000175756/ENSG00000180992/ENSG00000074071/ENSG00000179271/ENSG00000096080/ENSG00000182154/ENSG00000173141/ENSG00000183617/ENSG00000158042/ENSG00000112651/ENSG00000128626/ENSG00000108826/ENSG00000242485/ENSG00000125901/ENSG00000262814/ENSG00000181991/ENSG00000162910/ENSG00000086504/ENSG00000214026/ENSG00000055950/ENSG00000105364/ENSG00000130312/ENSG00000143314/ENSG00000111639/ENSG00000174547…	AURKAIP1/MRPL14/MRPS34/GADD45GIP1/MRPS18A/MRPL41/MRPL57/MRPL54/MRPL17/MRPL2/MRPS12/MRPL27/MRPL20/MRPS26/MRPL12/MRPS11/MRPL55/MRPL28/MRPL23/MRPL43/MRPL4/MRPL34/MRPL24/MRPL51/MRPL11/ERAL1/MRPL10/MRPS2/CHCHD1/MRPL37/MRPL49/MRPL46/MRPL52	33
BP	GO:0043624	cellular protein complex disassembly	58/2080	197/13240	7.26E-07	0.000133766	ENSG00000042493/ENSG00000175756/ENSG00000180992/ENSG00000185043/ENSG00000074071/ENSG00000136842/ENSG00000164062/ENSG00000179271/ENSG00000096080/ENSG00000182154/ENSG00000173141/ENSG00000183617/ENSG00000158042/ENSG00000112651/ENSG00000128626/ENSG00000140854/ENSG00000108826/ENSG00000242485/ENSG00000125901/ENSG00000247596/ENSG00000262814/ENSG00000181991/ENSG00000162910/ENSG00000158856/ENSG00000086504…	CAPG/AURKAIP1/MRPL14/CIB1/MRPS34/TMOD1/APEH/GADD45GIP1/MRPS18A/MRPL41/MRPL57/MRPL54/MRPL17/MRPL2/MRPS12/KATNB1/MRPL27/MRPL20/MRPS26/TWF2/MRPL12/MRPS11/MRPL55/DMTN/MRPL28/MRPL23/MRPL43/TRIOBP/MRPL4/MRPL34/SPTBN2/MAP1S/CFL1/NAPA/GSN/GAK/MRPL24/MRPL51/MRPL11/CAMSAP3/TRMT112/PDXP/ERAL1/PEX14/UPF1/EIF5A/MRPL10/NCKAP5L/MRPS2/CHCHD1/MRPL37/NES/MRPL49/MRPL46/MRPL52/ARHGEF2/APC2/SH3GL1	58
BP	GO:0045071	negative regulation of viral genome replication	22/2080	48/13240	7.93E-07	0.000141256	ENSG00000135114/ENSG00000271503/ENSG00000187608/ENSG00000105939/ENSG00000172183/ENSG00000142089/ENSG00000185745/ENSG00000124107/ENSG00000178685/ENSG00000089127/ENSG00000185201/ENSG00000111331/ENSG00000130303/ENSG00000185885/ENSG00000244509/ENSG00000130726/ENSG00000163874/ENSG00000134321/ENSG00000175334/ENSG00000163565/ENSG00000130813/ENSG00000145901	OASL/CCL5/ISG15/ZC3HAV1/ISG20/IFITM3/IFIT1/SLPI/PARP10/OAS1/IFITM2/OAS3/BST2/IFITM1/APOBEC3C/TRIM28/ZC3H12A/RSAD2/BANF1/IFI16/C19orf66/TNIP1	22
BP	GO:0009141	nucleoside triphosphate metabolic process	81/2080	308/13240	9.87E-07	0.000167929	ENSG00000110719/ENSG00000143774/ENSG00000100300/ENSG00000135940/ENSG00000241468/ENSG00000103202/ENSG00000145494/ENSG00000147123/ENSG00000250479/ENSG00000242372/ENSG00000099624/ENSG00000105329/ENSG00000110955/ENSG00000110717/ENSG00000090266/ENSG00000108479/ENSG00000103024/ENSG00000141959/ENSG00000111669/ENSG00000179091/ENSG00000099795/ENSG00000164405/ENSG00000106268/ENSG00000149925/ENSG00000213619…	TCIRG1/GUK1/TSPO/COX5B/ATP5MF/NME4/NDUFS6/NDUFB11/CHCHD10/EIF6/ATP5F1D/TGFB1/ATP5F1B/NDUFS8/NDUFB2/GALK1/NME3/PFKL/TPI1/CYC1/NDUFB7/UQCRQ/NUDT1/ALDOA/NDUFS3/DTYMK/PFKM/UQCR10/ATP5MC1/NDUFS7/COX6B1/AAAS/COX4I1/MT-ATP8/NDUFB10/PINK1/NDUFV1/ATP5MC3/ADA/PKM/NDUFA3/ATP5MC2/GAPDH/ENO1/DDIT4/ATP5IF1/UQCRH/UCKL1/OGDH/ATP5PD/TAZ/NDUFA2/NDUFA13/UQCC2/SURF1/UQCRC1/AK1/UQCC3/DGUOK/COX8A/COX5A/STOML2/NME6/NDU…	81
BP	GO:0022900	electron transport chain	51/2080	167/13240	1.01E-06	0.000167929	ENSG00000142669/ENSG00000051523/ENSG00000135940/ENSG00000069535/ENSG00000145494/ENSG00000147123/ENSG00000085662/ENSG00000110717/ENSG00000090266/ENSG00000053371/ENSG00000179091/ENSG00000099795/ENSG00000164405/ENSG00000116701/ENSG00000213619/ENSG00000180902/ENSG00000101365/ENSG00000104522/ENSG00000184076/ENSG00000115286/ENSG00000126267/ENSG00000127948/ENSG00000131143/ENSG00000140990/ENSG00000148334…	SH3BGRL3/CYBA/COX5B/MAOB/NDUFS6/NDUFB11/AKR1B1/NDUFS8/NDUFB2/AKR7A2/CYC1/NDUFB7/UQCRQ/NCF2/NDUFS3/D2HGDH/IDH3B/TSTA3/UQCR10/NDUFS7/COX6B1/POR/COX4I1/NDUFB10/PTGES2/PINK1/NDUFV1/NDUFA3/UQCRH/COX7A2/GLRX5/TAZ/NDUFA2/NDUFA13/SURF1/UQCRC1/UQCC3/COX8A/COX5A/MYBBP1A/NDUFC1/NDUFS2/NDUFAB1/NDUFB9/P4HA2/NDUFA8/ETFB/NDUFA4/NDUFA1/NDUFS5/DHRS3	51
BP	GO:0042775	mitochondrial ATP synthesis coupled electron transport	33/2080	91/13240	1.29E-06	0.000208421	ENSG00000135940/ENSG00000145494/ENSG00000147123/ENSG00000110717/ENSG00000090266/ENSG00000179091/ENSG00000099795/ENSG00000164405/ENSG00000213619/ENSG00000184076/ENSG00000115286/ENSG00000126267/ENSG00000131143/ENSG00000140990/ENSG00000158828/ENSG00000167792/ENSG00000170906/ENSG00000173660/ENSG00000102125/ENSG00000131495/ENSG00000186010/ENSG00000010256/ENSG00000204922/ENSG00000176340/ENSG00000178741…	COX5B/NDUFS6/NDUFB11/NDUFS8/NDUFB2/CYC1/NDUFB7/UQCRQ/NDUFS3/UQCR10/NDUFS7/COX6B1/COX4I1/NDUFB10/PINK1/NDUFV1/NDUFA3/UQCRH/TAZ/NDUFA2/NDUFA13/UQCRC1/UQCC3/COX8A/COX5A/NDUFC1/NDUFS2/NDUFAB1/NDUFB9/NDUFA8/NDUFA4/NDUFA1/NDUFS5	33
BP	GO:0009205	purine ribonucleoside triphosphate metabolic process	75/2080	282/13240	1.56E-06	0.000245685	ENSG00000110719/ENSG00000143774/ENSG00000100300/ENSG00000135940/ENSG00000241468/ENSG00000103202/ENSG00000145494/ENSG00000147123/ENSG00000250479/ENSG00000242372/ENSG00000099624/ENSG00000105329/ENSG00000110955/ENSG00000110717/ENSG00000090266/ENSG00000108479/ENSG00000103024/ENSG00000141959/ENSG00000111669/ENSG00000179091/ENSG00000099795/ENSG00000164405/ENSG00000149925/ENSG00000213619/ENSG00000152556…	TCIRG1/GUK1/TSPO/COX5B/ATP5MF/NME4/NDUFS6/NDUFB11/CHCHD10/EIF6/ATP5F1D/TGFB1/ATP5F1B/NDUFS8/NDUFB2/GALK1/NME3/PFKL/TPI1/CYC1/NDUFB7/UQCRQ/ALDOA/NDUFS3/PFKM/UQCR10/ATP5MC1/NDUFS7/COX6B1/AAAS/COX4I1/MT-ATP8/NDUFB10/PINK1/NDUFV1/ATP5MC3/PKM/NDUFA3/ATP5MC2/GAPDH/ENO1/DDIT4/ATP5IF1/UQCRH/OGDH/ATP5PD/TAZ/NDUFA2/NDUFA13/UQCC2/SURF1/UQCRC1/AK1/UQCC3/COX8A/COX5A/STOML2/NME6/NDUFC1/NDUFS2/NME2/NDUFAB1/GTPB…	75
BP	GO:0042773	ATP synthesis coupled electron transport	33/2080	92/13240	1.71E-06	0.000260696	ENSG00000135940/ENSG00000145494/ENSG00000147123/ENSG00000110717/ENSG00000090266/ENSG00000179091/ENSG00000099795/ENSG00000164405/ENSG00000213619/ENSG00000184076/ENSG00000115286/ENSG00000126267/ENSG00000131143/ENSG00000140990/ENSG00000158828/ENSG00000167792/ENSG00000170906/ENSG00000173660/ENSG00000102125/ENSG00000131495/ENSG00000186010/ENSG00000010256/ENSG00000204922/ENSG00000176340/ENSG00000178741…	COX5B/NDUFS6/NDUFB11/NDUFS8/NDUFB2/CYC1/NDUFB7/UQCRQ/NDUFS3/UQCR10/NDUFS7/COX6B1/COX4I1/NDUFB10/PINK1/NDUFV1/NDUFA3/UQCRH/TAZ/NDUFA2/NDUFA13/UQCRC1/UQCC3/COX8A/COX5A/NDUFC1/NDUFS2/NDUFAB1/NDUFB9/NDUFA8/NDUFA4/NDUFA1/NDUFS5	33
BP	GO:0009199	ribonucleoside triphosphate metabolic process	76/2080	288/13240	1.84E-06	0.000273177	ENSG00000110719/ENSG00000143774/ENSG00000100300/ENSG00000135940/ENSG00000241468/ENSG00000103202/ENSG00000145494/ENSG00000147123/ENSG00000250479/ENSG00000242372/ENSG00000099624/ENSG00000105329/ENSG00000110955/ENSG00000110717/ENSG00000090266/ENSG00000108479/ENSG00000103024/ENSG00000141959/ENSG00000111669/ENSG00000179091/ENSG00000099795/ENSG00000164405/ENSG00000149925/ENSG00000213619/ENSG00000152556…	TCIRG1/GUK1/TSPO/COX5B/ATP5MF/NME4/NDUFS6/NDUFB11/CHCHD10/EIF6/ATP5F1D/TGFB1/ATP5F1B/NDUFS8/NDUFB2/GALK1/NME3/PFKL/TPI1/CYC1/NDUFB7/UQCRQ/ALDOA/NDUFS3/PFKM/UQCR10/ATP5MC1/NDUFS7/COX6B1/AAAS/COX4I1/MT-ATP8/NDUFB10/PINK1/NDUFV1/ATP5MC3/PKM/NDUFA3/ATP5MC2/GAPDH/ENO1/DDIT4/ATP5IF1/UQCRH/UCKL1/OGDH/ATP5PD/TAZ/NDUFA2/NDUFA13/UQCC2/SURF1/UQCRC1/AK1/UQCC3/COX8A/COX5A/STOML2/NME6/NDUFC1/NDUFS2/NME2/NDUFAB…	76
BP	GO:0043901	negative regulation of multi-organism process	43/2080	136/13240	2.54E-06	0.000367715	ENSG00000135114/ENSG00000271503/ENSG00000187608/ENSG00000105939/ENSG00000172183/ENSG00000142089/ENSG00000185745/ENSG00000234127/ENSG00000124107/ENSG00000178685/ENSG00000089127/ENSG00000126456/ENSG00000139546/ENSG00000185201/ENSG00000111331/ENSG00000102265/ENSG00000130303/ENSG00000071889/ENSG00000204498/ENSG00000140464/ENSG00000179218/ENSG00000204516/ENSG00000149476/ENSG00000068903/ENSG00000185885…	OASL/CCL5/ISG15/ZC3HAV1/ISG20/IFITM3/IFIT1/TRIM26/SLPI/PARP10/OAS1/IRF3/TARBP2/IFITM2/OAS3/TIMP1/BST2/FAM3A/NFKBIL1/PML/CALR/MICB/TKFC/SIRT2/IFITM1/ADA/APOBEC3C/GSN/DHX58/MAPKBP1/NLRX1/TRIM28/ZC3H12A/RSAD2/TRIM11/BANF1/GPATCH3/IFI16/C19orf66/TNIP1/CACTIN/PRDX4/C1QBP	43
BP	GO:0098542	defense response to other organism	77/2080	296/13240	2.84E-06	0.000399398	ENSG00000135114/ENSG00000187608/ENSG00000105939/ENSG00000172183/ENSG00000142089/ENSG00000119917/ENSG00000051523/ENSG00000163702/ENSG00000119922/ENSG00000185745/ENSG00000124107/ENSG00000140853/ENSG00000172216/ENSG00000089127/ENSG00000077348/ENSG00000114383/ENSG00000126456/ENSG00000105329/ENSG00000139546/ENSG00000185201/ENSG00000111331/ENSG00000130303/ENSG00000168040/ENSG00000128604/ENSG00000071889…	OASL/ISG15/ZC3HAV1/ISG20/IFITM3/IFIT3/CYBA/IL17RC/IFIT2/IFIT1/SLPI/NLRC5/CEBPB/OAS1/EXOSC5/TUSC2/IRF3/TGFB1/TARBP2/IFITM2/OAS3/BST2/FADD/IRF5/FAM3A/RPL30/MICA/SPON2/BCL3/PML/S100A14/RPS19/EXOSC4/MICB/ROMO1/TKFC/TMEM173/SIRT2/PQBP1/POLR3H/IFITM1/TNFRSF1A/IRF1/APOBEC3C/DHX58/ARRDC1-AS1/GAPDH/DDIT4/HYAL2/HRAS/UNC13D/LRSAM1/MAPKBP1/HLA-E/NOP53/NLRX1/ZC3H12A/RSAD2/IFIH1/TRIM11/PMAIP1/MR1/ABCF3/DDX60/H…	77
BP	GO:0007006	mitochondrial membrane organization	40/2080	124/13240	3.23E-06	0.000443142	ENSG00000241468/ENSG00000099624/ENSG00000174917/ENSG00000110955/ENSG00000125652/ENSG00000140983/ENSG00000141510/ENSG00000130787/ENSG00000105185/ENSG00000099800/ENSG00000104081/ENSG00000196683/ENSG00000134809/ENSG00000159199/ENSG00000159685/ENSG00000228253/ENSG00000142444/ENSG00000158828/ENSG00000105327/ENSG00000154518/ENSG00000135390/ENSG00000090020/ENSG00000130770/ENSG00000167863/ENSG00000102125…	ATP5MF/ATP5F1D/C19orf70/ATP5F1B/ALKBH7/RHOT2/TP53/HIP1R/PDCD5/TIMM13/BMF/TOMM7/TIMM10/ATP5MC1/CHCHD6/MT-ATP8/TIMM29/PINK1/BBC3/ATP5MC3/ATP5MC2/SLC9A1/ATP5IF1/ATP5PD/TAZ/NDUFA13/TIMM50/UQCC3/GSK3A/NOL3/PMAIP1/SLC25A6/CNP/BAK1/TIMM22/BAX/SFN/E2F1/TMEM102/TOMM22	40
BP	GO:0042255	ribosome assembly	24/2080	59/13240	3.53E-06	0.000471394	ENSG00000242372/ENSG00000254858/ENSG00000189306/ENSG00000172809/ENSG00000242485/ENSG00000105372/ENSG00000181991/ENSG00000115268/ENSG00000164587/ENSG00000065268/ENSG00000233927/ENSG00000083845/ENSG00000105373/ENSG00000174547/ENSG00000147403/ENSG00000168028/ENSG00000132591/ENSG00000146109/ENSG00000241945/ENSG00000261236/ENSG00000182841/ENSG00000132153/ENSG00000100316/ENSG00000108561	EIF6/MPV17L2/RRP7A/RPL38/MRPL20/RPS19/MRPS11/RPS15/RPS14/WDR18/RPS28/RPS5/NOP53/MRPL11/RPL10/RPSA/ERAL1/ABT1/PWP2/BOP1/RRP7BP/DHX30/RPL3/C1QBP	24
BP	GO:0046034	ATP metabolic process	68/2080	256/13240	4.96E-06	0.000647145	ENSG00000110719/ENSG00000143774/ENSG00000100300/ENSG00000135940/ENSG00000241468/ENSG00000145494/ENSG00000147123/ENSG00000250479/ENSG00000242372/ENSG00000099624/ENSG00000105329/ENSG00000110955/ENSG00000110717/ENSG00000090266/ENSG00000108479/ENSG00000141959/ENSG00000111669/ENSG00000179091/ENSG00000099795/ENSG00000164405/ENSG00000149925/ENSG00000213619/ENSG00000152556/ENSG00000184076/ENSG00000159199…	TCIRG1/GUK1/TSPO/COX5B/ATP5MF/NDUFS6/NDUFB11/CHCHD10/EIF6/ATP5F1D/TGFB1/ATP5F1B/NDUFS8/NDUFB2/GALK1/PFKL/TPI1/CYC1/NDUFB7/UQCRQ/ALDOA/NDUFS3/PFKM/UQCR10/ATP5MC1/NDUFS7/COX6B1/AAAS/COX4I1/MT-ATP8/NDUFB10/PINK1/NDUFV1/ATP5MC3/PKM/NDUFA3/ATP5MC2/GAPDH/ENO1/DDIT4/ATP5IF1/UQCRH/OGDH/ATP5PD/TAZ/NDUFA2/NDUFA13/UQCC2/SURF1/UQCRC1/AK1/UQCC3/COX8A/COX5A/STOML2/NDUFC1/NDUFS2/NDUFAB1/SIRT6/NDUFB9/NDUFA8/PGAM…	68
BP	GO:0001836	release of cytochrome c from mitochondria	21/2080	49/13240	5.33E-06	0.000669059	ENSG00000126709/ENSG00000233276/ENSG00000011422/ENSG00000169230/ENSG00000141510/ENSG00000105185/ENSG00000104081/ENSG00000142208/ENSG00000214253/ENSG00000160789/ENSG00000158828/ENSG00000105327/ENSG00000164850/ENSG00000105197/ENSG00000140939/ENSG00000141682/ENSG00000100290/ENSG00000030110/ENSG00000087088/ENSG00000141480/ENSG00000175793	IFI6/GPX1/PLAUR/PRELID1/TP53/PDCD5/BMF/AKT1/FIS1/LMNA/PINK1/BBC3/GPER1/TIMM50/NOL3/PMAIP1/BIK/BAK1/BAX/ARRB2/SFN	21
BP	GO:0022904	respiratory electron transport chain	36/2080	109/13240	5.40E-06	0.000669059	ENSG00000135940/ENSG00000145494/ENSG00000147123/ENSG00000110717/ENSG00000090266/ENSG00000179091/ENSG00000099795/ENSG00000164405/ENSG00000213619/ENSG00000180902/ENSG00000184076/ENSG00000115286/ENSG00000126267/ENSG00000131143/ENSG00000140990/ENSG00000158828/ENSG00000167792/ENSG00000170906/ENSG00000173660/ENSG00000102125/ENSG00000131495/ENSG00000186010/ENSG00000010256/ENSG00000204922/ENSG00000176340…	COX5B/NDUFS6/NDUFB11/NDUFS8/NDUFB2/CYC1/NDUFB7/UQCRQ/NDUFS3/D2HGDH/UQCR10/NDUFS7/COX6B1/COX4I1/NDUFB10/PINK1/NDUFV1/NDUFA3/UQCRH/TAZ/NDUFA2/NDUFA13/UQCRC1/UQCC3/COX8A/COX5A/MYBBP1A/NDUFC1/NDUFS2/NDUFAB1/NDUFB9/NDUFA8/ETFB/NDUFA4/NDUFA1/NDUFS5	36
BP	GO:0045333	cellular respiration	51/2080	176/13240	5.51E-06	0.000669059	ENSG00000135940/ENSG00000145494/ENSG00000147123/ENSG00000126602/ENSG00000110717/ENSG00000090266/ENSG00000169230/ENSG00000179091/ENSG00000099795/ENSG00000164405/ENSG00000213619/ENSG00000180902/ENSG00000136270/ENSG00000101365/ENSG00000184076/ENSG00000125611/ENSG00000115286/ENSG00000126267/ENSG00000131143/ENSG00000146701/ENSG00000140990/ENSG00000158828/ENSG00000167792/ENSG00000170906/ENSG00000173660…	COX5B/NDUFS6/NDUFB11/TRAP1/NDUFS8/NDUFB2/PRELID1/CYC1/NDUFB7/UQCRQ/NDUFS3/D2HGDH/TBRG4/IDH3B/UQCR10/CHCHD5/NDUFS7/COX6B1/COX4I1/MDH2/NDUFB10/PINK1/NDUFV1/NDUFA3/UQCRH/OGDH/NOP53/TAZ/NDUFA2/NDUFA13/SURF1/UQCRC1/UQCC3/ACO2/IDH3G/COX8A/COX5A/MYBBP1A/NDUFC1/NDUFS2/SIRT3/NDUFAB1/SUCLG1/NDUFB9/NDUFA8/OGDHL/ETFB/NDUFA4/NDUFA1/NDUFS5/BLOC1S1	51
BP	GO:0006091	generation of precursor metabolites and energy	105/2080	444/13240	6.05E-06	0.000718821	ENSG00000142669/ENSG00000051523/ENSG00000135940/ENSG00000241468/ENSG00000069535/ENSG00000145494/ENSG00000147123/ENSG00000250479/ENSG00000242372/ENSG00000099624/ENSG00000126602/ENSG00000181649/ENSG00000085662/ENSG00000110955/ENSG00000110717/ENSG00000090266/ENSG00000108479/ENSG00000141959/ENSG00000053371/ENSG00000111669/ENSG00000172531/ENSG00000169230/ENSG00000179091/ENSG00000099795/ENSG00000164405…	SH3BGRL3/CYBA/COX5B/ATP5MF/MAOB/NDUFS6/NDUFB11/CHCHD10/EIF6/ATP5F1D/TRAP1/PHLDA2/AKR1B1/ATP5F1B/NDUFS8/NDUFB2/GALK1/PFKL/AKR7A2/TPI1/PPP1CA/PRELID1/CYC1/NDUFB7/UQCRQ/NCF2/ALDOA/NDUFS3/D2HGDH/FDXR/AKT2/TBRG4/PFKM/CAVIN3/IDH3B/TSTA3/UQCR10/CHCHD5/ATP5MC1/NDUFS7/COX6B1/AKT1/AAAS/POR/COX4I1/MT-ATP8/MDH2/NDUFB10/PTGES2/PINK1/NDUFV1/SLC27A5/ATP5MC3/UBA52/PKM/NDUFA3/ATP5MC2/GAPDH/ENO1/DDIT4/ATP5IF1/UQCR…	105
BP	GO:0009123	nucleoside monophosphate metabolic process	81/2080	322/13240	6.37E-06	0.000740416	ENSG00000110719/ENSG00000143774/ENSG00000100300/ENSG00000135940/ENSG00000241468/ENSG00000145494/ENSG00000147123/ENSG00000250479/ENSG00000242372/ENSG00000099624/ENSG00000198931/ENSG00000105329/ENSG00000110955/ENSG00000110717/ENSG00000090266/ENSG00000112667/ENSG00000108479/ENSG00000141959/ENSG00000111669/ENSG00000179091/ENSG00000099795/ENSG00000164405/ENSG00000149925/ENSG00000213619/ENSG00000168393…	TCIRG1/GUK1/TSPO/COX5B/ATP5MF/NDUFS6/NDUFB11/CHCHD10/EIF6/ATP5F1D/APRT/TGFB1/ATP5F1B/NDUFS8/NDUFB2/DNPH1/GALK1/PFKL/TPI1/CYC1/NDUFB7/UQCRQ/ALDOA/NDUFS3/DTYMK/PFKM/UQCR10/ATP5MC1/NDUFS7/COX6B1/AAAS/COX4I1/MT-ATP8/NDUFB10/TK1/PINK1/NDUFV1/ATP5MC3/ADA/PKM/NDUFA3/ATP5MC2/GAPDH/ENO1/DDIT4/ATP5IF1/UQCRH/UCKL1/OGDH/NUDT3/ATP5PD/TAZ/NDUFA2/NDUFA13/UQCC2/MPP1/SURF1/SCRIB/UQCRC1/AK1/SHMT1/UQCC3/DGUOK/COX8A…	81
BP	GO:1903901	negative regulation of viral life cycle	26/2080	69/13240	7.53E-06	0.000855972	ENSG00000135114/ENSG00000271503/ENSG00000187608/ENSG00000105939/ENSG00000172183/ENSG00000142089/ENSG00000185745/ENSG00000234127/ENSG00000124107/ENSG00000178685/ENSG00000089127/ENSG00000185201/ENSG00000111331/ENSG00000130303/ENSG00000140464/ENSG00000185885/ENSG00000244509/ENSG00000148180/ENSG00000130726/ENSG00000163874/ENSG00000134321/ENSG00000154370/ENSG00000175334/ENSG00000163565/ENSG00000130813…	OASL/CCL5/ISG15/ZC3HAV1/ISG20/IFITM3/IFIT1/TRIM26/SLPI/PARP10/OAS1/IFITM2/OAS3/BST2/PML/IFITM1/APOBEC3C/GSN/TRIM28/ZC3H12A/RSAD2/TRIM11/BANF1/IFI16/C19orf66/TNIP1	26
BP	GO:0022613	ribonucleoprotein complex biogenesis	108/2080	465/13240	1.05E-05	0.001149595	ENSG00000172183/ENSG00000186468/ENSG00000077348/ENSG00000242372/ENSG00000071462/ENSG00000105671/ENSG00000007520/ENSG00000139546/ENSG00000183207/ENSG00000145912/ENSG00000170889/ENSG00000185163/ENSG00000254858/ENSG00000278619/ENSG00000162244/ENSG00000130305/ENSG00000156482/ENSG00000188976/ENSG00000231500/ENSG00000150990/ENSG00000189306/ENSG00000136271/ENSG00000172809/ENSG00000242485/ENSG00000174243…	ISG20/RPS23/EXOSC5/EIF6/BUD23/DDX49/TSR3/TARBP2/RUVBL2/NHP2/RPS9/DDX51/MPV17L2/MRM1/RPL29/NSUN5/RPL30/NOC2L/RPS18/DHX37/RRP7A/DDX56/RPL38/MRPL20/DDX23/NPM3/RPUSD1/RPS19/EXOSC4/LSM4/MRPS11/TBL3/RPS26/MTG2/RPLP0/RPL18/RPL35/XAB2/RPLP2/SRSF9/RPL41/PELP1/WDR74/AAMP/RPS15/RPS16/NOC4L/RPS14/WDR18/UBA52/GRB7/SNRPC/CD2BP2/SNRPD2/LAS1L/RPL13/RPS11/WDR46/RPS28/RPS2/SNRPB/RPL8/NSUN5P1/PRMT7/RRP9/RPS5/NOP53/…	108
BP	GO:0033108	mitochondrial respiratory chain complex assembly	33/2080	99/13240	1.05E-05	0.001149595	ENSG00000178449/ENSG00000145494/ENSG00000147123/ENSG00000224877/ENSG00000110717/ENSG00000178057/ENSG00000090266/ENSG00000099795/ENSG00000213619/ENSG00000184076/ENSG00000125611/ENSG00000115286/ENSG00000140990/ENSG00000124608/ENSG00000167792/ENSG00000170906/ENSG00000183978/ENSG00000102125/ENSG00000131495/ENSG00000186010/ENSG00000137288/ENSG00000148290/ENSG00000205138/ENSG00000204922/ENSG00000074582…	COX14/NDUFS6/NDUFB11/NDUFAF8/NDUFS8/NDUFAF3/NDUFB2/NDUFB7/NDUFS3/UQCR10/CHCHD5/NDUFS7/NDUFB10/AARS2/NDUFV1/NDUFA3/COA3/TAZ/NDUFA2/NDUFA13/UQCC2/SURF1/SDHAF1/UQCC3/BCS1L/NDUFC1/NDUFS2/NDUFAB1/NDUFB9/NDUFA8/ECSIT/NDUFA1/NDUFS5	33
BP	GO:0006120	mitochondrial electron transport, NADH to ubiquinone	21/2080	51/13240	1.14E-05	0.001214553	ENSG00000145494/ENSG00000147123/ENSG00000110717/ENSG00000090266/ENSG00000099795/ENSG00000213619/ENSG00000115286/ENSG00000140990/ENSG00000158828/ENSG00000167792/ENSG00000170906/ENSG00000131495/ENSG00000186010/ENSG00000109390/ENSG00000158864/ENSG00000004779/ENSG00000147684/ENSG00000119421/ENSG00000189043/ENSG00000125356/ENSG00000168653	NDUFS6/NDUFB11/NDUFS8/NDUFB2/NDUFB7/NDUFS3/NDUFS7/NDUFB10/PINK1/NDUFV1/NDUFA3/NDUFA2/NDUFA13/NDUFC1/NDUFS2/NDUFAB1/NDUFB9/NDUFA8/NDUFA4/NDUFA1/NDUFS5	21
BP	GO:0032543	mitochondrial translation	40/2080	130/13240	1.17E-05	0.001227333	ENSG00000175756/ENSG00000180992/ENSG00000074071/ENSG00000179271/ENSG00000096080/ENSG00000182154/ENSG00000173141/ENSG00000183617/ENSG00000254858/ENSG00000158042/ENSG00000112651/ENSG00000178952/ENSG00000128626/ENSG00000108826/ENSG00000242485/ENSG00000125901/ENSG00000262814/ENSG00000181991/ENSG00000101181/ENSG00000162910/ENSG00000086504/ENSG00000214026/ENSG00000055950/ENSG00000105364/ENSG00000124608…	AURKAIP1/MRPL14/MRPS34/GADD45GIP1/MRPS18A/MRPL41/MRPL57/MRPL54/MPV17L2/MRPL17/MRPL2/TUFM/MRPS12/MRPL27/MRPL20/MRPS26/MRPL12/MRPS11/MTG2/MRPL55/MRPL28/MRPL23/MRPL43/MRPL4/AARS2/MRPL34/COA3/MRPL24/MRPL51/UQCC2/MRPL11/ERAL1/MRPL10/MRPS2/CHCHD1/MRPL37/MRPL49/MRPL46/MRPL52/C1QBP	40
BP	GO:0007007	inner mitochondrial membrane organization	18/2080	41/13240	1.67E-05	0.001713226	ENSG00000241468/ENSG00000099624/ENSG00000174917/ENSG00000110955/ENSG00000099800/ENSG00000134809/ENSG00000159199/ENSG00000159685/ENSG00000228253/ENSG00000142444/ENSG00000158828/ENSG00000154518/ENSG00000135390/ENSG00000167863/ENSG00000102125/ENSG00000186010/ENSG00000204922/ENSG00000177370	ATP5MF/ATP5F1D/C19orf70/ATP5F1B/TIMM13/TIMM10/ATP5MC1/CHCHD6/MT-ATP8/TIMM29/PINK1/ATP5MC3/ATP5MC2/ATP5PD/TAZ/NDUFA13/UQCC3/TIMM22	18
BP	GO:0140053	mitochondrial gene expression	45/2080	155/13240	1.82E-05	0.001786117	ENSG00000175756/ENSG00000180992/ENSG00000074071/ENSG00000179271/ENSG00000096080/ENSG00000182154/ENSG00000173141/ENSG00000183617/ENSG00000072506/ENSG00000254858/ENSG00000158042/ENSG00000112651/ENSG00000178952/ENSG00000128626/ENSG00000108826/ENSG00000242485/ENSG00000125901/ENSG00000136270/ENSG00000262814/ENSG00000181991/ENSG00000101181/ENSG00000162910/ENSG00000086504/ENSG00000214026/ENSG00000055950…	AURKAIP1/MRPL14/MRPS34/GADD45GIP1/MRPS18A/MRPL41/MRPL57/MRPL54/HSD17B10/MPV17L2/MRPL17/MRPL2/TUFM/MRPS12/MRPL27/MRPL20/MRPS26/TBRG4/MRPL12/MRPS11/MTG2/MRPL55/MRPL28/MRPL23/MRPL43/MRPL4/AARS2/PUS1/MRPL34/COA3/MRPL24/TRMU/MRPL51/UQCC2/MRPL11/ERAL1/MRPL10/POLRMT/MRPS2/CHCHD1/MRPL37/MRPL49/MRPL46/MRPL52/C1QBP	45
BP	GO:0010257	NADH dehydrogenase complex assembly	24/2080	64/13240	1.84E-05	0.001786117	ENSG00000145494/ENSG00000147123/ENSG00000224877/ENSG00000110717/ENSG00000178057/ENSG00000090266/ENSG00000099795/ENSG00000213619/ENSG00000115286/ENSG00000140990/ENSG00000167792/ENSG00000170906/ENSG00000102125/ENSG00000131495/ENSG00000186010/ENSG00000074582/ENSG00000109390/ENSG00000158864/ENSG00000004779/ENSG00000147684/ENSG00000119421/ENSG00000130159/ENSG00000125356/ENSG00000168653	NDUFS6/NDUFB11/NDUFAF8/NDUFS8/NDUFAF3/NDUFB2/NDUFB7/NDUFS3/NDUFS7/NDUFB10/NDUFV1/NDUFA3/TAZ/NDUFA2/NDUFA13/BCS1L/NDUFC1/NDUFS2/NDUFAB1/NDUFB9/NDUFA8/ECSIT/NDUFA1/NDUFS5	24
BP	GO:0032981	mitochondrial respiratory chain complex I assembly	24/2080	64/13240	1.84E-05	0.001786117	ENSG00000145494/ENSG00000147123/ENSG00000224877/ENSG00000110717/ENSG00000178057/ENSG00000090266/ENSG00000099795/ENSG00000213619/ENSG00000115286/ENSG00000140990/ENSG00000167792/ENSG00000170906/ENSG00000102125/ENSG00000131495/ENSG00000186010/ENSG00000074582/ENSG00000109390/ENSG00000158864/ENSG00000004779/ENSG00000147684/ENSG00000119421/ENSG00000130159/ENSG00000125356/ENSG00000168653	NDUFS6/NDUFB11/NDUFAF8/NDUFS8/NDUFAF3/NDUFB2/NDUFB7/NDUFS3/NDUFS7/NDUFB10/NDUFV1/NDUFA3/TAZ/NDUFA2/NDUFA13/BCS1L/NDUFC1/NDUFS2/NDUFAB1/NDUFB9/NDUFA8/ECSIT/NDUFA1/NDUFS5	24
BP	GO:0009167	purine ribonucleoside monophosphate metabolic process	74/2080	296/13240	1.98E-05	0.001894035	ENSG00000110719/ENSG00000143774/ENSG00000100300/ENSG00000135940/ENSG00000241468/ENSG00000145494/ENSG00000147123/ENSG00000250479/ENSG00000242372/ENSG00000099624/ENSG00000198931/ENSG00000105329/ENSG00000110955/ENSG00000110717/ENSG00000090266/ENSG00000108479/ENSG00000141959/ENSG00000111669/ENSG00000179091/ENSG00000099795/ENSG00000164405/ENSG00000149925/ENSG00000213619/ENSG00000152556/ENSG00000184076…	TCIRG1/GUK1/TSPO/COX5B/ATP5MF/NDUFS6/NDUFB11/CHCHD10/EIF6/ATP5F1D/APRT/TGFB1/ATP5F1B/NDUFS8/NDUFB2/GALK1/PFKL/TPI1/CYC1/NDUFB7/UQCRQ/ALDOA/NDUFS3/PFKM/UQCR10/ATP5MC1/NDUFS7/COX6B1/AAAS/COX4I1/MT-ATP8/NDUFB10/PINK1/NDUFV1/ATP5MC3/ADA/PKM/NDUFA3/ATP5MC2/GAPDH/ENO1/DDIT4/ATP5IF1/UQCRH/OGDH/NUDT3/ATP5PD/TAZ/NDUFA2/NDUFA13/UQCC2/MPP1/SURF1/SCRIB/UQCRC1/AK1/UQCC3/COX8A/COX5A/STOML2/NDUFC1/NDUFS2/NDUFAB…	74
BP	GO:0009161	ribonucleoside monophosphate metabolic process	76/2080	307/13240	2.22E-05	0.002068569	ENSG00000110719/ENSG00000143774/ENSG00000100300/ENSG00000135940/ENSG00000241468/ENSG00000145494/ENSG00000147123/ENSG00000250479/ENSG00000242372/ENSG00000099624/ENSG00000198931/ENSG00000105329/ENSG00000110955/ENSG00000110717/ENSG00000090266/ENSG00000108479/ENSG00000141959/ENSG00000111669/ENSG00000179091/ENSG00000099795/ENSG00000164405/ENSG00000149925/ENSG00000213619/ENSG00000152556/ENSG00000184076…	TCIRG1/GUK1/TSPO/COX5B/ATP5MF/NDUFS6/NDUFB11/CHCHD10/EIF6/ATP5F1D/APRT/TGFB1/ATP5F1B/NDUFS8/NDUFB2/GALK1/PFKL/TPI1/CYC1/NDUFB7/UQCRQ/ALDOA/NDUFS3/PFKM/UQCR10/ATP5MC1/NDUFS7/COX6B1/AAAS/COX4I1/MT-ATP8/NDUFB10/PINK1/NDUFV1/ATP5MC3/ADA/PKM/NDUFA3/ATP5MC2/GAPDH/ENO1/DDIT4/ATP5IF1/UQCRH/UCKL1/OGDH/NUDT3/ATP5PD/TAZ/NDUFA2/NDUFA13/UQCC2/MPP1/SURF1/SCRIB/UQCRC1/AK1/UQCC3/COX8A/COX5A/UPP1/STOML2/NDUFC1/ND…	76
BP	GO:0009126	purine nucleoside monophosphate metabolic process	74/2080	297/13240	2.24E-05	0.002068569	ENSG00000110719/ENSG00000143774/ENSG00000100300/ENSG00000135940/ENSG00000241468/ENSG00000145494/ENSG00000147123/ENSG00000250479/ENSG00000242372/ENSG00000099624/ENSG00000198931/ENSG00000105329/ENSG00000110955/ENSG00000110717/ENSG00000090266/ENSG00000108479/ENSG00000141959/ENSG00000111669/ENSG00000179091/ENSG00000099795/ENSG00000164405/ENSG00000149925/ENSG00000213619/ENSG00000152556/ENSG00000184076…	TCIRG1/GUK1/TSPO/COX5B/ATP5MF/NDUFS6/NDUFB11/CHCHD10/EIF6/ATP5F1D/APRT/TGFB1/ATP5F1B/NDUFS8/NDUFB2/GALK1/PFKL/TPI1/CYC1/NDUFB7/UQCRQ/ALDOA/NDUFS3/PFKM/UQCR10/ATP5MC1/NDUFS7/COX6B1/AAAS/COX4I1/MT-ATP8/NDUFB10/PINK1/NDUFV1/ATP5MC3/ADA/PKM/NDUFA3/ATP5MC2/GAPDH/ENO1/DDIT4/ATP5IF1/UQCRH/OGDH/NUDT3/ATP5PD/TAZ/NDUFA2/NDUFA13/UQCC2/MPP1/SURF1/SCRIB/UQCRC1/AK1/UQCC3/COX8A/COX5A/STOML2/NDUFC1/NDUFS2/NDUFAB…	74
BP	GO:0050792	regulation of viral process	49/2080	175/13240	2.30E-05	0.002081468	ENSG00000135114/ENSG00000271503/ENSG00000187608/ENSG00000105939/ENSG00000172183/ENSG00000142089/ENSG00000185745/ENSG00000234127/ENSG00000124107/ENSG00000166794/ENSG00000178685/ENSG00000089127/ENSG00000204356/ENSG00000139546/ENSG00000185201/ENSG00000111331/ENSG00000185624/ENSG00000099817/ENSG00000130303/ENSG00000100142/ENSG00000173599/ENSG00000238227/ENSG00000140464/ENSG00000100097/ENSG00000101421…	OASL/CCL5/ISG15/ZC3HAV1/ISG20/IFITM3/IFIT1/TRIM26/SLPI/PPIB/PARP10/OAS1/NELFE/TARBP2/IFITM2/OAS3/P4HB/POLR2E/BST2/POLR2F/PC/TMEM250/PML/LGALS1/CHMP4B/PPIE/MVB12A/NELFB/IFITM1/SMARCB1/APOBEC3C/CFL1/GSN/SUPT5H/POLR2L/TRIM28/ZC3H12A/RSAD2/CDK9/TRIM11/PPIA/BANF1/CTDP1/RAD23A/SNF8/POLR2J/IFI16/C19orf66/TNIP1	49
BP	GO:0032984	protein-containing complex disassembly	73/2080	294/13240	2.88E-05	0.002564378	ENSG00000170473/ENSG00000042493/ENSG00000175756/ENSG00000180992/ENSG00000185043/ENSG00000074071/ENSG00000136842/ENSG00000164062/ENSG00000179271/ENSG00000096080/ENSG00000118640/ENSG00000182154/ENSG00000173141/ENSG00000172531/ENSG00000183617/ENSG00000158042/ENSG00000112651/ENSG00000128626/ENSG00000140854/ENSG00000108826/ENSG00000242485/ENSG00000125901/ENSG00000247596/ENSG00000180340/ENSG00000262814…	PYM1/CAPG/AURKAIP1/MRPL14/CIB1/MRPS34/TMOD1/APEH/GADD45GIP1/MRPS18A/VAMP8/MRPL41/MRPL57/PPP1CA/MRPL54/MRPL17/MRPL2/MRPS12/KATNB1/MRPL27/MRPL20/MRPS26/TWF2/FZD2/MRPL12/MRPS11/MRPL55/DMTN/MRPL28/MRPL23/MRPL43/CHMP1A/TRIOBP/MRPL4/DVL1/NFE2/SMARCB1/LRP5/MRPL34/SPTBN2/MAP1S/CFL1/NAPA/GSN/GAK/GRWD1/MRPL24/MRPL51/HMGA1/MRPL11/CAMSAP3/TRMT112/PDXP/ERAL1/GBA/PEX14/UPF1/EIF5A/MRPL10/NCKAP5L/MRPS2/AXIN1/CHC…	73
BP	GO:0090199	regulation of release of cytochrome c from mitochondria	17/2080	39/13240	3.20E-05	0.002802656	ENSG00000233276/ENSG00000011422/ENSG00000169230/ENSG00000141510/ENSG00000105185/ENSG00000104081/ENSG00000142208/ENSG00000160789/ENSG00000158828/ENSG00000105327/ENSG00000164850/ENSG00000140939/ENSG00000141682/ENSG00000100290/ENSG00000030110/ENSG00000087088/ENSG00000141480	GPX1/PLAUR/PRELID1/TP53/PDCD5/BMF/AKT1/LMNA/PINK1/BBC3/GPER1/NOL3/PMAIP1/BIK/BAK1/BAX/ARRB2	17
BP	GO:0051098	regulation of binding	76/2080	311/13240	3.57E-05	0.003076801	ENSG00000119922/ENSG00000185745/ENSG00000124107/ENSG00000104964/ENSG00000198171/ENSG00000143537/ENSG00000109072/ENSG00000101255/ENSG00000105329/ENSG00000181649/ENSG00000183207/ENSG00000166710/ENSG00000011422/ENSG00000163956/ENSG00000127445/ENSG00000107223/ENSG00000172531/ENSG00000103266/ENSG00000108840/ENSG00000137312/ENSG00000130787/ENSG00000069399/ENSG00000116670/ENSG00000164885/ENSG00000139644…	IFIT2/IFIT1/SLPI/AES/DDRGK1/ADAM15/VTN/TRIB3/TGFB1/PHLDA2/RUVBL2/B2M/PLAUR/LRPAP1/PIN1/EDF1/PPP1CA/STUB1/HDAC5/FLOT1/HIP1R/BCL3/MAD2L2/CDK5/TMBIM6/AKT1/DDX11/TMEM173/GPSM1/SIRT2/TAF10/DVL1/CDT1/KAT2A/FAM129B/HSF1/HMOX1/DNAJB2/PRMT7/PCSK9/ZFPM1/TRIM28/RARA/LFNG/CDK9/MEPCE/MEN1/PEX14/AURKB/CSNK2B/BAK1/MED25/RFNG/IFI16/GOLGA2/S100A10/PIM2/PCBD1/BAX/ARRB2/MFNG/NES/LIF/PLK1/TRAF4/TICAM1/TRAF2/NME1/MSX…	76
BP	GO:2001238	positive regulation of extrinsic apoptotic signaling pathway	18/2080	43/13240	3.66E-05	0.003104482	ENSG00000125826/ENSG00000100234/ENSG00000172531/ENSG00000168040/ENSG00000177595/ENSG00000140464/ENSG00000111321/ENSG00000164850/ENSG00000068001/ENSG00000105568/ENSG00000006327/ENSG00000135916/ENSG00000141682/ENSG00000167657/ENSG00000087088/ENSG00000160570/ENSG00000127191/ENSG00000115317	RBCK1/TIMP3/PPP1CA/FADD/PIDD1/PML/LTBR/GPER1/HYAL2/PPP2R1A/TNFRSF12A/ITM2C/PMAIP1/DAPK3/BAX/DEDD2/TRAF2/HTRA2	18
BP	GO:0045069	regulation of viral genome replication	27/2080	79/13240	3.96E-05	0.003309864	ENSG00000135114/ENSG00000271503/ENSG00000187608/ENSG00000105939/ENSG00000172183/ENSG00000142089/ENSG00000185745/ENSG00000124107/ENSG00000166794/ENSG00000178685/ENSG00000089127/ENSG00000139546/ENSG00000185201/ENSG00000111331/ENSG00000130303/ENSG00000084072/ENSG00000185885/ENSG00000244509/ENSG00000130726/ENSG00000163874/ENSG00000134321/ENSG00000196262/ENSG00000175334/ENSG00000179262/ENSG00000163565…	OASL/CCL5/ISG15/ZC3HAV1/ISG20/IFITM3/IFIT1/SLPI/PPIB/PARP10/OAS1/TARBP2/IFITM2/OAS3/BST2/PPIE/IFITM1/APOBEC3C/TRIM28/ZC3H12A/RSAD2/PPIA/BANF1/RAD23A/IFI16/C19orf66/TNIP1	27
BP	GO:0009142	nucleoside triphosphate biosynthetic process	44/2080	155/13240	4.10E-05	0.003373132	ENSG00000110719/ENSG00000135940/ENSG00000241468/ENSG00000103202/ENSG00000250479/ENSG00000242372/ENSG00000099624/ENSG00000105329/ENSG00000110955/ENSG00000108479/ENSG00000103024/ENSG00000141959/ENSG00000111669/ENSG00000179091/ENSG00000149925/ENSG00000168393/ENSG00000152556/ENSG00000159199/ENSG00000094914/ENSG00000228253/ENSG00000158828/ENSG00000154518/ENSG00000067225/ENSG00000135390/ENSG00000111640…	TCIRG1/COX5B/ATP5MF/NME4/CHCHD10/EIF6/ATP5F1D/TGFB1/ATP5F1B/GALK1/NME3/PFKL/TPI1/CYC1/ALDOA/DTYMK/PFKM/ATP5MC1/AAAS/MT-ATP8/PINK1/ATP5MC3/PKM/ATP5MC2/GAPDH/ENO1/DDIT4/UCKL1/OGDH/ATP5PD/TAZ/SURF1/AK1/UQCC3/STOML2/NME6/NME2/SIRT6/SUCLG1/PGAM1/OGDHL/NME1/NUP85/PFKP	44
BP	GO:1903900	regulation of viral life cycle	37/2080	123/13240	4.25E-05	0.003441742	ENSG00000135114/ENSG00000271503/ENSG00000187608/ENSG00000105939/ENSG00000172183/ENSG00000142089/ENSG00000185745/ENSG00000234127/ENSG00000124107/ENSG00000166794/ENSG00000178685/ENSG00000089127/ENSG00000139546/ENSG00000185201/ENSG00000111331/ENSG00000185624/ENSG00000130303/ENSG00000173599/ENSG00000140464/ENSG00000100097/ENSG00000101421/ENSG00000084072/ENSG00000141971/ENSG00000185885/ENSG00000244509…	OASL/CCL5/ISG15/ZC3HAV1/ISG20/IFITM3/IFIT1/TRIM26/SLPI/PPIB/PARP10/OAS1/TARBP2/IFITM2/OAS3/P4HB/BST2/PC/PML/LGALS1/CHMP4B/PPIE/MVB12A/IFITM1/APOBEC3C/GSN/TRIM28/ZC3H12A/RSAD2/TRIM11/PPIA/BANF1/RAD23A/SNF8/IFI16/C19orf66/TNIP1	37
BP	GO:0043312	neutrophil degranulation	92/2080	396/13240	4.62E-05	0.003688766	ENSG00000110719/ENSG00000013364/ENSG00000163191/ENSG00000135404/ENSG00000171236/ENSG00000051523/ENSG00000169692/ENSG00000124107/ENSG00000173801/ENSG00000147813/ENSG00000030582/ENSG00000197766/ENSG00000100284/ENSG00000143793/ENSG00000198931/ENSG00000028137/ENSG00000125730/ENSG00000164062/ENSG00000167925/ENSG00000060971/ENSG00000100243/ENSG00000158825/ENSG00000166710/ENSG00000111679/ENSG00000011422…	TCIRG1/MVP/S100A11/CD63/LRG1/CYBA/AGPAT2/SLPI/JUP/NAPRT/GRN/CFD/TOM1/C1orf35/APRT/TNFRSF1B/C3/APEH/GHDC/ACAA1/CYB5R3/CDA/B2M/PTPN6/PLAUR/BST2/PFKL/VAMP8/CST3/ALDOA/TMC6/CNN2/CKAP4/DPP7/TMEM173/SERPINB6/GALNS/PNP/PPIE/VAT1/LGALS3/METTL7A/PTGES2/ATAD3B/GUSB/DDOST/ADGRE5/PKM/GSN/GLB1/DBNL/DGAT1/LAMP1/CTSD/UNC13D/CTSB/QSOX1/PYGB/TRPM2/LAMTOR1/CTSA/DSP/PPIA/BRI3/TRAPPC1/GLIPR1/CSNK2B/LAMTOR2/RNASET2/C…	92
BP	GO:0043900	regulation of multi-organism process	77/2080	320/13240	5.56E-05	0.004370073	ENSG00000135114/ENSG00000271503/ENSG00000187608/ENSG00000105939/ENSG00000172183/ENSG00000142089/ENSG00000051523/ENSG00000185745/ENSG00000234127/ENSG00000124107/ENSG00000166794/ENSG00000178685/ENSG00000089127/ENSG00000185043/ENSG00000126456/ENSG00000204356/ENSG00000139546/ENSG00000185201/ENSG00000111331/ENSG00000102265/ENSG00000185624/ENSG00000099817/ENSG00000130303/ENSG00000100142/ENSG00000173599…	OASL/CCL5/ISG15/ZC3HAV1/ISG20/IFITM3/CYBA/IFIT1/TRIM26/SLPI/PPIB/PARP10/OAS1/CIB1/IRF3/NELFE/TARBP2/IFITM2/OAS3/TIMP1/P4HB/POLR2E/BST2/POLR2F/PC/TMEM250/FAM3A/NFKBIL1/PML/CALR/MICB/LGALS1/TKFC/CHMP4B/TMEM173/SIRT2/PPIE/MVB12A/NELFB/PQBP1/IFITM1/SMARCB1/ADA/APOBEC3C/CFL1/GSN/DHX58/GAPDH/SUPT5H/POLR2L/PPP2R1A/LRSAM1/MAPKBP1/NOP53/NLRX1/TRIM28/ZC3H12A/RSAD2/CDK9/TRIM11/PPIA/BANF1/DDX60/HERC5/CTDP1/R…	77
BP	GO:0036230	granulocyte activation	94/2080	409/13240	5.92E-05	0.004588292	ENSG00000271503/ENSG00000110719/ENSG00000013364/ENSG00000163191/ENSG00000135404/ENSG00000171236/ENSG00000051523/ENSG00000169692/ENSG00000124107/ENSG00000173801/ENSG00000147813/ENSG00000030582/ENSG00000197766/ENSG00000100284/ENSG00000143793/ENSG00000198931/ENSG00000028137/ENSG00000125730/ENSG00000164062/ENSG00000167925/ENSG00000060971/ENSG00000100243/ENSG00000158825/ENSG00000166710/ENSG00000111679…	CCL5/TCIRG1/MVP/S100A11/CD63/LRG1/CYBA/AGPAT2/SLPI/JUP/NAPRT/GRN/CFD/TOM1/C1orf35/APRT/TNFRSF1B/C3/APEH/GHDC/ACAA1/CYB5R3/CDA/B2M/PTPN6/PLAUR/BST2/PFKL/VAMP8/CST3/ALDOA/TMC6/CNN2/CKAP4/DPP7/TMEM173/SERPINB6/GALNS/PNP/PPIE/VAT1/LGALS3/METTL7A/PTGES2/ATAD3B/GUSB/DDOST/ADGRE5/PKM/GSN/GLB1/DBNL/DGAT1/LAMP1/CTSD/UNC13D/CTSB/QSOX1/PYGB/TRPM2/LAMTOR1/CTSA/DSP/PPIA/BRI3/TRAPPC1/GLIPR1/CSNK2B/LAMTOR2/RNAS…	94
BP	GO:0002283	neutrophil activation involved in immune response	92/2080	399/13240	6.23E-05	0.004756639	ENSG00000110719/ENSG00000013364/ENSG00000163191/ENSG00000135404/ENSG00000171236/ENSG00000051523/ENSG00000169692/ENSG00000124107/ENSG00000173801/ENSG00000147813/ENSG00000030582/ENSG00000197766/ENSG00000100284/ENSG00000143793/ENSG00000198931/ENSG00000028137/ENSG00000125730/ENSG00000164062/ENSG00000167925/ENSG00000060971/ENSG00000100243/ENSG00000158825/ENSG00000166710/ENSG00000111679/ENSG00000011422…	TCIRG1/MVP/S100A11/CD63/LRG1/CYBA/AGPAT2/SLPI/JUP/NAPRT/GRN/CFD/TOM1/C1orf35/APRT/TNFRSF1B/C3/APEH/GHDC/ACAA1/CYB5R3/CDA/B2M/PTPN6/PLAUR/BST2/PFKL/VAMP8/CST3/ALDOA/TMC6/CNN2/CKAP4/DPP7/TMEM173/SERPINB6/GALNS/PNP/PPIE/VAT1/LGALS3/METTL7A/PTGES2/ATAD3B/GUSB/DDOST/ADGRE5/PKM/GSN/GLB1/DBNL/DGAT1/LAMP1/CTSD/UNC13D/CTSB/QSOX1/PYGB/TRPM2/LAMTOR1/CTSA/DSP/PPIA/BRI3/TRAPPC1/GLIPR1/CSNK2B/LAMTOR2/RNASET2/C…	92
BP	GO:0009206	purine ribonucleoside triphosphate biosynthetic process	40/2080	139/13240	6.46E-05	0.00486309	ENSG00000110719/ENSG00000135940/ENSG00000241468/ENSG00000103202/ENSG00000250479/ENSG00000242372/ENSG00000099624/ENSG00000105329/ENSG00000110955/ENSG00000108479/ENSG00000103024/ENSG00000141959/ENSG00000111669/ENSG00000179091/ENSG00000149925/ENSG00000152556/ENSG00000159199/ENSG00000094914/ENSG00000228253/ENSG00000158828/ENSG00000154518/ENSG00000067225/ENSG00000135390/ENSG00000111640/ENSG00000074800…	TCIRG1/COX5B/ATP5MF/NME4/CHCHD10/EIF6/ATP5F1D/TGFB1/ATP5F1B/GALK1/NME3/PFKL/TPI1/CYC1/ALDOA/PFKM/ATP5MC1/AAAS/MT-ATP8/PINK1/ATP5MC3/PKM/ATP5MC2/GAPDH/ENO1/DDIT4/OGDH/ATP5PD/TAZ/SURF1/UQCC3/STOML2/NME6/NME2/SIRT6/PGAM1/OGDHL/NME1/NUP85/PFKP	40
BP	GO:0006839	mitochondrial transport	72/2080	296/13240	6.64E-05	0.004903279	ENSG00000100300/ENSG00000135940/ENSG00000241468/ENSG00000072310/ENSG00000126768/ENSG00000099624/ENSG00000110955/ENSG00000125652/ENSG00000197119/ENSG00000179091/ENSG00000140983/ENSG00000108528/ENSG00000141510/ENSG00000177542/ENSG00000130787/ENSG00000105185/ENSG00000099800/ENSG00000104081/ENSG00000089060/ENSG00000165688/ENSG00000013306/ENSG00000196683/ENSG00000134809/ENSG00000159199/ENSG00000143575…	TSPO/COX5B/ATP5MF/SREBF1/TIMM17B/ATP5F1D/ATP5F1B/ALKBH7/SLC25A29/CYC1/RHOT2/SLC25A11/TP53/SLC25A22/HIP1R/PDCD5/TIMM13/BMF/SLC8B1/PMPCA/SLC25A39/TOMM7/TIMM10/ATP5MC1/HAX1/TOMM40/MT-ATP8/UBL5/FIS1/SLC25A1/TIMM29/PSMD8/CYB5R1/KAT2A/SLC25A10/PINK1/AIP/TST/BBC3/ATP5MC3/STARD3/ATP5MC2/SLC9A1/WDR46/ATP5IF1/ATP5PD/NDUFA13/TIMM50/SLC25A26/PEMT/GSK3A/NOL3/PMAIP1/TIMM44/ZBTB17/STOML2/SLC25A6/TOMM34/CNP/BAK1…	72
BP	GO:0042119	neutrophil activation	93/2080	405/13240	6.70E-05	0.004903279	ENSG00000271503/ENSG00000110719/ENSG00000013364/ENSG00000163191/ENSG00000135404/ENSG00000171236/ENSG00000051523/ENSG00000169692/ENSG00000124107/ENSG00000173801/ENSG00000147813/ENSG00000030582/ENSG00000197766/ENSG00000100284/ENSG00000143793/ENSG00000198931/ENSG00000028137/ENSG00000125730/ENSG00000164062/ENSG00000167925/ENSG00000060971/ENSG00000100243/ENSG00000158825/ENSG00000166710/ENSG00000111679…	CCL5/TCIRG1/MVP/S100A11/CD63/LRG1/CYBA/AGPAT2/SLPI/JUP/NAPRT/GRN/CFD/TOM1/C1orf35/APRT/TNFRSF1B/C3/APEH/GHDC/ACAA1/CYB5R3/CDA/B2M/PTPN6/PLAUR/BST2/PFKL/VAMP8/CST3/ALDOA/TMC6/CNN2/CKAP4/DPP7/TMEM173/SERPINB6/GALNS/PNP/PPIE/VAT1/LGALS3/METTL7A/PTGES2/ATAD3B/GUSB/DDOST/ADGRE5/PKM/GSN/GLB1/DBNL/DGAT1/LAMP1/CTSD/UNC13D/CTSB/QSOX1/PYGB/TRPM2/LAMTOR1/CTSA/DSP/PPIA/BRI3/TRAPPC1/GLIPR1/CSNK2B/LAMTOR2/RNAS…	93
BP	GO:0015980	energy derivation by oxidation of organic compounds	63/2080	251/13240	7.05E-05	0.005094321	ENSG00000135940/ENSG00000145494/ENSG00000147123/ENSG00000126602/ENSG00000181649/ENSG00000110717/ENSG00000090266/ENSG00000172531/ENSG00000169230/ENSG00000179091/ENSG00000099795/ENSG00000164405/ENSG00000213619/ENSG00000180902/ENSG00000105221/ENSG00000136270/ENSG00000152556/ENSG00000170955/ENSG00000101365/ENSG00000184076/ENSG00000125611/ENSG00000115286/ENSG00000126267/ENSG00000142208/ENSG00000131143…	COX5B/NDUFS6/NDUFB11/TRAP1/PHLDA2/NDUFS8/NDUFB2/PPP1CA/PRELID1/CYC1/NDUFB7/UQCRQ/NDUFS3/D2HGDH/AKT2/TBRG4/PFKM/CAVIN3/IDH3B/UQCR10/CHCHD5/NDUFS7/COX6B1/AKT1/COX4I1/MDH2/NDUFB10/PINK1/NDUFV1/UBA52/NDUFA3/UQCRH/OGDH/PYGB/NOP53/TAZ/NDUFA2/NDUFA13/SURF1/UQCRC1/UQCC3/ACO2/GSK3A/IDH3G/COX8A/COX5A/MYBBP1A/NDUFC1/NDUFS2/SIRT3/NDUFAB1/SUCLG1/NDUFB9/NDUFA8/OGDHL/ETFB/NR1D1/NDUFA4/PASK/GYS1/NDUFA1/NDUFS5/BL…	63
BP	GO:0006163	purine nucleotide metabolic process	103/2080	459/13240	7.35E-05	0.005242091	ENSG00000110719/ENSG00000143774/ENSG00000100300/ENSG00000135940/ENSG00000241468/ENSG00000103202/ENSG00000145494/ENSG00000147123/ENSG00000250479/ENSG00000157593/ENSG00000242372/ENSG00000233276/ENSG00000099624/ENSG00000198931/ENSG00000105329/ENSG00000110955/ENSG00000110717/ENSG00000174233/ENSG00000090266/ENSG00000112667/ENSG00000114353/ENSG00000108479/ENSG00000103024/ENSG00000141959/ENSG00000111669…	TCIRG1/GUK1/TSPO/COX5B/ATP5MF/NME4/NDUFS6/NDUFB11/CHCHD10/SLC35B2/EIF6/GPX1/ATP5F1D/APRT/TGFB1/ATP5F1B/NDUFS8/ADCY6/NDUFB2/DNPH1/GNAI2/GALK1/NME3/PFKL/TPI1/PALM/CYC1/NDUFB7/UQCRQ/NUDT1/ALDOA/NDUFS3/PFKM/FZD2/PPCDC/UQCR10/COASY/ATP5MC1/NDUFS7/COX6B1/CALM3/AAAS/COX4I1/MT-ATP8/PNP/HINT1/NDUFB10/PINK1/NDUFV1/ACOT7/GPER1/ATP5MC3/ADA/PKM/NDUFA3/ATP5MC2/GAPDH/ENO1/ADCY7/DDIT4/ATP5IF1/UQCRH/OGDH/NUDT3/AT…	103
BP	GO:0009145	purine nucleoside triphosphate biosynthetic process	40/2080	140/13240	7.69E-05	0.005410959	ENSG00000110719/ENSG00000135940/ENSG00000241468/ENSG00000103202/ENSG00000250479/ENSG00000242372/ENSG00000099624/ENSG00000105329/ENSG00000110955/ENSG00000108479/ENSG00000103024/ENSG00000141959/ENSG00000111669/ENSG00000179091/ENSG00000149925/ENSG00000152556/ENSG00000159199/ENSG00000094914/ENSG00000228253/ENSG00000158828/ENSG00000154518/ENSG00000067225/ENSG00000135390/ENSG00000111640/ENSG00000074800…	TCIRG1/COX5B/ATP5MF/NME4/CHCHD10/EIF6/ATP5F1D/TGFB1/ATP5F1B/GALK1/NME3/PFKL/TPI1/CYC1/ALDOA/PFKM/ATP5MC1/AAAS/MT-ATP8/PINK1/ATP5MC3/PKM/ATP5MC2/GAPDH/ENO1/DDIT4/OGDH/ATP5PD/TAZ/SURF1/UQCC3/STOML2/NME6/NME2/SIRT6/PGAM1/OGDHL/NME1/NUP85/PFKP	40
BP	GO:0002446	neutrophil mediated immunity	93/2080	407/13240	8.12E-05	0.005578898	ENSG00000110719/ENSG00000013364/ENSG00000163191/ENSG00000135404/ENSG00000171236/ENSG00000051523/ENSG00000169692/ENSG00000124107/ENSG00000173801/ENSG00000147813/ENSG00000030582/ENSG00000197766/ENSG00000114383/ENSG00000100284/ENSG00000143793/ENSG00000198931/ENSG00000028137/ENSG00000125730/ENSG00000164062/ENSG00000167925/ENSG00000060971/ENSG00000100243/ENSG00000158825/ENSG00000166710/ENSG00000111679…	TCIRG1/MVP/S100A11/CD63/LRG1/CYBA/AGPAT2/SLPI/JUP/NAPRT/GRN/CFD/TUSC2/TOM1/C1orf35/APRT/TNFRSF1B/C3/APEH/GHDC/ACAA1/CYB5R3/CDA/B2M/PTPN6/PLAUR/BST2/PFKL/VAMP8/CST3/ALDOA/TMC6/CNN2/CKAP4/DPP7/TMEM173/SERPINB6/GALNS/PNP/PPIE/VAT1/LGALS3/METTL7A/PTGES2/ATAD3B/GUSB/DDOST/ADGRE5/PKM/GSN/GLB1/DBNL/DGAT1/LAMP1/CTSD/UNC13D/CTSB/QSOX1/PYGB/TRPM2/LAMTOR1/CTSA/DSP/PPIA/BRI3/TRAPPC1/GLIPR1/CSNK2B/LAMTOR2/RNA…	93
BP	GO:0009201	ribonucleoside triphosphate biosynthetic process	41/2080	145/13240	8.14E-05	0.005578898	ENSG00000110719/ENSG00000135940/ENSG00000241468/ENSG00000103202/ENSG00000250479/ENSG00000242372/ENSG00000099624/ENSG00000105329/ENSG00000110955/ENSG00000108479/ENSG00000103024/ENSG00000141959/ENSG00000111669/ENSG00000179091/ENSG00000149925/ENSG00000152556/ENSG00000159199/ENSG00000094914/ENSG00000228253/ENSG00000158828/ENSG00000154518/ENSG00000067225/ENSG00000135390/ENSG00000111640/ENSG00000074800…	TCIRG1/COX5B/ATP5MF/NME4/CHCHD10/EIF6/ATP5F1D/TGFB1/ATP5F1B/GALK1/NME3/PFKL/TPI1/CYC1/ALDOA/PFKM/ATP5MC1/AAAS/MT-ATP8/PINK1/ATP5MC3/PKM/ATP5MC2/GAPDH/ENO1/DDIT4/UCKL1/OGDH/ATP5PD/TAZ/SURF1/UQCC3/STOML2/NME6/NME2/SIRT6/PGAM1/OGDHL/NME1/NUP85/PFKP	41
BP	GO:0072521	purine-containing compound metabolic process	107/2080	483/13240	9.25E-05	0.006235921	ENSG00000110719/ENSG00000143774/ENSG00000100300/ENSG00000130005/ENSG00000135940/ENSG00000241468/ENSG00000103202/ENSG00000145494/ENSG00000147123/ENSG00000250479/ENSG00000157593/ENSG00000242372/ENSG00000233276/ENSG00000099624/ENSG00000198931/ENSG00000105329/ENSG00000110955/ENSG00000110717/ENSG00000174233/ENSG00000090266/ENSG00000112667/ENSG00000114353/ENSG00000108479/ENSG00000103024/ENSG00000141959…	TCIRG1/GUK1/TSPO/GAMT/COX5B/ATP5MF/NME4/NDUFS6/NDUFB11/CHCHD10/SLC35B2/EIF6/GPX1/ATP5F1D/APRT/TGFB1/ATP5F1B/NDUFS8/ADCY6/NDUFB2/DNPH1/GNAI2/GALK1/NME3/PFKL/TPI1/PALM/CYC1/NDUFB7/UQCRQ/NUDT1/ALDOA/NDUFS3/PFKM/FZD2/PPCDC/UQCR10/COASY/ATP5MC1/NDUFS7/COX6B1/CALM3/AAAS/COX4I1/MT-ATP8/PNP/HINT1/NDUFB10/PINK1/NDUFV1/ACOT7/GPER1/ATP5MC3/ADA/PKM/NDUFA3/ATP5MC2/GAPDH/ENO1/ADCY7/DDIT4/ATP5IF1/UQCRH/OGDH/NUD…	107
BP	GO:0048002	antigen processing and presentation of peptide antigen	44/2080	160/13240	9.33E-05	0.006235921	ENSG00000234745/ENSG00000204525/ENSG00000231925/ENSG00000051523/ENSG00000167705/ENSG00000185825/ENSG00000168394/ENSG00000106367/ENSG00000042753/ENSG00000166710/ENSG00000205220/ENSG00000118640/ENSG00000206503/ENSG00000092010/ENSG00000116701/ENSG00000269335/ENSG00000277791/ENSG00000179218/ENSG00000137100/ENSG00000135047/ENSG00000157020/ENSG00000196961/ENSG00000142507/ENSG00000082781/ENSG00000099341…	HLA-B/HLA-C/TAPBP/CYBA/RILP/BCAP31/TAP1/AP1S1/AP2S1/B2M/PSMB10/VAMP8/HLA-A/PSME1/NCF2/IKBKG/PSMB3/CALR/DCTN3/CTSL/SEC13/AP2A1/PSMB6/ITGB5/PSMD8/DNM2/AP1M2/SPTBN2/CTSD/AP1B1/HLA-E/KIF22/KIF3C/PSMB5/DCTN2/ARF1/MR1/KLC2/CLTA/PSMA7/ERAP1/PSMB9/CTSS/ACTR1B	44
BP	GO:0042776	mitochondrial ATP synthesis coupled proton transport	Nov-80	21/13240	0.000106523	0.007019086	ENSG00000135940/ENSG00000241468/ENSG00000099624/ENSG00000110955/ENSG00000179091/ENSG00000159199/ENSG00000228253/ENSG00000154518/ENSG00000135390/ENSG00000167863/ENSG00000165283	COX5B/ATP5MF/ATP5F1D/ATP5F1B/CYC1/ATP5MC1/MT-ATP8/ATP5MC3/ATP5MC2/ATP5PD/STOML2	11
BP	GO:0006413	translational initiation	49/2080	185/13240	0.000107663	0.007019086	ENSG00000271503/ENSG00000186468/ENSG00000242372/ENSG00000106211/ENSG00000170889/ENSG00000172531/ENSG00000178982/ENSG00000162244/ENSG00000187840/ENSG00000156482/ENSG00000231500/ENSG00000172809/ENSG00000105372/ENSG00000197728/ENSG00000158417/ENSG00000089157/ENSG00000063177/ENSG00000136942/ENSG00000177600/ENSG00000175634/ENSG00000229117/ENSG00000115268/ENSG00000105193/ENSG00000164587/ENSG00000221983…	CCL5/RPS23/EIF6/HSPB1/RPS9/PPP1CA/EIF3K/RPL29/EIF4EBP1/RPL30/RPS18/RPL38/RPS19/RPS26/EIF5B/RPLP0/RPL18/RPL35/RPLP2/RPS6KB2/RPL41/RPS15/RPS16/RPS14/UBA52/RPL13/RPS11/RPS28/RPS2/RPL8/RPS5/RPL28/EIF3I/RPL37A/RARA/RPL10/RPSA/RPL18A/RPL13A/EIF3G/EIF3F/RPL36/RPLP1/RPL27A/RPL35A/RPL10A/EIF4E2/RPS3/RPL3	49
BP	GO:0006914	autophagy	100/2080	448/13240	0.000115224	0.007333178	ENSG00000110719/ENSG00000100300/ENSG00000117410/ENSG00000072310/ENSG00000204308/ENSG00000123395/ENSG00000106211/ENSG00000104852/ENSG00000247077/ENSG00000112561/ENSG00000101210/ENSG00000118640/ENSG00000224051/ENSG00000168701/ENSG00000177169/ENSG00000269335/ENSG00000141510/ENSG00000105401/ENSG00000163719/ENSG00000104081/ENSG00000006025/ENSG00000164885/ENSG00000196683/ENSG00000139644/ENSG00000143575…	TCIRG1/TSPO/ATP6V0B/SREBF1/RNF5/ATG101/HSPB1/SNRNP70/PGAM5/TFEB/EEF1A2/VAMP8/CPTP/TMEM208/ULK1/IKBKG/TP53/CDC37/MTMR14/BMF/OSBPL7/CDK5/TOMM7/TMBIM6/HAX1/RGS19/AKT1/CHMP4B/TOMM40/RAB35/VPS18/GPSM1/SIRT2/MVB12A/FIS1/TBC1D17/KAT2A/VPS51/PINK1/UBXN6/HMOX1/MAP1S/UBA52/ATG2A/LAMTOR4/TSC2/POLDIP2/GAPDH/SUPT5H/ATG4B/ATP6V0D1/ATP5IF1/CTSD/LRSAM1/QSOX1/MLST8/LAMTOR1/VPS25/ZC3H12A/ULK3/ATP13A2/CAPNS1/CTSA/H…	100
BP	GO:0061919	process utilizing autophagic mechanism	100/2080	448/13240	0.000115224	0.007333178	ENSG00000110719/ENSG00000100300/ENSG00000117410/ENSG00000072310/ENSG00000204308/ENSG00000123395/ENSG00000106211/ENSG00000104852/ENSG00000247077/ENSG00000112561/ENSG00000101210/ENSG00000118640/ENSG00000224051/ENSG00000168701/ENSG00000177169/ENSG00000269335/ENSG00000141510/ENSG00000105401/ENSG00000163719/ENSG00000104081/ENSG00000006025/ENSG00000164885/ENSG00000196683/ENSG00000139644/ENSG00000143575…	TCIRG1/TSPO/ATP6V0B/SREBF1/RNF5/ATG101/HSPB1/SNRNP70/PGAM5/TFEB/EEF1A2/VAMP8/CPTP/TMEM208/ULK1/IKBKG/TP53/CDC37/MTMR14/BMF/OSBPL7/CDK5/TOMM7/TMBIM6/HAX1/RGS19/AKT1/CHMP4B/TOMM40/RAB35/VPS18/GPSM1/SIRT2/MVB12A/FIS1/TBC1D17/KAT2A/VPS51/PINK1/UBXN6/HMOX1/MAP1S/UBA52/ATG2A/LAMTOR4/TSC2/POLDIP2/GAPDH/SUPT5H/ATG4B/ATP6V0D1/ATP5IF1/CTSD/LRSAM1/QSOX1/MLST8/LAMTOR1/VPS25/ZC3H12A/ULK3/ATP13A2/CAPNS1/CTSA/H…	100
BP	GO:0045824	negative regulation of innate immune response	15/2080	35/13240	0.000117652	0.007399645	ENSG00000140853/ENSG00000092445/ENSG00000071889/ENSG00000131408/ENSG00000204520/ENSG00000135148/ENSG00000105372/ENSG00000025434/ENSG00000108771/ENSG00000204592/ENSG00000160703/ENSG00000180900/ENSG00000163565/ENSG00000141480/ENSG00000105298	NLRC5/TYRO3/FAM3A/NR1H2/MICA/TRAFD1/RPS19/NR1H3/DHX58/HLA-E/NLRX1/SCRIB/IFI16/ARRB2/CACTIN	15
BP	GO:0044743	protein transmembrane import into intracellular organelle	16/2080	39/13240	0.000131403	0.008168372	ENSG00000126768/ENSG00000124587/ENSG00000099800/ENSG00000196683/ENSG00000134809/ENSG00000130204/ENSG00000121680/ENSG00000142444/ENSG00000186010/ENSG00000105197/ENSG00000142655/ENSG00000104980/ENSG00000157911/ENSG00000139197/ENSG00000177370/ENSG00000100216	TIMM17B/PEX6/TIMM13/TOMM7/TIMM10/TOMM40/PEX16/TIMM29/NDUFA13/TIMM50/PEX14/TIMM44/PEX10/PEX5/TIMM22/TOMM22	16
BP	GO:1901136	carbohydrate derivative catabolic process	42/2080	153/13240	0.000139083	0.008546434	ENSG00000105329/ENSG00000158825/ENSG00000116661/ENSG00000101439/ENSG00000106268/ENSG00000108784/ENSG00000173546/ENSG00000124357/ENSG00000127415/ENSG00000177239/ENSG00000063660/ENSG00000177830/ENSG00000162066/ENSG00000065057/ENSG00000141012/ENSG00000198805/ENSG00000169567/ENSG00000131446/ENSG00000169919/ENSG00000196839/ENSG00000114378/ENSG00000244509/ENSG00000188157/ENSG00000170266/ENSG00000090020…	TGFB1/CDA/FBXO2/CST3/NUDT1/NAGLU/CSPG4/NAGK/IDUA/MAN1B1/GPC1/CHID1/AMDHD2/NTHL1/GALNS/PNP/HINT1/MGAT1/GUSB/ADA/HYAL1/APOBEC3C/AGRN/GLB1/SLC9A1/HYAL2/NUDT3/OGG1/GBA/GSK3A/AHCY/NUDT18/UPP1/EDEM2/NT5C/NEU1/SDC4/SDC1/HYAL3/HSPG2/ITPA/TYMP	42
BP	GO:0048525	negative regulation of viral process	26/2080	80/13240	0.000141788	0.008613634	ENSG00000135114/ENSG00000271503/ENSG00000187608/ENSG00000105939/ENSG00000172183/ENSG00000142089/ENSG00000185745/ENSG00000234127/ENSG00000124107/ENSG00000178685/ENSG00000089127/ENSG00000185201/ENSG00000111331/ENSG00000130303/ENSG00000140464/ENSG00000185885/ENSG00000244509/ENSG00000148180/ENSG00000130726/ENSG00000163874/ENSG00000134321/ENSG00000154370/ENSG00000175334/ENSG00000163565/ENSG00000130813…	OASL/CCL5/ISG15/ZC3HAV1/ISG20/IFITM3/IFIT1/TRIM26/SLPI/PARP10/OAS1/IFITM2/OAS3/BST2/PML/IFITM1/APOBEC3C/GSN/TRIM28/ZC3H12A/RSAD2/TRIM11/BANF1/IFI16/C19orf66/TNIP1	26
BP	GO:0031348	negative regulation of defense response	39/2080	139/13240	0.000143776	0.008627217	ENSG00000185745/ENSG00000140853/ENSG00000233276/ENSG00000126456/ENSG00000028137/ENSG00000139546/ENSG00000176845/ENSG00000143365/ENSG00000092445/ENSG00000107874/ENSG00000071889/ENSG00000131408/ENSG00000204520/ENSG00000179526/ENSG00000135148/ENSG00000105372/ENSG00000177830/ENSG00000204516/ENSG00000130768/ENSG00000025434/ENSG00000149476/ENSG00000110921/ENSG00000068903/ENSG00000067182/ENSG00000164850…	IFIT1/NLRC5/GPX1/IRF3/TNFRSF1B/TARBP2/METRNL/RORC/TYRO3/CUEDC2/FAM3A/NR1H2/MICA/SHARPIN/TRAFD1/RPS19/CHID1/MICB/SMPDL3B/NR1H3/TKFC/MVK/SIRT2/TNFRSF1A/GPER1/ADA/DHX58/MAPKBP1/HLA-E/NLRX1/ZC3H12A/SCRIB/GBA/GPATCH3/BCR/IFI16/ARRB2/CACTIN/C1QBP	39
BP	GO:0043903	regulation of symbiosis, encompassing mutualism through parasitism	50/2080	192/13240	0.000145239	0.008627217	ENSG00000135114/ENSG00000271503/ENSG00000187608/ENSG00000105939/ENSG00000172183/ENSG00000142089/ENSG00000185745/ENSG00000234127/ENSG00000124107/ENSG00000166794/ENSG00000178685/ENSG00000089127/ENSG00000204356/ENSG00000139546/ENSG00000185201/ENSG00000111331/ENSG00000185624/ENSG00000099817/ENSG00000130303/ENSG00000100142/ENSG00000173599/ENSG00000238227/ENSG00000140464/ENSG00000100097/ENSG00000101421…	OASL/CCL5/ISG15/ZC3HAV1/ISG20/IFITM3/IFIT1/TRIM26/SLPI/PPIB/PARP10/OAS1/NELFE/TARBP2/IFITM2/OAS3/P4HB/POLR2E/BST2/POLR2F/PC/TMEM250/PML/LGALS1/CHMP4B/PPIE/MVB12A/NELFB/IFITM1/SMARCB1/APOBEC3C/CFL1/GSN/GAPDH/SUPT5H/POLR2L/TRIM28/ZC3H12A/RSAD2/CDK9/TRIM11/PPIA/BANF1/CTDP1/RAD23A/SNF8/POLR2J/IFI16/C19orf66/TNIP1	50
BP	GO:0002478	antigen processing and presentation of exogenous peptide antigen	41/2080	151/13240	0.000214564	0.012605068	ENSG00000234745/ENSG00000204525/ENSG00000231925/ENSG00000051523/ENSG00000167705/ENSG00000168394/ENSG00000106367/ENSG00000042753/ENSG00000166710/ENSG00000205220/ENSG00000118640/ENSG00000206503/ENSG00000092010/ENSG00000116701/ENSG00000269335/ENSG00000277791/ENSG00000179218/ENSG00000137100/ENSG00000135047/ENSG00000157020/ENSG00000196961/ENSG00000142507/ENSG00000082781/ENSG00000099341/ENSG00000079805…	HLA-B/HLA-C/TAPBP/CYBA/RILP/TAP1/AP1S1/AP2S1/B2M/PSMB10/VAMP8/HLA-A/PSME1/NCF2/IKBKG/PSMB3/CALR/DCTN3/CTSL/SEC13/AP2A1/PSMB6/ITGB5/PSMD8/DNM2/AP1M2/SPTBN2/CTSD/AP1B1/HLA-E/KIF22/KIF3C/PSMB5/DCTN2/ARF1/KLC2/CLTA/PSMA7/PSMB9/CTSS/ACTR1B	41
BP	GO:0090151	establishment of protein localization to mitochondrial membrane	Aug-80	13/13240	0.000223866	0.013008579	ENSG00000105185/ENSG00000099800/ENSG00000196683/ENSG00000134809/ENSG00000142444/ENSG00000186010/ENSG00000177370/ENSG00000100216	PDCD5/TIMM13/TOMM7/TIMM10/TIMM29/NDUFA13/TIMM22/TOMM22	8
BP	GO:0031424	keratinization	22/2080	65/13240	0.000234956	0.013422956	ENSG00000178172/ENSG00000171345/ENSG00000128422/ENSG00000118898/ENSG00000173801/ENSG00000184363/ENSG00000186832/ENSG00000052344/ENSG00000140564/ENSG00000149418/ENSG00000179526/ENSG00000167880/ENSG00000167767/ENSG00000135480/ENSG00000124102/ENSG00000126247/ENSG00000111057/ENSG00000096696/ENSG00000105427/ENSG00000170421/ENSG00000175793/ENSG00000014216	SPINK6/KRT19/KRT17/PPL/JUP/PKP3/KRT16/PRSS8/FURIN/ST14/SHARPIN/EVPL/KRT80/KRT7/PI3/CAPNS1/KRT18/DSP/CNFN/KRT8/SFN/CAPN1	22
BP	GO:0043123	positive regulation of I-kappaB kinase/NF-kappaB signaling	40/2080	147/13240	0.00024245	0.013422956	ENSG00000141574/ENSG00000125826/ENSG00000198171/ENSG00000157593/ENSG00000126456/ENSG00000196154/ENSG00000155366/ENSG00000130303/ENSG00000143369/ENSG00000102871/ENSG00000168040/ENSG00000163362/ENSG00000168884/ENSG00000132024/ENSG00000198959/ENSG00000269335/ENSG00000179526/ENSG00000197530/ENSG00000184216/ENSG00000142208/ENSG00000100097/ENSG00000171604/ENSG00000111321/ENSG00000158828/ENSG00000067182…	SECTM1/RBCK1/DDRGK1/SLC35B2/IRF3/S100A4/RHOC/BST2/ECM1/TRADD/FADD/INAVA/TNIP2/CC2D1A/TGM2/IKBKG/SHARPIN/MIB2/IRAK1/AKT1/LGALS1/CXXC5/LTBR/PINK1/TNFRSF1A/HMOX1/UBA52/SHISA5/TMEM101/IKBKE/CANT1/EEF1D/MYD88/PIM2/RELA/PPP5C/TICAM1/TRAF2/UBE2I/ABL1	40
BP	GO:0019882	antigen processing and presentation	47/2080	181/13240	0.00024324	0.013422956	ENSG00000234745/ENSG00000204525/ENSG00000231925/ENSG00000051523/ENSG00000167705/ENSG00000185825/ENSG00000168394/ENSG00000106367/ENSG00000042753/ENSG00000166710/ENSG00000205220/ENSG00000118640/ENSG00000206503/ENSG00000092010/ENSG00000116701/ENSG00000269335/ENSG00000277791/ENSG00000179218/ENSG00000137100/ENSG00000135047/ENSG00000157020/ENSG00000196961/ENSG00000111737/ENSG00000142507/ENSG00000082781…	HLA-B/HLA-C/TAPBP/CYBA/RILP/BCAP31/TAP1/AP1S1/AP2S1/B2M/PSMB10/VAMP8/HLA-A/PSME1/NCF2/IKBKG/PSMB3/CALR/DCTN3/CTSL/SEC13/AP2A1/RAB35/PSMB6/ITGB5/PSMD8/DNM2/AP1M2/SPTBN2/CTSD/AP1B1/RAB34/HLA-E/KIF22/KIF3C/PSMB5/DCTN2/ARF1/RELB/MR1/KLC2/CLTA/PSMA7/ERAP1/PSMB9/CTSS/ACTR1B	47
BP	GO:0015985	energy coupled proton transport, down electrochemical gradient	Dec-80	26/13240	0.000243552	0.013422956	ENSG00000110719/ENSG00000135940/ENSG00000241468/ENSG00000099624/ENSG00000110955/ENSG00000179091/ENSG00000159199/ENSG00000228253/ENSG00000154518/ENSG00000135390/ENSG00000167863/ENSG00000165283	TCIRG1/COX5B/ATP5MF/ATP5F1D/ATP5F1B/CYC1/ATP5MC1/MT-ATP8/ATP5MC3/ATP5MC2/ATP5PD/STOML2	12
BP	GO:0015986	ATP synthesis coupled proton transport	Dec-80	26/13240	0.000243552	0.013422956	ENSG00000110719/ENSG00000135940/ENSG00000241468/ENSG00000099624/ENSG00000110955/ENSG00000179091/ENSG00000159199/ENSG00000228253/ENSG00000154518/ENSG00000135390/ENSG00000167863/ENSG00000165283	TCIRG1/COX5B/ATP5MF/ATP5F1D/ATP5F1B/CYC1/ATP5MC1/MT-ATP8/ATP5MC3/ATP5MC2/ATP5PD/STOML2	12
BP	GO:0008630	intrinsic apoptotic signaling pathway in response to DNA damage	29/2080	96/13240	0.000254093	0.013861019	ENSG00000124762/ENSG00000185499/ENSG00000161642/ENSG00000176046/ENSG00000028137/ENSG00000204463/ENSG00000126453/ENSG00000141510/ENSG00000069399/ENSG00000140464/ENSG00000067182/ENSG00000100292/ENSG00000164054/ENSG00000174307/ENSG00000168209/ENSG00000105229/ENSG00000263528/ENSG00000030110/ENSG00000110108/ENSG00000064545/ENSG00000089486/ENSG00000163565/ENSG00000087088/ENSG00000181026/ENSG00000149273…	CDKN1A/MUC1/ZNF385A/NUPR1/TNFRSF1B/BAG6/BCL2L12/TP53/BCL3/PML/TNFRSF1A/HMOX1/SHISA5/PHLDA3/DDIT4/PIAS4/IKBKE/BAK1/TMEM109/TMEM161A/CDIP1/IFI16/BAX/AEN/RPS3/SFN/HTRA2/E2F1/ABL1	29
BP	GO:0002275	myeloid cell activation involved in immune response	96/2080	436/13240	0.00026202	0.014149081	ENSG00000110719/ENSG00000013364/ENSG00000163191/ENSG00000135404/ENSG00000171236/ENSG00000051523/ENSG00000169692/ENSG00000124107/ENSG00000173801/ENSG00000147813/ENSG00000030582/ENSG00000197766/ENSG00000100284/ENSG00000143793/ENSG00000198931/ENSG00000028137/ENSG00000125730/ENSG00000164062/ENSG00000167925/ENSG00000060971/ENSG00000100243/ENSG00000158825/ENSG00000166710/ENSG00000111679/ENSG00000011422…	TCIRG1/MVP/S100A11/CD63/LRG1/CYBA/AGPAT2/SLPI/JUP/NAPRT/GRN/CFD/TOM1/C1orf35/APRT/TNFRSF1B/C3/APEH/GHDC/ACAA1/CYB5R3/CDA/B2M/PTPN6/PLAUR/BST2/PFKL/VAMP8/CST3/ALDOA/TMC6/CNN2/CKAP4/DPP7/TMEM173/SERPINB6/GALNS/PNP/PPIE/VAT1/LGALS3/METTL7A/PTGES2/ATAD3B/GUSB/HMOX1/DDOST/ADGRE5/PKM/GSN/GLB1/DBNL/DGAT1/LAMP1/CTSD/UNC13D/CTSB/QSOX1/PYGB/TRPM2/LAMTOR1/CTSA/DSP/PPIA/BRI3/TRAPPC1/GLIPR1/CSNK2B/LAMTOR2/RNA…	96
BP	GO:0019884	antigen processing and presentation of exogenous antigen	41/2080	153/13240	0.000290611	0.015536072	ENSG00000234745/ENSG00000204525/ENSG00000231925/ENSG00000051523/ENSG00000167705/ENSG00000168394/ENSG00000106367/ENSG00000042753/ENSG00000166710/ENSG00000205220/ENSG00000118640/ENSG00000206503/ENSG00000092010/ENSG00000116701/ENSG00000269335/ENSG00000277791/ENSG00000179218/ENSG00000137100/ENSG00000135047/ENSG00000157020/ENSG00000196961/ENSG00000142507/ENSG00000082781/ENSG00000099341/ENSG00000079805…	HLA-B/HLA-C/TAPBP/CYBA/RILP/TAP1/AP1S1/AP2S1/B2M/PSMB10/VAMP8/HLA-A/PSME1/NCF2/IKBKG/PSMB3/CALR/DCTN3/CTSL/SEC13/AP2A1/PSMB6/ITGB5/PSMD8/DNM2/AP1M2/SPTBN2/CTSD/AP1B1/HLA-E/KIF22/KIF3C/PSMB5/DCTN2/ARF1/KLC2/CLTA/PSMA7/PSMB9/CTSS/ACTR1B	41
BP	GO:0002444	myeloid leukocyte mediated immunity	96/2080	438/13240	0.00031013	0.016415386	ENSG00000110719/ENSG00000013364/ENSG00000163191/ENSG00000135404/ENSG00000171236/ENSG00000051523/ENSG00000169692/ENSG00000124107/ENSG00000173801/ENSG00000147813/ENSG00000030582/ENSG00000197766/ENSG00000114383/ENSG00000100284/ENSG00000143793/ENSG00000198931/ENSG00000028137/ENSG00000125730/ENSG00000164062/ENSG00000167925/ENSG00000060971/ENSG00000100243/ENSG00000158825/ENSG00000166710/ENSG00000111679…	TCIRG1/MVP/S100A11/CD63/LRG1/CYBA/AGPAT2/SLPI/JUP/NAPRT/GRN/CFD/TUSC2/TOM1/C1orf35/APRT/TNFRSF1B/C3/APEH/GHDC/ACAA1/CYB5R3/CDA/B2M/PTPN6/PLAUR/BST2/PFKL/VAMP8/CST3/ALDOA/TMC6/CNN2/SPON2/CKAP4/DPP7/TMEM173/SERPINB6/GALNS/PNP/PPIE/VAT1/LGALS3/METTL7A/PTGES2/ATAD3B/GUSB/HMOX1/DDOST/ADGRE5/PKM/GSN/GLB1/DBNL/DGAT1/LAMP1/CTSD/UNC13D/CTSB/QSOX1/PYGB/TRPM2/LAMTOR1/CTSA/DSP/PPIA/BRI3/TRAPPC1/GLIPR1/CSNK2B…	96
BP	GO:0032479	regulation of type I interferon production	32/2080	111/13240	0.000322569	0.016906399	ENSG00000187608/ENSG00000140853/ENSG00000126456/ENSG00000166888/ENSG00000099817/ENSG00000100142/ENSG00000127445/ENSG00000128604/ENSG00000137312/ENSG00000184216/ENSG00000184584/ENSG00000102103/ENSG00000100413/ENSG00000125347/ENSG00000221983/ENSG00000108771/ENSG00000177700/ENSG00000160703/ENSG00000115267/ENSG00000104856/ENSG00000263528/ENSG00000068308/ENSG00000138646/ENSG00000077150/ENSG00000198746…	ISG15/NLRC5/IRF3/STAT6/POLR2E/POLR2F/PIN1/IRF5/FLOT1/IRAK1/TMEM173/PQBP1/POLR3H/IRF1/UBA52/DHX58/POLR2L/NLRX1/IFIH1/RELB/IKBKE/OTUD5/HERC5/NFKB2/GPATCH3/IFI16/MYD88/RELA/TICAM1/POLR1C/CACTIN/TRAIP	32
BP	GO:0043299	leukocyte degranulation	94/2080	429/13240	0.000360375	0.018478371	ENSG00000110719/ENSG00000013364/ENSG00000163191/ENSG00000135404/ENSG00000171236/ENSG00000051523/ENSG00000169692/ENSG00000124107/ENSG00000173801/ENSG00000147813/ENSG00000030582/ENSG00000197766/ENSG00000100284/ENSG00000143793/ENSG00000198931/ENSG00000028137/ENSG00000125730/ENSG00000164062/ENSG00000167925/ENSG00000060971/ENSG00000100243/ENSG00000158825/ENSG00000166710/ENSG00000111679/ENSG00000011422…	TCIRG1/MVP/S100A11/CD63/LRG1/CYBA/AGPAT2/SLPI/JUP/NAPRT/GRN/CFD/TOM1/C1orf35/APRT/TNFRSF1B/C3/APEH/GHDC/ACAA1/CYB5R3/CDA/B2M/PTPN6/PLAUR/BST2/PFKL/VAMP8/CST3/ALDOA/TMC6/CNN2/CKAP4/DPP7/TMEM173/SERPINB6/GALNS/PNP/PPIE/VAT1/LGALS3/METTL7A/PTGES2/ATAD3B/GUSB/HMOX1/DDOST/ADGRE5/PKM/GSN/GLB1/DBNL/DGAT1/LAMP1/CTSD/UNC13D/CTSB/QSOX1/PYGB/TRPM2/LAMTOR1/CTSA/DSP/PPIA/BRI3/TRAPPC1/GLIPR1/CSNK2B/LAMTOR2/RNA…	94
BP	GO:0042771	intrinsic apoptotic signaling pathway in response to DNA damage by p53 class mediator	16/2080	42/13240	0.000363216	0.018478371	ENSG00000124762/ENSG00000185499/ENSG00000161642/ENSG00000176046/ENSG00000204463/ENSG00000126453/ENSG00000141510/ENSG00000069399/ENSG00000140464/ENSG00000164054/ENSG00000174307/ENSG00000168209/ENSG00000110108/ENSG00000089486/ENSG00000163565/ENSG00000181026	CDKN1A/MUC1/ZNF385A/NUPR1/BAG6/BCL2L12/TP53/BCL3/PML/SHISA5/PHLDA3/DDIT4/TMEM109/CDIP1/IFI16/AEN	16
BP	GO:0043393	regulation of protein binding	48/2080	189/13240	0.000366161	0.018478371	ENSG00000119922/ENSG00000185745/ENSG00000124107/ENSG00000104964/ENSG00000143537/ENSG00000109072/ENSG00000101255/ENSG00000181649/ENSG00000183207/ENSG00000166710/ENSG00000163956/ENSG00000127445/ENSG00000172531/ENSG00000103266/ENSG00000108840/ENSG00000137312/ENSG00000130787/ENSG00000164885/ENSG00000139644/ENSG00000142208/ENSG00000013573/ENSG00000184584/ENSG00000160360/ENSG00000107404/ENSG00000185122…	IFIT2/IFIT1/SLPI/AES/ADAM15/VTN/TRIB3/PHLDA2/RUVBL2/B2M/LRPAP1/PIN1/PPP1CA/STUB1/HDAC5/FLOT1/HIP1R/CDK5/TMBIM6/AKT1/DDX11/TMEM173/GPSM1/DVL1/HSF1/DNAJB2/PRMT7/PCSK9/ZFPM1/LFNG/MEN1/PEX14/AURKB/BAK1/RFNG/GOLGA2/PIM2/PCBD1/BAX/ARRB2/MFNG/NES/PLK1/TRAF4/TICAM1/TRAF2/TMC8/ABL1	48
BP	GO:0000956	nuclear-transcribed mRNA catabolic process	51/2080	204/13240	0.000366387	0.018478371	ENSG00000170473/ENSG00000186468/ENSG00000077348/ENSG00000204351/ENSG00000170889/ENSG00000162244/ENSG00000156482/ENSG00000231500/ENSG00000130332/ENSG00000172809/ENSG00000105372/ENSG00000149115/ENSG00000178896/ENSG00000130520/ENSG00000197728/ENSG00000204392/ENSG00000089157/ENSG00000063177/ENSG00000136942/ENSG00000177600/ENSG00000134815/ENSG00000229117/ENSG00000115268/ENSG00000105193/ENSG00000164587…	PYM1/RPS23/EXOSC5/SKIV2L/RPS9/RPL29/RPL30/RPS18/LSM7/RPL38/RPS19/TNKS1BP1/EXOSC4/LSM4/RPS26/LSM2/RPLP0/RPL18/RPL35/RPLP2/DHX34/RPL41/RPS15/RPS16/RPS14/UBA52/RPL13/RPS11/RPS28/RPS2/PPP2R1A/RPL8/RPS5/RPL28/ZC3H12A/RPL37A/RPL10/RPSA/RPL18A/RPL13A/UPF1/RPL36/RPLP1/RPL27A/NT5C3B/RPL35A/RPL10A/DXO/RPS3/RPL3/EDC4	51
BP	GO:0032606	type I interferon production	32/2080	112/13240	0.000384701	0.019220652	ENSG00000187608/ENSG00000140853/ENSG00000126456/ENSG00000166888/ENSG00000099817/ENSG00000100142/ENSG00000127445/ENSG00000128604/ENSG00000137312/ENSG00000184216/ENSG00000184584/ENSG00000102103/ENSG00000100413/ENSG00000125347/ENSG00000221983/ENSG00000108771/ENSG00000177700/ENSG00000160703/ENSG00000115267/ENSG00000104856/ENSG00000263528/ENSG00000068308/ENSG00000138646/ENSG00000077150/ENSG00000198746…	ISG15/NLRC5/IRF3/STAT6/POLR2E/POLR2F/PIN1/IRF5/FLOT1/IRAK1/TMEM173/PQBP1/POLR3H/IRF1/UBA52/DHX58/POLR2L/NLRX1/IFIH1/RELB/IKBKE/OTUD5/HERC5/NFKB2/GPATCH3/IFI16/MYD88/RELA/TICAM1/POLR1C/CACTIN/TRAIP	32
BP	GO:0019079	viral genome replication	30/2080	103/13240	0.000403585	0.019977434	ENSG00000135114/ENSG00000271503/ENSG00000187608/ENSG00000105939/ENSG00000172183/ENSG00000142089/ENSG00000185745/ENSG00000124107/ENSG00000166794/ENSG00000178685/ENSG00000089127/ENSG00000139546/ENSG00000185201/ENSG00000111331/ENSG00000130303/ENSG00000084072/ENSG00000173020/ENSG00000185885/ENSG00000099956/ENSG00000244509/ENSG00000130726/ENSG00000163874/ENSG00000134321/ENSG00000196262/ENSG00000175334…	OASL/CCL5/ISG15/ZC3HAV1/ISG20/IFITM3/IFIT1/SLPI/PPIB/PARP10/OAS1/TARBP2/IFITM2/OAS3/BST2/PPIE/GRK2/IFITM1/SMARCB1/APOBEC3C/TRIM28/ZC3H12A/RSAD2/PPIA/BANF1/RAD23A/IFI16/C19orf66/TNIP1/CTBP1	30
BP	GO:1900119	positive regulation of execution phase of apoptosis	Jul-80	11/13240	0.000429511	0.021065721	ENSG00000141510/ENSG00000167136/ENSG00000068903/ENSG00000185122/ENSG00000163874/ENSG00000087088/ENSG00000149273	TP53/ENDOG/SIRT2/HSF1/ZC3H12A/BAX/RPS3	7
BP	GO:0097193	intrinsic apoptotic signaling pathway	62/2080	262/13240	0.000455679	0.022058117	ENSG00000124762/ENSG00000185499/ENSG00000161642/ENSG00000176046/ENSG00000185825/ENSG00000172216/ENSG00000101255/ENSG00000233276/ENSG00000126602/ENSG00000106211/ENSG00000028137/ENSG00000178719/ENSG00000185624/ENSG00000011422/ENSG00000089248/ENSG00000204463/ENSG00000213619/ENSG00000188976/ENSG00000126453/ENSG00000141510/ENSG00000069399/ENSG00000140464/ENSG00000104081/ENSG00000139644/ENSG00000109062…	CDKN1A/MUC1/ZNF385A/NUPR1/BCAP31/CEBPB/TRIB3/GPX1/TRAP1/HSPB1/TNFRSF1B/GRINA/P4HB/PLAUR/ERP29/BAG6/NDUFS3/NOC2L/BCL2L12/TP53/BCL3/PML/BMF/TMBIM6/SLC9A3R1/AKT1/HINT1/FIS1/PINK1/TNFRSF1A/HMOX1/BBC3/SHISA5/PHLDA3/ENO1/DDIT4/HRAS/PIAS4/NDUFA13/PDK2/NOL3/PMAIP1/MYBBP1A/IKBKE/BAK1/TMEM109/TMEM161A/CDIP1/IFI16/BAX/AEN/RPS3/SFN/TRAF2/HTRA2/MSX1/XBP1/E2F1/ARHGEF2/PPM1F/ABL1/ERN1	62
BP	GO:0070268	cornification	19/2080	55/13240	0.000457997	0.022058117	ENSG00000178172/ENSG00000171345/ENSG00000128422/ENSG00000118898/ENSG00000173801/ENSG00000184363/ENSG00000186832/ENSG00000052344/ENSG00000140564/ENSG00000149418/ENSG00000167880/ENSG00000167767/ENSG00000135480/ENSG00000124102/ENSG00000126247/ENSG00000111057/ENSG00000096696/ENSG00000170421/ENSG00000014216	SPINK6/KRT19/KRT17/PPL/JUP/PKP3/KRT16/PRSS8/FURIN/ST14/EVPL/KRT80/KRT7/PI3/CAPNS1/KRT18/DSP/KRT8/CAPN1	19
BP	GO:0065002	intracellular protein transmembrane transport	18/2080	51/13240	0.000477044	0.022752478	ENSG00000126768/ENSG00000124587/ENSG00000105221/ENSG00000099800/ENSG00000196683/ENSG00000134809/ENSG00000130204/ENSG00000121680/ENSG00000142444/ENSG00000186010/ENSG00000105197/ENSG00000142655/ENSG00000104980/ENSG00000157911/ENSG00000139197/ENSG00000186716/ENSG00000177370/ENSG00000100216	TIMM17B/PEX6/AKT2/TIMM13/TOMM7/TIMM10/TOMM40/PEX16/TIMM29/NDUFA13/TIMM50/PEX14/TIMM44/PEX10/PEX5/BCR/TIMM22/TOMM22	18
BP	GO:1902600	proton transmembrane transport	33/2080	118/13240	0.000480926	0.022752478	ENSG00000110719/ENSG00000136856/ENSG00000088992/ENSG00000135940/ENSG00000241468/ENSG00000117410/ENSG00000099624/ENSG00000110955/ENSG00000071553/ENSG00000179091/ENSG00000177542/ENSG00000128524/ENSG00000159199/ENSG00000115286/ENSG00000126267/ENSG00000109062/ENSG00000131143/ENSG00000228253/ENSG00000154518/ENSG00000135390/ENSG00000090020/ENSG00000159720/ENSG00000112695/ENSG00000088836/ENSG00000167863…	TCIRG1/SLC2A8/TESC/COX5B/ATP5MF/ATP6V0B/ATP5F1D/ATP5F1B/ATP6AP1/CYC1/SLC25A22/ATP6V1F/ATP5MC1/NDUFS7/COX6B1/SLC9A3R1/COX4I1/MT-ATP8/ATP5MC3/ATP5MC2/SLC9A1/ATP6V0D1/COX7A2/SLC4A11/ATP5PD/SURF1/COX8A/COX5A/MFSD3/STOML2/ACTN4/NDUFA4/ATP6V0C	33
BP	GO:0009150	purine ribonucleotide metabolic process	96/2080	444/13240	0.000506567	0.023755317	ENSG00000110719/ENSG00000143774/ENSG00000100300/ENSG00000135940/ENSG00000241468/ENSG00000103202/ENSG00000145494/ENSG00000147123/ENSG00000250479/ENSG00000157593/ENSG00000242372/ENSG00000099624/ENSG00000198931/ENSG00000105329/ENSG00000110955/ENSG00000110717/ENSG00000174233/ENSG00000090266/ENSG00000114353/ENSG00000108479/ENSG00000103024/ENSG00000141959/ENSG00000111669/ENSG00000099864/ENSG00000179091…	TCIRG1/GUK1/TSPO/COX5B/ATP5MF/NME4/NDUFS6/NDUFB11/CHCHD10/SLC35B2/EIF6/ATP5F1D/APRT/TGFB1/ATP5F1B/NDUFS8/ADCY6/NDUFB2/GNAI2/GALK1/NME3/PFKL/TPI1/PALM/CYC1/NDUFB7/UQCRQ/ALDOA/NDUFS3/PFKM/FZD2/PPCDC/UQCR10/COASY/ATP5MC1/NDUFS7/COX6B1/CALM3/AAAS/COX4I1/MT-ATP8/HINT1/NDUFB10/PINK1/NDUFV1/ACOT7/GPER1/ATP5MC3/PKM/NDUFA3/ATP5MC2/GAPDH/ENO1/ADCY7/DDIT4/ATP5IF1/UQCRH/OGDH/NUDT3/ATP5PD/TAZ/NDUFA2/NDUFA13/A…	96
BP	GO:0006401	RNA catabolic process	80/2080	358/13240	0.000516767	0.024022906	ENSG00000105939/ENSG00000172183/ENSG00000170473/ENSG00000186468/ENSG00000184363/ENSG00000077348/ENSG00000106211/ENSG00000028137/ENSG00000205220/ENSG00000204351/ENSG00000170889/ENSG00000023191/ENSG00000092010/ENSG00000123144/ENSG00000162244/ENSG00000156482/ENSG00000231500/ENSG00000277791/ENSG00000130332/ENSG00000172809/ENSG00000136270/ENSG00000105372/ENSG00000161955/ENSG00000149115/ENSG00000178896…	ZC3HAV1/ISG20/PYM1/RPS23/PKP3/EXOSC5/HSPB1/TNFRSF1B/PSMB10/SKIV2L/RPS9/RNH1/PSME1/TRIR/RPL29/RPL30/RPS18/PSMB3/LSM7/RPL38/TBRG4/RPS19/TNFSF13/TNKS1BP1/EXOSC4/LSM4/RPS26/KHSRP/AKT1/LSM2/RPLP0/RPL18/RPL35/RPLP2/CSDC2/DHX34/RPL41/PSMB6/RPS15/PSMD8/RPS16/RNASEH2C/RPS14/UBA52/RPL13/RPS11/RPS28/RPS2/PPP2R1A/RPL8/RPS5/RPL28/SLIRP/ZC3H12A/RPL37A/PSMB5/RPL10/RPSA/RPL18A/FXR2/RPL13A/UPF1/RPL36/RPLP1/RNASET…	80
BP	GO:0072655	establishment of protein localization to mitochondrion	44/2080	172/13240	0.000533864	0.024603767	ENSG00000100300/ENSG00000072310/ENSG00000126768/ENSG00000141510/ENSG00000105185/ENSG00000099800/ENSG00000104081/ENSG00000165688/ENSG00000196683/ENSG00000134809/ENSG00000143575/ENSG00000142208/ENSG00000130204/ENSG00000198258/ENSG00000214253/ENSG00000142444/ENSG00000099341/ENSG00000159348/ENSG00000108773/ENSG00000158828/ENSG00000110711/ENSG00000105327/ENSG00000227057/ENSG00000130770/ENSG00000186010…	TSPO/SREBF1/TIMM17B/TP53/PDCD5/TIMM13/BMF/PMPCA/TOMM7/TIMM10/HAX1/AKT1/TOMM40/UBL5/FIS1/TIMM29/PSMD8/CYB5R1/KAT2A/PINK1/AIP/BBC3/WDR46/ATP5IF1/NDUFA13/TIMM50/PEMT/GSK3A/PMAIP1/TIMM44/ZBTB17/SLC25A6/TOMM34/TIMM8B/TIMM22/BAP1/MICALL2/RUVBL1/BAX/SFN/HTRA2/E2F1/HES1/TOMM22	44
BP	GO:0006626	protein targeting to mitochondrion	36/2080	133/13240	0.000539257	0.024639892	ENSG00000100300/ENSG00000072310/ENSG00000126768/ENSG00000105185/ENSG00000099800/ENSG00000165688/ENSG00000196683/ENSG00000134809/ENSG00000143575/ENSG00000130204/ENSG00000198258/ENSG00000214253/ENSG00000142444/ENSG00000099341/ENSG00000159348/ENSG00000108773/ENSG00000158828/ENSG00000110711/ENSG00000227057/ENSG00000130770/ENSG00000186010/ENSG00000105197/ENSG00000133027/ENSG00000105723/ENSG00000104980…	TSPO/SREBF1/TIMM17B/PDCD5/TIMM13/PMPCA/TOMM7/TIMM10/HAX1/TOMM40/UBL5/FIS1/TIMM29/PSMD8/CYB5R1/KAT2A/PINK1/AIP/WDR46/ATP5IF1/NDUFA13/TIMM50/PEMT/GSK3A/TIMM44/ZBTB17/SLC25A6/TOMM34/TIMM8B/TIMM22/BAP1/MICALL2/RUVBL1/HTRA2/HES1/TOMM22	36
BP	GO:0032091	negative regulation of protein binding	27/2080	91/13240	0.000559924	0.025367389	ENSG00000119922/ENSG00000185745/ENSG00000124107/ENSG00000104964/ENSG00000143537/ENSG00000183207/ENSG00000166710/ENSG00000163956/ENSG00000127445/ENSG00000172531/ENSG00000103266/ENSG00000139644/ENSG00000142208/ENSG00000013573/ENSG00000160360/ENSG00000107404/ENSG00000135924/ENSG00000169174/ENSG00000179588/ENSG00000142655/ENSG00000178999/ENSG00000167110/ENSG00000102096/ENSG00000087088/ENSG00000141480…	IFIT2/IFIT1/SLPI/AES/ADAM15/RUVBL2/B2M/LRPAP1/PIN1/PPP1CA/STUB1/TMBIM6/AKT1/DDX11/GPSM1/DVL1/DNAJB2/PCSK9/ZFPM1/PEX14/AURKB/GOLGA2/PIM2/BAX/ARRB2/NES/TMC8	27
BP	GO:2000249	regulation of actin cytoskeleton reorganization	Dec-80	28/13240	0.000564741	0.025370617	ENSG00000173156/ENSG00000105329/ENSG00000164885/ENSG00000143575/ENSG00000054148/ENSG00000174775/ENSG00000142185/ENSG00000167657/ENSG00000175866/ENSG00000182578/ENSG00000141522/ENSG00000097007	RHOD/TGFB1/CDK5/HAX1/PHPT1/HRAS/TRPM2/DAPK3/BAIAP2/CSF1R/ARHGDIA/ABL1	12
BP	GO:1901293	nucleoside phosphate biosynthetic process	70/2080	306/13240	0.000570144	0.025399908	ENSG00000110719/ENSG00000143774/ENSG00000147813/ENSG00000135940/ENSG00000178685/ENSG00000241468/ENSG00000103202/ENSG00000250479/ENSG00000157593/ENSG00000242372/ENSG00000099624/ENSG00000198931/ENSG00000105329/ENSG00000110955/ENSG00000174233/ENSG00000114353/ENSG00000108479/ENSG00000103024/ENSG00000141959/ENSG00000111669/ENSG00000099864/ENSG00000179091/ENSG00000149925/ENSG00000168393/ENSG00000152556…	TCIRG1/GUK1/NAPRT/COX5B/PARP10/ATP5MF/NME4/CHCHD10/SLC35B2/EIF6/ATP5F1D/APRT/TGFB1/ATP5F1B/ADCY6/GNAI2/GALK1/NME3/PFKL/TPI1/PALM/CYC1/ALDOA/DTYMK/PFKM/PPCDC/COASY/ATP5MC1/CALM3/AAAS/MT-ATP8/PNP/TK1/PINK1/ACOT7/GPER1/ATP5MC3/ADA/PKM/NAXE/ATP5MC2/GAPDH/ENO1/ADCY7/DDIT4/QPRT/UCKL1/OGDH/FLAD1/ATP5PD/TAZ/SURF1/AK1/SHMT1/UQCC3/FUK/DGUOK/UPP1/STOML2/NME6/NADSYN1/NME2/SIRT6/SUCLG1/PGAM1/OGDHL/NME1/NUP85/…	70
BP	GO:0019693	ribose phosphate metabolic process	101/2080	473/13240	0.000579692	0.025611852	ENSG00000110719/ENSG00000143774/ENSG00000100300/ENSG00000135940/ENSG00000241468/ENSG00000103202/ENSG00000145494/ENSG00000147123/ENSG00000250479/ENSG00000157593/ENSG00000242372/ENSG00000099624/ENSG00000198931/ENSG00000105329/ENSG00000110955/ENSG00000110717/ENSG00000174233/ENSG00000090266/ENSG00000114353/ENSG00000108479/ENSG00000103024/ENSG00000141959/ENSG00000111669/ENSG00000099864/ENSG00000179091…	TCIRG1/GUK1/TSPO/COX5B/ATP5MF/NME4/NDUFS6/NDUFB11/CHCHD10/SLC35B2/EIF6/ATP5F1D/APRT/TGFB1/ATP5F1B/NDUFS8/ADCY6/NDUFB2/GNAI2/GALK1/NME3/PFKL/TPI1/PALM/CYC1/NDUFB7/UQCRQ/ALDOA/NDUFS3/PFKM/FZD2/PPCDC/UQCR10/COASY/ATP5MC1/NDUFS7/COX6B1/TKT/CALM3/AAAS/COX4I1/MT-ATP8/HINT1/PGLS/NDUFB10/PINK1/NDUFV1/ACOT7/GPER1/ATP5MC3/PKM/NDUFA3/ATP5MC2/GAPDH/ENO1/ADCY7/DDIT4/ATP5IF1/UQCRH/UCKL1/OGDH/TALDO1/NUDT3/ATP5P…	101
BP	GO:0044282	small molecule catabolic process	81/2080	365/13240	0.00059799	0.026203705	ENSG00000127838/ENSG00000105329/ENSG00000060971/ENSG00000158825/ENSG00000127884/ENSG00000108479/ENSG00000141959/ENSG00000111669/ENSG00000169738/ENSG00000117308/ENSG00000101986/ENSG00000072506/ENSG00000073060/ENSG00000106268/ENSG00000149925/ENSG00000124357/ENSG00000127415/ENSG00000105221/ENSG00000152556/ENSG00000128928/ENSG00000162066/ENSG00000142208/ENSG00000149476/ENSG00000105552/ENSG00000101473…	PNKD/TGFB1/ACAA1/CDA/ECHS1/GALK1/PFKL/TPI1/DCXR/GALE/ABCD1/HSD17B10/SCARB1/NUDT1/ALDOA/NAGK/IDUA/AKT2/PFKM/IVD/AMDHD2/AKT1/TKFC/BCAT2/ACOT8/PNP/TYSND1/ACADS/GOT1/MGAT1/LRP5/GUSB/ADA/HYAL1/APOBEC3C/PKM/MCAT/GLB1/GCAT/GAPDH/ENO1/SLC9A1/ECI1/QPRT/HYAL2/DECR2/OGDH/NUDT3/HAGH/IMPA2/SHMT1/ENTPD6/BCKDK/PDXP/GLYCTK/GCDH/GSK3A/MECR/AHCY/NUDT18/UPP1/PCCB/GPT/ACSF3/PLA2G15/SESN2/NDUFAB1/NT5C/PCBD1/DDAH2/PGA…	81
BP	GO:0042407	cristae formation	13/2080	32/13240	0.000623819	0.027058844	ENSG00000241468/ENSG00000099624/ENSG00000174917/ENSG00000110955/ENSG00000159199/ENSG00000159685/ENSG00000228253/ENSG00000158828/ENSG00000154518/ENSG00000135390/ENSG00000167863/ENSG00000102125/ENSG00000204922	ATP5MF/ATP5F1D/C19orf70/ATP5F1B/ATP5MC1/CHCHD6/MT-ATP8/PINK1/ATP5MC3/ATP5MC2/ATP5PD/TAZ/UQCC3	13
BP	GO:0002274	myeloid leukocyte activation	105/2080	496/13240	0.000627628	0.027058844	ENSG00000271503/ENSG00000110719/ENSG00000013364/ENSG00000163191/ENSG00000135404/ENSG00000171236/ENSG00000051523/ENSG00000169692/ENSG00000124107/ENSG00000173801/ENSG00000147813/ENSG00000030582/ENSG00000197766/ENSG00000100284/ENSG00000143793/ENSG00000198931/ENSG00000105329/ENSG00000028137/ENSG00000125730/ENSG00000164062/ENSG00000167925/ENSG00000060971/ENSG00000100243/ENSG00000158825/ENSG00000166710…	CCL5/TCIRG1/MVP/S100A11/CD63/LRG1/CYBA/AGPAT2/SLPI/JUP/NAPRT/GRN/CFD/TOM1/C1orf35/APRT/TGFB1/TNFRSF1B/C3/APEH/GHDC/ACAA1/CYB5R3/CDA/B2M/PTPN6/PLAUR/BST2/PFKL/VAMP8/CST3/TNIP2/ALDOA/TMC6/CNN2/CKAP4/DPP7/NR1H3/TMEM173/SERPINB6/GALNS/LTBR/PNP/PPIE/VAT1/LGALS3/METTL7A/PTGES2/ATAD3B/GUSB/HMOX1/DDOST/ADGRE5/PKM/GSN/GLB1/DBNL/DGAT1/HYAL2/LAMP1/CTSD/UNC13D/CTSB/QSOX1/PYGB/TRPM2/LAMTOR1/ZC3H12A/CTSA/DSP/P…	105
BP	GO:0009259	ribonucleotide metabolic process	98/2080	458/13240	0.000645956	0.027626238	ENSG00000110719/ENSG00000143774/ENSG00000100300/ENSG00000135940/ENSG00000241468/ENSG00000103202/ENSG00000145494/ENSG00000147123/ENSG00000250479/ENSG00000157593/ENSG00000242372/ENSG00000099624/ENSG00000198931/ENSG00000105329/ENSG00000110955/ENSG00000110717/ENSG00000174233/ENSG00000090266/ENSG00000114353/ENSG00000108479/ENSG00000103024/ENSG00000141959/ENSG00000111669/ENSG00000099864/ENSG00000179091…	TCIRG1/GUK1/TSPO/COX5B/ATP5MF/NME4/NDUFS6/NDUFB11/CHCHD10/SLC35B2/EIF6/ATP5F1D/APRT/TGFB1/ATP5F1B/NDUFS8/ADCY6/NDUFB2/GNAI2/GALK1/NME3/PFKL/TPI1/PALM/CYC1/NDUFB7/UQCRQ/ALDOA/NDUFS3/PFKM/FZD2/PPCDC/UQCR10/COASY/ATP5MC1/NDUFS7/COX6B1/CALM3/AAAS/COX4I1/MT-ATP8/HINT1/NDUFB10/PINK1/NDUFV1/ACOT7/GPER1/ATP5MC3/PKM/NDUFA3/ATP5MC2/GAPDH/ENO1/ADCY7/DDIT4/ATP5IF1/UQCRH/UCKL1/OGDH/NUDT3/ATP5PD/TAZ/NDUFA2/NDU…	98
BP	GO:0072332	intrinsic apoptotic signaling pathway by p53 class mediator	23/2080	74/13240	0.000686929	0.029145395	ENSG00000124762/ENSG00000185499/ENSG00000161642/ENSG00000176046/ENSG00000204463/ENSG00000126453/ENSG00000141510/ENSG00000069399/ENSG00000140464/ENSG00000169567/ENSG00000164054/ENSG00000174307/ENSG00000168209/ENSG00000005882/ENSG00000141682/ENSG00000132382/ENSG00000110108/ENSG00000089486/ENSG00000163565/ENSG00000087088/ENSG00000181026/ENSG00000163132/ENSG00000101412	CDKN1A/MUC1/ZNF385A/NUPR1/BAG6/BCL2L12/TP53/BCL3/PML/HINT1/SHISA5/PHLDA3/DDIT4/PDK2/PMAIP1/MYBBP1A/TMEM109/CDIP1/IFI16/BAX/AEN/MSX1/E2F1	23
BP	GO:0006754	ATP biosynthetic process	35/2080	130/13240	0.000710986	0.029928611	ENSG00000110719/ENSG00000135940/ENSG00000241468/ENSG00000250479/ENSG00000242372/ENSG00000099624/ENSG00000105329/ENSG00000110955/ENSG00000108479/ENSG00000141959/ENSG00000111669/ENSG00000179091/ENSG00000149925/ENSG00000152556/ENSG00000159199/ENSG00000094914/ENSG00000228253/ENSG00000158828/ENSG00000154518/ENSG00000067225/ENSG00000135390/ENSG00000111640/ENSG00000074800/ENSG00000168209/ENSG00000105953…	TCIRG1/COX5B/ATP5MF/CHCHD10/EIF6/ATP5F1D/TGFB1/ATP5F1B/GALK1/PFKL/TPI1/CYC1/ALDOA/PFKM/ATP5MC1/AAAS/MT-ATP8/PINK1/ATP5MC3/PKM/ATP5MC2/GAPDH/ENO1/DDIT4/OGDH/ATP5PD/TAZ/SURF1/UQCC3/STOML2/SIRT6/PGAM1/OGDHL/NUP85/PFKP	35
BP	GO:0002221	pattern recognition receptor signaling pathway	39/2080	150/13240	0.00076806	0.031867647	ENSG00000051523/ENSG00000137161/ENSG00000126456/ENSG00000168040/ENSG00000163362/ENSG00000092445/ENSG00000168884/ENSG00000204498/ENSG00000269335/ENSG00000137312/ENSG00000189334/ENSG00000135047/ENSG00000184216/ENSG00000130768/ENSG00000025434/ENSG00000149476/ENSG00000125347/ENSG00000221983/ENSG00000108771/ENSG00000164733/ENSG00000105373/ENSG00000160703/ENSG00000134321/ENSG00000115267/ENSG00000160959…	CYBA/CNPY3/IRF3/FADD/INAVA/TYRO3/TNIP2/NFKBIL1/IKBKG/FLOT1/S100A14/CTSL/IRAK1/SMPDL3B/NR1H3/TKFC/IRF1/UBA52/DHX58/CTSB/NOP53/NLRX1/RSAD2/IFIH1/LRRC14/IKBKE/DDX60/GPATCH3/MYD88/MAPKAPK3/RELA/ARRB2/TNIP1/NR1D1/TICAM1/UNC93B1/CACTIN/CTSS/C1QBP	39
BP	GO:0010821	regulation of mitochondrion organization	49/2080	200/13240	0.000768972	0.031867647	ENSG00000100300/ENSG00000072310/ENSG00000233276/ENSG00000011422/ENSG00000169230/ENSG00000140983/ENSG00000141510/ENSG00000105401/ENSG00000130787/ENSG00000105185/ENSG00000104081/ENSG00000196683/ENSG00000143575/ENSG00000142208/ENSG00000198258/ENSG00000214253/ENSG00000160789/ENSG00000108828/ENSG00000099341/ENSG00000159348/ENSG00000108773/ENSG00000158828/ENSG00000105327/ENSG00000164850/ENSG00000103197…	TSPO/SREBF1/GPX1/PLAUR/PRELID1/RHOT2/TP53/CDC37/HIP1R/PDCD5/BMF/TOMM7/HAX1/AKT1/UBL5/FIS1/LMNA/VAT1/PSMD8/CYB5R1/KAT2A/PINK1/BBC3/GPER1/TSC2/WDR46/ATP5IF1/ATP13A2/PEMT/GBA/GSK3A/NOL3/PMAIP1/ZBTB17/BIK/STOML2/MIEF2/BAK1/INF2/BAP1/MICALL2/RUVBL1/BAX/ARRB2/SFN/HTRA2/E2F1/HES1/TMEM102	49
BP	GO:0070585	protein localization to mitochondrion	44/2080	175/13240	0.000788716	0.032434442	ENSG00000100300/ENSG00000072310/ENSG00000126768/ENSG00000141510/ENSG00000105185/ENSG00000099800/ENSG00000104081/ENSG00000165688/ENSG00000196683/ENSG00000134809/ENSG00000143575/ENSG00000142208/ENSG00000130204/ENSG00000198258/ENSG00000214253/ENSG00000142444/ENSG00000099341/ENSG00000159348/ENSG00000108773/ENSG00000158828/ENSG00000110711/ENSG00000105327/ENSG00000227057/ENSG00000130770/ENSG00000186010…	TSPO/SREBF1/TIMM17B/TP53/PDCD5/TIMM13/BMF/PMPCA/TOMM7/TIMM10/HAX1/AKT1/TOMM40/UBL5/FIS1/TIMM29/PSMD8/CYB5R1/KAT2A/PINK1/AIP/BBC3/WDR46/ATP5IF1/NDUFA13/TIMM50/PEMT/GSK3A/PMAIP1/TIMM44/ZBTB17/SLC25A6/TOMM34/TIMM8B/TIMM22/BAP1/MICALL2/RUVBL1/BAX/SFN/HTRA2/E2F1/HES1/TOMM22	44
BP	GO:0009435	NAD biosynthetic process	16/2080	45/13240	0.000884205	0.036083652	ENSG00000147813/ENSG00000178685/ENSG00000141959/ENSG00000111669/ENSG00000149925/ENSG00000152556/ENSG00000198805/ENSG00000067225/ENSG00000163382/ENSG00000111640/ENSG00000074800/ENSG00000103485/ENSG00000172890/ENSG00000171314/ENSG00000067057/ENSG00000138496	NAPRT/PARP10/PFKL/TPI1/ALDOA/PFKM/PNP/PKM/NAXE/GAPDH/ENO1/QPRT/NADSYN1/PGAM1/PFKP/PARP9	16
BP	GO:0070293	renal absorption	Jul-80	12/13240	0.000890974	0.036084457	ENSG00000165272/ENSG00000189143/ENSG00000109062/ENSG00000148180/ENSG00000068001/ENSG00000102316/ENSG00000053918	AQP3/CLDN4/SLC9A3R1/GSN/HYAL2/MAGED2/KCNQ1	7
BP	GO:0035456	response to interferon-beta	Oct-80	22/13240	0.000936816	0.037655784	ENSG00000142089/ENSG00000185201/ENSG00000130303/ENSG00000099804/ENSG00000184584/ENSG00000185885/ENSG00000125347/ENSG00000186010/ENSG00000263528/ENSG00000115317	IFITM3/IFITM2/BST2/CDC34/TMEM173/IFITM1/IRF1/NDUFA13/IKBKE/HTRA2	10
BP	GO:0019058	viral life cycle	65/2080	285/13240	0.000955695	0.038127964	ENSG00000135114/ENSG00000271503/ENSG00000187608/ENSG00000161638/ENSG00000105939/ENSG00000172183/ENSG00000142089/ENSG00000185745/ENSG00000234127/ENSG00000124107/ENSG00000166794/ENSG00000178685/ENSG00000089127/ENSG00000185803/ENSG00000139546/ENSG00000185201/ENSG00000111331/ENSG00000185624/ENSG00000130303/ENSG00000118640/ENSG00000173599/ENSG00000140564/ENSG00000092445/ENSG00000073060/ENSG00000184990…	OASL/CCL5/ISG15/ITGA5/ZC3HAV1/ISG20/IFITM3/IFIT1/TRIM26/SLPI/PPIB/PARP10/OAS1/SLC52A2/TARBP2/IFITM2/OAS3/P4HB/BST2/VAMP8/PC/FURIN/TYRO3/SCARB1/SIVA1/PML/LGALS1/AAAS/CHMP4B/CD81/CHMP1A/VPS18/PPIE/MVB12A/GRK2/ITGB5/IFITM1/SMARCB1/UBA52/APOBEC3C/GSN/HYAL2/LAMP1/LRSAM1/CTSB/TRIM28/ZC3H12A/RSAD2/RPSA/NECTIN4/TRIM11/PPIA/BANF1/RAB1B/RAD23A/SNF8/IFI16/SLC1A5/C19orf66/TNIP1/CHMP6/NUP85/RAB43/VPS28/CTBP1	65
BP	GO:0002474	antigen processing and presentation of peptide antigen via MHC class I	25/2080	85/13240	0.001014917	0.03992534	ENSG00000234745/ENSG00000204525/ENSG00000231925/ENSG00000051523/ENSG00000185825/ENSG00000168394/ENSG00000166710/ENSG00000205220/ENSG00000118640/ENSG00000206503/ENSG00000092010/ENSG00000116701/ENSG00000269335/ENSG00000277791/ENSG00000179218/ENSG00000157020/ENSG00000142507/ENSG00000082781/ENSG00000099341/ENSG00000204592/ENSG00000100804/ENSG00000153029/ENSG00000101182/ENSG00000164307/ENSG00000240065	HLA-B/HLA-C/TAPBP/CYBA/BCAP31/TAP1/B2M/PSMB10/VAMP8/HLA-A/PSME1/NCF2/IKBKG/PSMB3/CALR/SEC13/PSMB6/ITGB5/PSMD8/HLA-E/PSMB5/MR1/PSMA7/ERAP1/PSMB9	25
BP	GO:0071229	cellular response to acid chemical	41/2080	162/13240	0.001018157	0.03992534	ENSG00000051523/ENSG00000111432/ENSG00000088992/ENSG00000072310/ENSG00000172216/ENSG00000215021/ENSG00000188064/ENSG00000110195/ENSG00000142156/ENSG00000104852/ENSG00000174233/ENSG00000184058/ENSG00000187134/ENSG00000247596/ENSG00000101213/ENSG00000142208/ENSG00000213445/ENSG00000084636/ENSG00000158828/ENSG00000185122/ENSG00000188186/ENSG00000188910/ENSG00000149357/ENSG00000186010/ENSG00000163874…	CYBA/FZD10/TESC/SREBF1/CEBPB/PHB2/WNT7B/FOLR1/COL6A1/SNRNP70/ADCY6/TBX1/AKR1C1/TWF2/PTK6/AKT1/SIPA1/COL16A1/PINK1/HSF1/LAMTOR4/GJB3/LAMTOR1/NDUFA13/ZC3H12A/RARA/RARG/VEGFA/SHMT1/CDK4/TEAD2/LAMTOR2/COL1A1/SESN2/BAIAP2/NME1/HTRA2/XBP1/PTK7/E2F1/WNT6	41
BP	GO:0002479	antigen processing and presentation of exogenous peptide antigen via MHC class I, TAP-dependent	21/2080	67/13240	0.001023152	0.03992534	ENSG00000234745/ENSG00000204525/ENSG00000231925/ENSG00000051523/ENSG00000168394/ENSG00000166710/ENSG00000205220/ENSG00000118640/ENSG00000206503/ENSG00000092010/ENSG00000116701/ENSG00000269335/ENSG00000277791/ENSG00000179218/ENSG00000142507/ENSG00000082781/ENSG00000099341/ENSG00000204592/ENSG00000100804/ENSG00000101182/ENSG00000240065	HLA-B/HLA-C/TAPBP/CYBA/TAP1/B2M/PSMB10/VAMP8/HLA-A/PSME1/NCF2/IKBKG/PSMB3/CALR/PSMB6/ITGB5/PSMD8/HLA-E/PSMB5/PSMA7/PSMB9	21
BP	GO:0009165	nucleotide biosynthetic process	68/2080	302/13240	0.001060496	0.041082704	ENSG00000110719/ENSG00000143774/ENSG00000147813/ENSG00000135940/ENSG00000178685/ENSG00000241468/ENSG00000103202/ENSG00000250479/ENSG00000157593/ENSG00000242372/ENSG00000099624/ENSG00000198931/ENSG00000105329/ENSG00000110955/ENSG00000174233/ENSG00000114353/ENSG00000108479/ENSG00000103024/ENSG00000141959/ENSG00000111669/ENSG00000099864/ENSG00000179091/ENSG00000149925/ENSG00000168393/ENSG00000152556…	TCIRG1/GUK1/NAPRT/COX5B/PARP10/ATP5MF/NME4/CHCHD10/SLC35B2/EIF6/ATP5F1D/APRT/TGFB1/ATP5F1B/ADCY6/GNAI2/GALK1/NME3/PFKL/TPI1/PALM/CYC1/ALDOA/DTYMK/PFKM/PPCDC/COASY/ATP5MC1/CALM3/AAAS/MT-ATP8/PNP/TK1/PINK1/ACOT7/GPER1/ATP5MC3/ADA/PKM/NAXE/ATP5MC2/GAPDH/ENO1/ADCY7/DDIT4/QPRT/UCKL1/OGDH/FLAD1/ATP5PD/TAZ/SURF1/SHMT1/UQCC3/FUK/DGUOK/UPP1/STOML2/NME6/NADSYN1/NME2/SIRT6/PGAM1/OGDHL/NME1/NUP85/PFKP/PARP9	68
BP	GO:0043122	regulation of I-kappaB kinase/NF-kappaB signaling	47/2080	193/13240	0.001116331	0.042934584	ENSG00000141574/ENSG00000125826/ENSG00000198171/ENSG00000157593/ENSG00000126456/ENSG00000106211/ENSG00000196154/ENSG00000155366/ENSG00000130303/ENSG00000143369/ENSG00000102871/ENSG00000168040/ENSG00000163362/ENSG00000168884/ENSG00000132024/ENSG00000198959/ENSG00000269335/ENSG00000179526/ENSG00000197530/ENSG00000184216/ENSG00000142208/ENSG00000100097/ENSG00000171604/ENSG00000111321/ENSG00000179094…	SECTM1/RBCK1/DDRGK1/SLC35B2/IRF3/HSPB1/S100A4/RHOC/BST2/ECM1/TRADD/FADD/INAVA/TNIP2/CC2D1A/TGM2/IKBKG/SHARPIN/MIB2/IRAK1/AKT1/LGALS1/CXXC5/LTBR/PER1/PINK1/TNFRSF1A/HMOX1/UBA52/SHISA5/CARD19/TMEM101/MAPKBP1/NLRX1/ZC3H12A/IKBKE/CANT1/EEF1D/MYD88/PIM2/RELA/TNIP1/PPP5C/TICAM1/TRAF2/UBE2I/ABL1	47
BP	GO:0019320	hexose catabolic process	16/2080	46/13240	0.00116069	0.044321152	ENSG00000108479/ENSG00000141959/ENSG00000111669/ENSG00000117308/ENSG00000149925/ENSG00000152556/ENSG00000149476/ENSG00000162337/ENSG00000067225/ENSG00000170266/ENSG00000111640/ENSG00000074800/ENSG00000168237/ENSG00000171314/ENSG00000138030/ENSG00000067057	GALK1/PFKL/TPI1/GALE/ALDOA/PFKM/TKFC/LRP5/PKM/GLB1/GAPDH/ENO1/GLYCTK/PGAM1/KHK/PFKP	16
BP	GO:0001101	response to acid chemical	61/2080	266/13240	0.001168964	0.044321152	ENSG00000165272/ENSG00000051523/ENSG00000111432/ENSG00000088992/ENSG00000072310/ENSG00000172216/ENSG00000215021/ENSG00000188064/ENSG00000110195/ENSG00000085662/ENSG00000142156/ENSG00000104852/ENSG00000174233/ENSG00000141510/ENSG00000010278/ENSG00000184058/ENSG00000187134/ENSG00000247596/ENSG00000101213/ENSG00000204516/ENSG00000139644/ENSG00000142208/ENSG00000213445/ENSG00000214253/ENSG00000100983…	AQP3/CYBA/FZD10/TESC/SREBF1/CEBPB/PHB2/WNT7B/FOLR1/AKR1B1/COL6A1/SNRNP70/ADCY6/TP53/CD9/TBX1/AKR1C1/TWF2/PTK6/MICB/TMBIM6/AKT1/SIPA1/FIS1/GSS/COL16A1/PINK1/HSF1/CFL1/LAMTOR4/GJB3/GSN/SLC10A3/PTGES/MGMT/LAMTOR1/NDUFA13/ZC3H12A/RARA/RARG/VEGFA/SHMT1/OGG1/PEMT/CDK4/TEAD2/LAMTOR2/COL1A1/SESN2/BAIAP2/TMEM161A/KRT8/RELA/PPP5C/NME1/HTRA2/XBP1/PTK7/EEF2/E2F1/WNT6	61
BP	GO:0007249	I-kappaB kinase/NF-kappaB signaling	52/2080	220/13240	0.001293732	0.048517802	ENSG00000141574/ENSG00000125826/ENSG00000198171/ENSG00000157593/ENSG00000126456/ENSG00000106211/ENSG00000196154/ENSG00000155366/ENSG00000130303/ENSG00000143369/ENSG00000102871/ENSG00000168040/ENSG00000163362/ENSG00000168884/ENSG00000132024/ENSG00000198959/ENSG00000204498/ENSG00000269335/ENSG00000179526/ENSG00000197530/ENSG00000069399/ENSG00000184216/ENSG00000142208/ENSG00000100097/ENSG00000171604…	SECTM1/RBCK1/DDRGK1/SLC35B2/IRF3/HSPB1/S100A4/RHOC/BST2/ECM1/TRADD/FADD/INAVA/TNIP2/CC2D1A/TGM2/NFKBIL1/IKBKG/SHARPIN/MIB2/BCL3/IRAK1/AKT1/LGALS1/CXXC5/LTBR/PER1/PINK1/TNFRSF1A/HMOX1/UBA52/SHISA5/CARD19/TMEM101/MAPKBP1/NLRX1/ZC3H12A/RELB/IKBKE/CANT1/NFKB2/EEF1D/MYD88/PIM2/RELA/TNIP1/PPP5C/TICAM1/TRAF2/PRDX4/UBE2I/ABL1	52
BP	GO:0006402	mRNA catabolic process	73/2080	331/13240	0.001297801	0.048517802	ENSG00000105939/ENSG00000170473/ENSG00000186468/ENSG00000184363/ENSG00000077348/ENSG00000106211/ENSG00000205220/ENSG00000204351/ENSG00000170889/ENSG00000023191/ENSG00000092010/ENSG00000162244/ENSG00000156482/ENSG00000231500/ENSG00000277791/ENSG00000130332/ENSG00000172809/ENSG00000136270/ENSG00000105372/ENSG00000161955/ENSG00000149115/ENSG00000178896/ENSG00000130520/ENSG00000197728/ENSG00000088247…	ZC3HAV1/PYM1/RPS23/PKP3/EXOSC5/HSPB1/PSMB10/SKIV2L/RPS9/RNH1/PSME1/RPL29/RPL30/RPS18/PSMB3/LSM7/RPL38/TBRG4/RPS19/TNFSF13/TNKS1BP1/EXOSC4/LSM4/RPS26/KHSRP/AKT1/LSM2/RPLP0/RPL18/RPL35/RPLP2/CSDC2/DHX34/RPL41/PSMB6/RPS15/PSMD8/RPS16/RPS14/UBA52/RPL13/RPS11/RPS28/RPS2/PPP2R1A/RPL8/RPS5/RPL28/ZC3H12A/RPL37A/PSMB5/RPL10/RPSA/RPL18A/FXR2/RPL13A/UPF1/RPL36/RPLP1/RPL27A/NT5C3B/GTPBP1/RPL35A/RPL10A/DXO/MY…	73
CC	GO:0098798	mitochondrial protein complex	95/2163	257/13919	2.18E-17	1.46E-14	ENSG00000135940/ENSG00000241468/ENSG00000180992/ENSG00000145494/ENSG00000147123/ENSG00000126768/ENSG00000074071/ENSG00000099624/ENSG00000174917/ENSG00000110955/ENSG00000110717/ENSG00000179271/ENSG00000090266/ENSG00000096080/ENSG00000182154/ENSG00000173141/ENSG00000183617/ENSG00000179091/ENSG00000072506/ENSG00000254858/ENSG00000099795/ENSG00000164405/ENSG00000158042/ENSG00000112651/ENSG00000213619…	COX5B/ATP5MF/MRPL14/NDUFS6/NDUFB11/TIMM17B/MRPS34/ATP5F1D/C19orf70/ATP5F1B/NDUFS8/GADD45GIP1/NDUFB2/MRPS18A/MRPL41/MRPL57/MRPL54/CYC1/HSD17B10/MPV17L2/NDUFB7/UQCRQ/MRPL17/MRPL2/NDUFS3/MRPS12/MRPL27/MRPL20/MRPS26/TIMM13/MRPL12/MRPS11/UQCR10/TOMM7/TIMM10/ATP5MC1/MTG2/NDUFS7/CHCHD6/MRPL55/MRPL28/TOMM40/MRPL23/COX4I1/MRPL43/MT-ATP8/MRPL4/NDUFB10/TIMM29/PINK1/NDUFV1/MRPL34/ATP5MC3/NDUFA3/ATP5MC2/POLG/…	95
CC	GO:0005743	mitochondrial inner membrane	142/2163	477/13919	1.06E-15	3.55E-13	ENSG00000175756/ENSG00000135940/ENSG00000241468/ENSG00000103202/ENSG00000180992/ENSG00000069535/ENSG00000145494/ENSG00000147123/ENSG00000126768/ENSG00000215021/ENSG00000074071/ENSG00000099624/ENSG00000137767/ENSG00000126602/ENSG00000174917/ENSG00000167085/ENSG00000110955/ENSG00000110717/ENSG00000178057/ENSG00000100243/ENSG00000090266/ENSG00000096080/ENSG00000197119/ENSG00000182154/ENSG00000173141…	AURKAIP1/COX5B/ATP5MF/NME4/MRPL14/MAOB/NDUFS6/NDUFB11/TIMM17B/PHB2/MRPS34/ATP5F1D/SQOR/TRAP1/C19orf70/PHB/ATP5F1B/NDUFS8/NDUFAF3/CYB5R3/NDUFB2/MRPS18A/SLC25A29/MRPL41/MRPL57/MTCH1/MRPL54/CYC1/MPV17L2/NDUFB7/UQCRQ/ATAD3A/MRPL17/MRPL2/TUFM/NDUFS3/FPGS/MRPS12/SLC25A11/MRPL27/MRPL20/SLC25A22/MRPS26/FDXR/TIMM13/ABCB8/SLC8B1/PMPCA/MRPL12/SLC25A39/MRPS11/UQCR10/ROMO1/TIMM10/ATP5MC1/MTG2/NDUFS7/CHCHD6/CO…	142
CC	GO:0044391	ribosomal subunit	68/2163	186/13919	1.45E-12	3.25E-10	ENSG00000186468/ENSG00000180992/ENSG00000074071/ENSG00000145912/ENSG00000096080/ENSG00000170889/ENSG00000182154/ENSG00000183617/ENSG00000254858/ENSG00000158042/ENSG00000162244/ENSG00000112651/ENSG00000156482/ENSG00000128626/ENSG00000231500/ENSG00000108826/ENSG00000172809/ENSG00000242485/ENSG00000125901/ENSG00000105372/ENSG00000262814/ENSG00000181991/ENSG00000197728/ENSG00000162910/ENSG00000086504…	RPS23/MRPL14/MRPS34/NHP2/MRPS18A/RPS9/MRPL41/MRPL54/MPV17L2/MRPL17/RPL29/MRPL2/RPL30/MRPS12/RPS18/MRPL27/RPL38/MRPL20/MRPS26/RPS19/MRPL12/MRPS11/RPS26/MRPL55/MRPL28/MRPL23/MRPL43/RPLP0/RPL18/RPL35/RPLP2/MRPL4/RPL41/RPS15/RPS16/RPS14/MRPL34/UBA52/RPL13/RPS11/RPS28/RPS2/RPL8/MRPL24/RPS5/MRPL51/RPL28/RPL37A/MRPL11/RPL10/RPSA/RPL18A/FXR2/RPL13A/RPL36/MRPL10/RPLP1/RPL27A/SNU13/RPL35A/MRPS2/RPL10A/MRPL…	68
CC	GO:0005840	ribosome	78/2163	231/13919	3.83E-12	6.42E-10	ENSG00000175756/ENSG00000186468/ENSG00000180992/ENSG00000074071/ENSG00000179271/ENSG00000145912/ENSG00000096080/ENSG00000170889/ENSG00000182154/ENSG00000173141/ENSG00000125844/ENSG00000183617/ENSG00000254858/ENSG00000158042/ENSG00000162244/ENSG00000112651/ENSG00000156482/ENSG00000128626/ENSG00000231500/ENSG00000108826/ENSG00000172809/ENSG00000242485/ENSG00000125901/ENSG00000102030/ENSG00000105372…	AURKAIP1/RPS23/MRPL14/MRPS34/GADD45GIP1/NHP2/MRPS18A/RPS9/MRPL41/MRPL57/RRBP1/MRPL54/MPV17L2/MRPL17/RPL29/MRPL2/RPL30/MRPS12/RPS18/MRPL27/RPL38/MRPL20/MRPS26/NAA10/RPS19/MRPL12/MRPS11/RPS26/MTG2/MRPL55/GCN1/MRPL28/MRPL23/MRPL43/RPLP0/RPL18/RPL35/RPLP2/MRPL4/RPL41/RPS15/RPS16/RPS14/MRPL34/UBA52/RPL13/RPS11/RPS28/RPS2/RPL8/MRPL24/RPS5/MRPL51/RPL28/RPL37A/MRPL11/RPL10/RPSA/RPL18A/FXR2/RPL13A/RPL36/M…	78
CC	GO:0015934	large ribosomal subunit	48/2163	117/13919	2.65E-11	3.56E-09	ENSG00000180992/ENSG00000145912/ENSG00000182154/ENSG00000183617/ENSG00000254858/ENSG00000158042/ENSG00000162244/ENSG00000112651/ENSG00000156482/ENSG00000108826/ENSG00000172809/ENSG00000242485/ENSG00000262814/ENSG00000162910/ENSG00000086504/ENSG00000214026/ENSG00000055950/ENSG00000089157/ENSG00000063177/ENSG00000136942/ENSG00000177600/ENSG00000105364/ENSG00000229117/ENSG00000130312/ENSG00000221983…	MRPL14/NHP2/MRPL41/MRPL54/MPV17L2/MRPL17/RPL29/MRPL2/RPL30/MRPL27/RPL38/MRPL20/MRPL12/MRPL55/MRPL28/MRPL23/MRPL43/RPLP0/RPL18/RPL35/RPLP2/MRPL4/RPL41/MRPL34/UBA52/RPL13/RPL8/MRPL24/MRPL51/RPL28/RPL37A/MRPL11/RPL10/RPL18A/FXR2/RPL13A/RPL36/MRPL10/RPLP1/RPL27A/SNU13/RPL35A/RPL10A/MRPL37/RPL3/MRPL49/MRPL46/MRPL52	48
CC	GO:0005759	mitochondrial matrix	119/2163	438/13919	1.77E-10	1.98E-08	ENSG00000103152/ENSG00000123989/ENSG00000103202/ENSG00000180992/ENSG00000074071/ENSG00000233276/ENSG00000099624/ENSG00000126602/ENSG00000196365/ENSG00000110955/ENSG00000110717/ENSG00000126432/ENSG00000179271/ENSG00000100348/ENSG00000096080/ENSG00000127884/ENSG00000164896/ENSG00000125652/ENSG00000173599/ENSG00000182154/ENSG00000173141/ENSG00000183617/ENSG00000072506/ENSG00000254858/ENSG00000197785…	MPG/CHPF/NME4/MRPL14/MRPS34/GPX1/ATP5F1D/TRAP1/LONP1/ATP5F1B/NDUFS8/PRDX5/GADD45GIP1/TXN2/MRPS18A/ECHS1/FASTK/ALKBH7/PC/MRPL41/MRPL57/MRPL54/HSD17B10/MPV17L2/ATAD3A/MRM1/NUDT1/MRPL17/MRPL2/TUFM/NDUFS3/FPGS/MRPS12/D2HGDH/MRPL27/TP53/MRPL20/MRPS26/FDXR/DTYMK/TBRG4/IVD/IDH3B/PMPCA/MRPL12/MRPS11/COASY/MTG2/NDUFS7/CYP11A1/MRPL55/MRPL28/MRPL23/BCAT2/MRPL43/MRPL4/MDH2/ACADS/CLPP/GSTK1/TST/PUS1/MRPL34/MC…	119
CC	GO:0098800	inner mitochondrial membrane protein complex	50/2163	136/13919	1.05E-09	1.00E-07	ENSG00000135940/ENSG00000241468/ENSG00000145494/ENSG00000147123/ENSG00000126768/ENSG00000099624/ENSG00000174917/ENSG00000110955/ENSG00000110717/ENSG00000090266/ENSG00000179091/ENSG00000099795/ENSG00000164405/ENSG00000213619/ENSG00000184076/ENSG00000134809/ENSG00000159199/ENSG00000115286/ENSG00000159685/ENSG00000131143/ENSG00000228253/ENSG00000140990/ENSG00000142444/ENSG00000167792/ENSG00000154518…	COX5B/ATP5MF/NDUFS6/NDUFB11/TIMM17B/ATP5F1D/C19orf70/ATP5F1B/NDUFS8/NDUFB2/CYC1/NDUFB7/UQCRQ/NDUFS3/UQCR10/TIMM10/ATP5MC1/NDUFS7/CHCHD6/COX4I1/MT-ATP8/NDUFB10/TIMM29/NDUFV1/ATP5MC3/NDUFA3/ATP5MC2/ATP5IF1/UQCRH/ATP5PD/NDUFA2/NDUFA13/TIMM50/UQCRC1/UQCC3/COX8A/COX5A/SLC25A6/BCS1L/NDUFC1/NDUFS2/NDUFAB1/NDUFB9/TIMM22/NDUFA8/NDUFA4/ATP5MPL/NDUFA1/ATP5MD/NDUFS5	50
CC	GO:0022626	cytosolic ribosome	42/2163	114/13919	2.08E-08	1.74E-06	ENSG00000186468/ENSG00000145912/ENSG00000096080/ENSG00000170889/ENSG00000162244/ENSG00000156482/ENSG00000231500/ENSG00000172809/ENSG00000102030/ENSG00000105372/ENSG00000197728/ENSG00000089157/ENSG00000063177/ENSG00000136942/ENSG00000177600/ENSG00000105364/ENSG00000229117/ENSG00000115268/ENSG00000105193/ENSG00000164587/ENSG00000221983/ENSG00000167526/ENSG00000142534/ENSG00000233927/ENSG00000140988…	RPS23/NHP2/MRPS18A/RPS9/RPL29/RPL30/RPS18/RPL38/NAA10/RPS19/RPS26/RPLP0/RPL18/RPL35/RPLP2/MRPL4/RPL41/RPS15/RPS16/RPS14/UBA52/RPL13/RPS11/RPS28/RPS2/RPL8/RPS5/RPL28/RPL37A/RPL10/RPSA/RPL18A/FXR2/RPL13A/RPL36/RPLP1/RPL27A/SNU13/RPL35A/RPL10A/RPS3/RPL3	42
CC	GO:0044455	mitochondrial membrane part	64/2163	211/13919	3.89E-08	2.90E-06	ENSG00000104936/ENSG00000135940/ENSG00000241468/ENSG00000145494/ENSG00000147123/ENSG00000126768/ENSG00000099624/ENSG00000174917/ENSG00000110955/ENSG00000110717/ENSG00000090266/ENSG00000179091/ENSG00000099795/ENSG00000164405/ENSG00000213619/ENSG00000140983/ENSG00000089060/ENSG00000184076/ENSG00000196683/ENSG00000134809/ENSG00000159199/ENSG00000115286/ENSG00000159685/ENSG00000130204/ENSG00000131143…	DMPK/COX5B/ATP5MF/NDUFS6/NDUFB11/TIMM17B/ATP5F1D/C19orf70/ATP5F1B/NDUFS8/NDUFB2/CYC1/NDUFB7/UQCRQ/NDUFS3/RHOT2/SLC8B1/UQCR10/TOMM7/TIMM10/ATP5MC1/NDUFS7/CHCHD6/TOMM40/COX4I1/COQ8B/MT-ATP8/FIS1/NDUFB10/TIMM29/PINK1/NDUFV1/ATP5MC3/NDUFA3/ATP5MC2/ATP5IF1/UQCRH/COX7A2/COA3/ATP5PD/NDUFA2/NDUFA13/TIMM50/SURF1/UQCRC1/UQCC3/TMEM11/COX8A/COX5A/SLC25A6/BCS1L/NDUFC1/BAK1/NDUFS2/NDUFAB1/NDUFB9/TIMM22/NDUFA8/…	64
CC	GO:0030055	cell-substrate junction	100/2163	384/13919	5.38E-08	3.61E-06	ENSG00000161638/ENSG00000131746/ENSG00000051523/ENSG00000166794/ENSG00000173801/ENSG00000065618/ENSG00000214063/ENSG00000106211/ENSG00000196923/ENSG00000185624/ENSG00000166710/ENSG00000011422/ENSG00000170889/ENSG00000108518/ENSG00000172354/ENSG00000172270/ENSG00000132589/ENSG00000140691/ENSG00000198959/ENSG00000173546/ENSG00000156482/ENSG00000050820/ENSG00000125753/ENSG00000231500/ENSG00000064666…	ITGA5/TNS4/CYBA/PPIB/JUP/COL17A1/TSPAN4/HSPB1/PDLIM7/P4HB/B2M/PLAUR/RPS9/PFN1/GNB2/BSG/FLOT2/ARMC5/TGM2/CSPG4/RPL30/BCAR1/VASP/RPS18/CNN2/CORO1B/AIF1L/FLOT1/RPL38/CD9/PAK4/RPS19/CALR/FZD2/CD151/SLC4A2/MISP/TRIP6/CD81/CSRP1/RPLP0/RPL18/MAP2K2/TRIOBP/RPLP2/RPS15/ITGB5/RPS16/DNM2/RPS14/LIMK1/TLE2/ADGRE5/CFL1/GSN/GRB7/RPS11/SLC9A1/GAK/RPS2/RPL8/CD99/RPS5/HMGA1/ENG/RPL37A/RRAS/ARF1/PLEC/RPL13A/PPIA/RP…	100
CC	GO:0005925	focal adhesion	98/2163	377/13919	8.03E-08	4.90E-06	ENSG00000161638/ENSG00000131746/ENSG00000051523/ENSG00000166794/ENSG00000173801/ENSG00000214063/ENSG00000106211/ENSG00000196923/ENSG00000185624/ENSG00000166710/ENSG00000011422/ENSG00000170889/ENSG00000108518/ENSG00000172354/ENSG00000172270/ENSG00000132589/ENSG00000140691/ENSG00000198959/ENSG00000173546/ENSG00000156482/ENSG00000050820/ENSG00000125753/ENSG00000231500/ENSG00000064666/ENSG00000172725…	ITGA5/TNS4/CYBA/PPIB/JUP/TSPAN4/HSPB1/PDLIM7/P4HB/B2M/PLAUR/RPS9/PFN1/GNB2/BSG/FLOT2/ARMC5/TGM2/CSPG4/RPL30/BCAR1/VASP/RPS18/CNN2/CORO1B/AIF1L/FLOT1/RPL38/CD9/PAK4/RPS19/CALR/FZD2/CD151/SLC4A2/MISP/TRIP6/CD81/CSRP1/RPLP0/RPL18/MAP2K2/TRIOBP/RPLP2/RPS15/ITGB5/RPS16/DNM2/RPS14/LIMK1/TLE2/ADGRE5/CFL1/GSN/GRB7/RPS11/SLC9A1/GAK/RPS2/RPL8/CD99/RPS5/HMGA1/ENG/RPL37A/RRAS/ARF1/PLEC/RPL13A/PPIA/RPLP1/FBLI…	98
CC	GO:0005924	cell-substrate adherens junction	98/2163	379/13919	1.06E-07	5.91E-06	ENSG00000161638/ENSG00000131746/ENSG00000051523/ENSG00000166794/ENSG00000173801/ENSG00000214063/ENSG00000106211/ENSG00000196923/ENSG00000185624/ENSG00000166710/ENSG00000011422/ENSG00000170889/ENSG00000108518/ENSG00000172354/ENSG00000172270/ENSG00000132589/ENSG00000140691/ENSG00000198959/ENSG00000173546/ENSG00000156482/ENSG00000050820/ENSG00000125753/ENSG00000231500/ENSG00000064666/ENSG00000172725…	ITGA5/TNS4/CYBA/PPIB/JUP/TSPAN4/HSPB1/PDLIM7/P4HB/B2M/PLAUR/RPS9/PFN1/GNB2/BSG/FLOT2/ARMC5/TGM2/CSPG4/RPL30/BCAR1/VASP/RPS18/CNN2/CORO1B/AIF1L/FLOT1/RPL38/CD9/PAK4/RPS19/CALR/FZD2/CD151/SLC4A2/MISP/TRIP6/CD81/CSRP1/RPLP0/RPL18/MAP2K2/TRIOBP/RPLP2/RPS15/ITGB5/RPS16/DNM2/RPS14/LIMK1/TLE2/ADGRE5/CFL1/GSN/GRB7/RPS11/SLC9A1/GAK/RPS2/RPL8/CD99/RPS5/HMGA1/ENG/RPL37A/RRAS/ARF1/PLEC/RPL13A/PPIA/RPLP1/FBLI…	98
CC	GO:0000313	organellar ribosome	33/2163	85/13919	1.60E-07	7.65E-06	ENSG00000180992/ENSG00000074071/ENSG00000179271/ENSG00000096080/ENSG00000182154/ENSG00000173141/ENSG00000183617/ENSG00000254858/ENSG00000158042/ENSG00000112651/ENSG00000128626/ENSG00000108826/ENSG00000242485/ENSG00000125901/ENSG00000262814/ENSG00000181991/ENSG00000101181/ENSG00000162910/ENSG00000086504/ENSG00000214026/ENSG00000055950/ENSG00000105364/ENSG00000130312/ENSG00000143314/ENSG00000111639…	MRPL14/MRPS34/GADD45GIP1/MRPS18A/MRPL41/MRPL57/MRPL54/MPV17L2/MRPL17/MRPL2/MRPS12/MRPL27/MRPL20/MRPS26/MRPL12/MRPS11/MTG2/MRPL55/MRPL28/MRPL23/MRPL43/MRPL4/MRPL34/MRPL24/MRPL51/MRPL11/MRPL10/MRPS2/CHCHD1/MRPL37/MRPL49/MRPL46/MRPL52	33
CC	GO:0005761	mitochondrial ribosome	33/2163	85/13919	1.60E-07	7.65E-06	ENSG00000180992/ENSG00000074071/ENSG00000179271/ENSG00000096080/ENSG00000182154/ENSG00000173141/ENSG00000183617/ENSG00000254858/ENSG00000158042/ENSG00000112651/ENSG00000128626/ENSG00000108826/ENSG00000242485/ENSG00000125901/ENSG00000262814/ENSG00000181991/ENSG00000101181/ENSG00000162910/ENSG00000086504/ENSG00000214026/ENSG00000055950/ENSG00000105364/ENSG00000130312/ENSG00000143314/ENSG00000111639…	MRPL14/MRPS34/GADD45GIP1/MRPS18A/MRPL41/MRPL57/MRPL54/MPV17L2/MRPL17/MRPL2/MRPS12/MRPL27/MRPL20/MRPS26/MRPL12/MRPS11/MTG2/MRPL55/MRPL28/MRPL23/MRPL43/MRPL4/MRPL34/MRPL24/MRPL51/MRPL11/MRPL10/MRPS2/CHCHD1/MRPL37/MRPL49/MRPL46/MRPL52	33
CC	GO:0044445	cytosolic part	64/2163	220/13919	2.15E-07	9.62E-06	ENSG00000186468/ENSG00000100243/ENSG00000174233/ENSG00000145912/ENSG00000096080/ENSG00000170889/ENSG00000141959/ENSG00000204463/ENSG00000168040/ENSG00000162244/ENSG00000156482/ENSG00000231500/ENSG00000269335/ENSG00000172809/ENSG00000142544/ENSG00000152556/ENSG00000102030/ENSG00000105372/ENSG00000166189/ENSG00000239857/ENSG00000197728/ENSG00000105700/ENSG00000196544/ENSG00000089157/ENSG00000063177…	RPS23/CYB5R3/ADCY6/NHP2/MRPS18A/RPS9/PFKL/BAG6/FADD/RPL29/RPL30/RPS18/IKBKG/RPL38/CTU1/PFKM/NAA10/RPS19/HPS6/GET4/RPS26/KXD1/BORCS6/RPLP0/RPL18/RPL35/RPLP2/MRPL4/RPL41/CIAO2B/RPS15/RPS16/RPS14/UBA52/TSC2/RPL13/ENO1/RPS11/ADCY7/RPS28/RPS2/RPL8/CIAO3/RPS5/RPL28/RPL37A/RPL10/RPSA/RPL18A/FXR2/RPL13A/RPL36/UBL4A/RPLP1/RPL27A/BLOC1S3/SNU13/RPL35A/RPL10A/CIAO1/RPS3/TICAM1/RPL3/BLOC1S1	64
CC	GO:0005912	adherens junction	118/2163	491/13919	3.94E-07	1.63E-05	ENSG00000161638/ENSG00000131746/ENSG00000163191/ENSG00000051523/ENSG00000166794/ENSG00000173801/ENSG00000214063/ENSG00000184363/ENSG00000143537/ENSG00000106211/ENSG00000196923/ENSG00000185624/ENSG00000166710/ENSG00000011422/ENSG00000170889/ENSG00000108518/ENSG00000172354/ENSG00000172531/ENSG00000172270/ENSG00000132589/ENSG00000137699/ENSG00000140691/ENSG00000198959/ENSG00000173546/ENSG00000156482…	ITGA5/TNS4/S100A11/CYBA/PPIB/JUP/TSPAN4/PKP3/ADAM15/HSPB1/PDLIM7/P4HB/B2M/PLAUR/RPS9/PFN1/GNB2/PPP1CA/BSG/FLOT2/TRIM29/ARMC5/TGM2/CSPG4/RPL30/SHROOM1/BCAR1/VASP/RPS18/CNN2/CORO1B/AIF1L/FLOT1/RPL38/CD9/PAK4/RPS19/CALR/TNKS1BP1/FZD2/CD151/SLC4A2/MISP/TRIP6/CD81/CSRP1/RPLP0/RPL18/MAP2K2/CDCA3/TRIOBP/RPLP2/TBCD/RPS15/ITGB5/RPS16/DNM2/TNK2/RPS14/LIMK1/FAM129B/TLE2/ADGRE5/CFL1/GSN/GRB7/RPS11/SLC9A1/GAK…	118
CC	GO:0005746	mitochondrial respiratory chain	33/2163	88/13919	4.13E-07	1.63E-05	ENSG00000135940/ENSG00000145494/ENSG00000147123/ENSG00000110717/ENSG00000090266/ENSG00000179091/ENSG00000099795/ENSG00000164405/ENSG00000213619/ENSG00000184076/ENSG00000115286/ENSG00000131143/ENSG00000140990/ENSG00000167792/ENSG00000170906/ENSG00000173660/ENSG00000112695/ENSG00000131495/ENSG00000186010/ENSG00000148290/ENSG00000010256/ENSG00000204922/ENSG00000176340/ENSG00000178741/ENSG00000074582…	COX5B/NDUFS6/NDUFB11/NDUFS8/NDUFB2/CYC1/NDUFB7/UQCRQ/NDUFS3/UQCR10/NDUFS7/COX4I1/NDUFB10/NDUFV1/NDUFA3/UQCRH/COX7A2/NDUFA2/NDUFA13/SURF1/UQCRC1/UQCC3/COX8A/COX5A/BCS1L/NDUFC1/NDUFS2/NDUFAB1/NDUFB9/NDUFA8/NDUFA4/NDUFA1/NDUFS5	33
CC	GO:0098803	respiratory chain complex	31/2163	81/13919	5.46E-07	2.03E-05	ENSG00000135940/ENSG00000145494/ENSG00000147123/ENSG00000110717/ENSG00000090266/ENSG00000179091/ENSG00000099795/ENSG00000164405/ENSG00000213619/ENSG00000184076/ENSG00000115286/ENSG00000131143/ENSG00000140990/ENSG00000167792/ENSG00000170906/ENSG00000173660/ENSG00000131495/ENSG00000186010/ENSG00000010256/ENSG00000204922/ENSG00000176340/ENSG00000178741/ENSG00000074582/ENSG00000109390/ENSG00000158864…	COX5B/NDUFS6/NDUFB11/NDUFS8/NDUFB2/CYC1/NDUFB7/UQCRQ/NDUFS3/UQCR10/NDUFS7/COX4I1/NDUFB10/NDUFV1/NDUFA3/UQCRH/NDUFA2/NDUFA13/UQCRC1/UQCC3/COX8A/COX5A/BCS1L/NDUFC1/NDUFS2/NDUFAB1/NDUFB9/NDUFA8/NDUFA4/NDUFA1/NDUFS5	31
CC	GO:0000315	organellar large ribosomal subunit	23/2163	52/13919	8.04E-07	2.70E-05	ENSG00000180992/ENSG00000182154/ENSG00000183617/ENSG00000254858/ENSG00000158042/ENSG00000112651/ENSG00000108826/ENSG00000242485/ENSG00000262814/ENSG00000162910/ENSG00000086504/ENSG00000214026/ENSG00000055950/ENSG00000105364/ENSG00000130312/ENSG00000143314/ENSG00000111639/ENSG00000174547/ENSG00000159111/ENSG00000116221/ENSG00000149792/ENSG00000259494/ENSG00000172590	MRPL14/MRPL41/MRPL54/MPV17L2/MRPL17/MRPL2/MRPL27/MRPL20/MRPL12/MRPL55/MRPL28/MRPL23/MRPL43/MRPL4/MRPL34/MRPL24/MRPL51/MRPL11/MRPL10/MRPL37/MRPL49/MRPL46/MRPL52	23
CC	GO:0005762	mitochondrial large ribosomal subunit	23/2163	52/13919	8.04E-07	2.70E-05	ENSG00000180992/ENSG00000182154/ENSG00000183617/ENSG00000254858/ENSG00000158042/ENSG00000112651/ENSG00000108826/ENSG00000242485/ENSG00000262814/ENSG00000162910/ENSG00000086504/ENSG00000214026/ENSG00000055950/ENSG00000105364/ENSG00000130312/ENSG00000143314/ENSG00000111639/ENSG00000174547/ENSG00000159111/ENSG00000116221/ENSG00000149792/ENSG00000259494/ENSG00000172590	MRPL14/MRPL41/MRPL54/MPV17L2/MRPL17/MRPL2/MRPL27/MRPL20/MRPL12/MRPL55/MRPL28/MRPL23/MRPL43/MRPL4/MRPL34/MRPL24/MRPL51/MRPL11/MRPL10/MRPL37/MRPL49/MRPL46/MRPL52	23
CC	GO:0070469	respiratory chain	33/2163	94/13919	2.32E-06	7.42E-05	ENSG00000135940/ENSG00000145494/ENSG00000147123/ENSG00000110717/ENSG00000090266/ENSG00000179091/ENSG00000099795/ENSG00000164405/ENSG00000213619/ENSG00000184076/ENSG00000115286/ENSG00000131143/ENSG00000140990/ENSG00000167792/ENSG00000170906/ENSG00000173660/ENSG00000112695/ENSG00000131495/ENSG00000186010/ENSG00000148290/ENSG00000010256/ENSG00000204922/ENSG00000176340/ENSG00000178741/ENSG00000074582…	COX5B/NDUFS6/NDUFB11/NDUFS8/NDUFB2/CYC1/NDUFB7/UQCRQ/NDUFS3/UQCR10/NDUFS7/COX4I1/NDUFB10/NDUFV1/NDUFA3/UQCRH/COX7A2/NDUFA2/NDUFA13/SURF1/UQCRC1/UQCC3/COX8A/COX5A/BCS1L/NDUFC1/NDUFS2/NDUFAB1/NDUFB9/NDUFA8/NDUFA4/NDUFA1/NDUFS5	33
CC	GO:0022625	cytosolic large ribosomal subunit	25/2163	64/13919	4.36E-06	0.000132918	ENSG00000145912/ENSG00000162244/ENSG00000156482/ENSG00000172809/ENSG00000089157/ENSG00000063177/ENSG00000136942/ENSG00000177600/ENSG00000229117/ENSG00000221983/ENSG00000167526/ENSG00000161016/ENSG00000108107/ENSG00000197756/ENSG00000147403/ENSG00000105640/ENSG00000129245/ENSG00000142541/ENSG00000130255/ENSG00000137818/ENSG00000166441/ENSG00000100138/ENSG00000182899/ENSG00000198755/ENSG00000100316	NHP2/RPL29/RPL30/RPL38/RPLP0/RPL18/RPL35/RPLP2/RPL41/UBA52/RPL13/RPL8/RPL28/RPL37A/RPL10/RPL18A/FXR2/RPL13A/RPL36/RPLP1/RPL27A/SNU13/RPL35A/RPL10A/RPL3	25
CC	GO:0034774	secretory granule lumen	68/2163	259/13919	5.28E-06	0.000154148	ENSG00000108679/ENSG00000013364/ENSG00000163191/ENSG00000171236/ENSG00000124107/ENSG00000173801/ENSG00000147813/ENSG00000030582/ENSG00000164081/ENSG00000197766/ENSG00000143793/ENSG00000198931/ENSG00000122862/ENSG00000105329/ENSG00000125730/ENSG00000115414/ENSG00000167925/ENSG00000060971/ENSG00000100243/ENSG00000102265/ENSG00000100234/ENSG00000158825/ENSG00000166710/ENSG00000111679/ENSG00000250722…	LGALS3BP/MVP/S100A11/LRG1/SLPI/JUP/NAPRT/GRN/TEX264/CFD/C1orf35/APRT/SRGN/TGFB1/C3/FN1/GHDC/ACAA1/CYB5R3/TIMP1/TIMP3/CDA/B2M/PTPN6/SELENOP/ECM1/PFKL/ALDOA/CNN2/VEGFB/DPP7/GTPBP2/GALNS/PNP/PPIE/VAT1/TOR4A/PTGES2/GUSB/SERPINF2/PKM/GSN/GLB1/DBNL/CTSD/UNC13D/QSOX1/PYGB/VEGFA/CTSA/MAGED2/PPIA/TRAPPC1/CSNK2B/RNASET2/CANT1/ARSA/TOLLIP/NME2/ACTN4/NEU1/PGAM1/DNASE1L1/EEF2/PRDX4/S100P/RARRES2/ACTR1B	68
CC	GO:1990204	oxidoreductase complex	35/2163	107/13919	7.26E-06	0.00020306	ENSG00000051523/ENSG00000145494/ENSG00000147123/ENSG00000110717/ENSG00000185624/ENSG00000090266/ENSG00000179091/ENSG00000099795/ENSG00000164405/ENSG00000116701/ENSG00000213619/ENSG00000184076/ENSG00000115286/ENSG00000140990/ENSG00000108773/ENSG00000167792/ENSG00000170906/ENSG00000173660/ENSG00000105953/ENSG00000131495/ENSG00000186010/ENSG00000010256/ENSG00000204922/ENSG00000103507/ENSG00000005882…	CYBA/NDUFS6/NDUFB11/NDUFS8/P4HB/NDUFB2/CYC1/NDUFB7/UQCRQ/NCF2/NDUFS3/UQCR10/NDUFS7/NDUFB10/KAT2A/NDUFV1/NDUFA3/UQCRH/OGDH/NDUFA2/NDUFA13/UQCRC1/UQCC3/BCKDK/PDK2/BCS1L/NDUFC1/NDUFS2/NDUFAB1/NDUFB9/NDUFA8/OGDHL/NDUFA4/NDUFA1/NDUFS5	35
CC	GO:0060205	cytoplasmic vesicle lumen	70/2163	273/13919	9.33E-06	0.00025046	ENSG00000108679/ENSG00000013364/ENSG00000163191/ENSG00000171236/ENSG00000124107/ENSG00000173801/ENSG00000147813/ENSG00000030582/ENSG00000164081/ENSG00000197766/ENSG00000143793/ENSG00000198931/ENSG00000122862/ENSG00000105329/ENSG00000125730/ENSG00000115414/ENSG00000167925/ENSG00000060971/ENSG00000100243/ENSG00000102265/ENSG00000100234/ENSG00000158825/ENSG00000166710/ENSG00000111679/ENSG00000250722…	LGALS3BP/MVP/S100A11/LRG1/SLPI/JUP/NAPRT/GRN/TEX264/CFD/C1orf35/APRT/SRGN/TGFB1/C3/FN1/GHDC/ACAA1/CYB5R3/TIMP1/TIMP3/CDA/B2M/PTPN6/SELENOP/ECM1/PFKL/ALDOA/CNN2/VEGFB/CALR/DPP7/GTPBP2/GALNS/PNP/PPIE/VAT1/TOR4A/PTGES2/GUSB/ADA/SERPINF2/PKM/GSN/GLB1/DBNL/CTSD/UNC13D/QSOX1/PYGB/VEGFA/CTSA/MAGED2/PPIA/TRAPPC1/CSNK2B/RNASET2/CANT1/ARSA/TOLLIP/NME2/ACTN4/NEU1/PGAM1/DNASE1L1/EEF2/PRDX4/S100P/RARRES2/ACTR…	70
CC	GO:0031983	vesicle lumen	70/2163	274/13919	1.07E-05	0.000275233	ENSG00000108679/ENSG00000013364/ENSG00000163191/ENSG00000171236/ENSG00000124107/ENSG00000173801/ENSG00000147813/ENSG00000030582/ENSG00000164081/ENSG00000197766/ENSG00000143793/ENSG00000198931/ENSG00000122862/ENSG00000105329/ENSG00000125730/ENSG00000115414/ENSG00000167925/ENSG00000060971/ENSG00000100243/ENSG00000102265/ENSG00000100234/ENSG00000158825/ENSG00000166710/ENSG00000111679/ENSG00000250722…	LGALS3BP/MVP/S100A11/LRG1/SLPI/JUP/NAPRT/GRN/TEX264/CFD/C1orf35/APRT/SRGN/TGFB1/C3/FN1/GHDC/ACAA1/CYB5R3/TIMP1/TIMP3/CDA/B2M/PTPN6/SELENOP/ECM1/PFKL/ALDOA/CNN2/VEGFB/CALR/DPP7/GTPBP2/GALNS/PNP/PPIE/VAT1/TOR4A/PTGES2/GUSB/ADA/SERPINF2/PKM/GSN/GLB1/DBNL/CTSD/UNC13D/QSOX1/PYGB/VEGFA/CTSA/MAGED2/PPIA/TRAPPC1/CSNK2B/RNASET2/CANT1/ARSA/TOLLIP/NME2/ACTN4/NEU1/PGAM1/DNASE1L1/EEF2/PRDX4/S100P/RARRES2/ACTR…	70
CC	GO:0044437	vacuolar part	112/2163	494/13919	1.41E-05	0.000350855	ENSG00000110719/ENSG00000142089/ENSG00000135404/ENSG00000136856/ENSG00000147813/ENSG00000030582/ENSG00000117410/ENSG00000167705/ENSG00000100284/ENSG00000125730/ENSG00000106367/ENSG00000042753/ENSG00000142156/ENSG00000100243/ENSG00000130303/ENSG00000101210/ENSG00000040487/ENSG00000118640/ENSG00000172354/ENSG00000198715/ENSG00000073060/ENSG00000005206/ENSG00000108784/ENSG00000173546/ENSG00000166311…	TCIRG1/IFITM3/CD63/SLC2A8/NAPRT/GRN/ATP6V0B/RILP/TOM1/C3/AP1S1/AP2S1/COL6A1/CYB5R3/BST2/EEF1A2/PQLC2/VAMP8/GNB2/GLMP/SCARB1/SPPL2B/NAGLU/CSPG4/SMPD1/ULK1/IDUA/FLOT1/CKAP4/ATP6V1F/HPS6/GPC1/CTSL/CHID1/DPP7/SEC13/AP2A1/KXD1/BORCS6/VPS18/GALNS/VAT1/PTGES2/HM13/UBXN6/AP1M2/GUSB/DDOST/SPNS3/UBA52/STARD3/HYAL1/AGRN/LAMTOR4/NAPA/GLB1/ATP6V0D1/LAMP1/CYB561A3/CTSD/CCDC115/UNC13D/AP1B1/CTSB/PYGB/PCSK9/TRPM…	112
CC	GO:0005747	mitochondrial respiratory chain complex I	20/2163	51/13919	3.64E-05	0.000814835	ENSG00000145494/ENSG00000147123/ENSG00000110717/ENSG00000090266/ENSG00000099795/ENSG00000213619/ENSG00000115286/ENSG00000140990/ENSG00000167792/ENSG00000170906/ENSG00000131495/ENSG00000186010/ENSG00000109390/ENSG00000158864/ENSG00000004779/ENSG00000147684/ENSG00000119421/ENSG00000189043/ENSG00000125356/ENSG00000168653	NDUFS6/NDUFB11/NDUFS8/NDUFB2/NDUFB7/NDUFS3/NDUFS7/NDUFB10/NDUFV1/NDUFA3/NDUFA2/NDUFA13/NDUFC1/NDUFS2/NDUFAB1/NDUFB9/NDUFA8/NDUFA4/NDUFA1/NDUFS5	20
CC	GO:0030964	NADH dehydrogenase complex	20/2163	51/13919	3.64E-05	0.000814835	ENSG00000145494/ENSG00000147123/ENSG00000110717/ENSG00000090266/ENSG00000099795/ENSG00000213619/ENSG00000115286/ENSG00000140990/ENSG00000167792/ENSG00000170906/ENSG00000131495/ENSG00000186010/ENSG00000109390/ENSG00000158864/ENSG00000004779/ENSG00000147684/ENSG00000119421/ENSG00000189043/ENSG00000125356/ENSG00000168653	NDUFS6/NDUFB11/NDUFS8/NDUFB2/NDUFB7/NDUFS3/NDUFS7/NDUFB10/NDUFV1/NDUFA3/NDUFA2/NDUFA13/NDUFC1/NDUFS2/NDUFAB1/NDUFB9/NDUFA8/NDUFA4/NDUFA1/NDUFS5	20
CC	GO:0045271	respiratory chain complex I	20/2163	51/13919	3.64E-05	0.000814835	ENSG00000145494/ENSG00000147123/ENSG00000110717/ENSG00000090266/ENSG00000099795/ENSG00000213619/ENSG00000115286/ENSG00000140990/ENSG00000167792/ENSG00000170906/ENSG00000131495/ENSG00000186010/ENSG00000109390/ENSG00000158864/ENSG00000004779/ENSG00000147684/ENSG00000119421/ENSG00000189043/ENSG00000125356/ENSG00000168653	NDUFS6/NDUFB11/NDUFS8/NDUFB2/NDUFB7/NDUFS3/NDUFS7/NDUFB10/NDUFV1/NDUFA3/NDUFA2/NDUFA13/NDUFC1/NDUFS2/NDUFAB1/NDUFB9/NDUFA8/NDUFA4/NDUFA1/NDUFS5	20
CC	GO:0097525	spliceosomal snRNP complex	22/2163	62/13919	9.07E-05	0.001963368	ENSG00000104852/ENSG00000183011/ENSG00000130332/ENSG00000174243/ENSG00000077312/ENSG00000130520/ENSG00000204392/ENSG00000169976/ENSG00000124562/ENSG00000169217/ENSG00000125743/ENSG00000125835/ENSG00000137802/ENSG00000142039/ENSG00000175467/ENSG00000100138/ENSG00000105618/ENSG00000101161/ENSG00000104897/ENSG00000075702/ENSG00000108883/ENSG00000139343	SNRNP70/NAA38/LSM7/DDX23/SNRPA/LSM4/LSM2/SF3B5/SNRPC/CD2BP2/SNRPD2/SNRPB/MAPKBP1/CCDC97/SART1/SNU13/PRPF31/PRPF6/SF3A2/WDR62/EFTUD2/SNRPF	22
CC	GO:0005753	mitochondrial proton-transporting ATP synthase complex	Nov-63	21/13919	9.63E-05	0.0020185	ENSG00000241468/ENSG00000099624/ENSG00000110955/ENSG00000159199/ENSG00000228253/ENSG00000154518/ENSG00000135390/ENSG00000130770/ENSG00000167863/ENSG00000156411/ENSG00000173915	ATP5MF/ATP5F1D/ATP5F1B/ATP5MC1/MT-ATP8/ATP5MC3/ATP5MC2/ATP5IF1/ATP5PD/ATP5MPL/ATP5MD	11
CC	GO:0005758	mitochondrial intermembrane space	25/2163	75/13919	0.000100489	0.002043273	ENSG00000103202/ENSG00000250479/ENSG00000126602/ENSG00000106153/ENSG00000169230/ENSG00000099795/ENSG00000172009/ENSG00000168393/ENSG00000099800/ENSG00000125611/ENSG00000134809/ENSG00000143575/ENSG00000126267/ENSG00000142444/ENSG00000127554/ENSG00000158828/ENSG00000182199/ENSG00000137288/ENSG00000165283/ENSG00000150779/ENSG00000119421/ENSG00000005194/ENSG00000115317/ENSG00000168653/ENSG00000135441	NME4/CHCHD10/TRAP1/CHCHD2/PRELID1/NDUFB7/THOP1/DTYMK/TIMM13/CHCHD5/TIMM10/HAX1/COX6B1/TIMM29/GFER/PINK1/SHMT2/UQCC2/STOML2/TIMM8B/NDUFA8/CIAPIN1/HTRA2/NDUFS5/BLOC1S1	25
CC	GO:0005765	lysosomal membrane	75/2163	321/13919	0.000133379	0.002557071	ENSG00000110719/ENSG00000142089/ENSG00000135404/ENSG00000136856/ENSG00000167705/ENSG00000100284/ENSG00000106367/ENSG00000042753/ENSG00000142156/ENSG00000130303/ENSG00000101210/ENSG00000040487/ENSG00000118640/ENSG00000172354/ENSG00000198715/ENSG00000073060/ENSG00000005206/ENSG00000137312/ENSG00000136026/ENSG00000166189/ENSG00000157020/ENSG00000196961/ENSG00000105700/ENSG00000196544/ENSG00000104142…	TCIRG1/IFITM3/CD63/SLC2A8/RILP/TOM1/AP1S1/AP2S1/COL6A1/BST2/EEF1A2/PQLC2/VAMP8/GNB2/GLMP/SCARB1/SPPL2B/FLOT1/CKAP4/HPS6/SEC13/AP2A1/KXD1/BORCS6/VPS18/HM13/UBXN6/AP1M2/DDOST/SPNS3/UBA52/STARD3/LAMTOR4/ATP6V0D1/LAMP1/CYB561A3/AP1B1/PCSK9/TRPM2/LAMTOR1/ATP13A2/PSEN2/CTSA/DAGLB/ABCC10/ITM2C/ABCB9/CLCN7/SLC26A11/GBA/AP5B1/TMEM8A/BRI3/ATRAID/GLIPR1/LAMTOR2/TMEM9/MGST1/SLC48A1/CDIP1/NEU1/NCSTN/CLTA/UBA1…	75
CC	GO:0098852	lytic vacuole membrane	75/2163	321/13919	0.000133379	0.002557071	ENSG00000110719/ENSG00000142089/ENSG00000135404/ENSG00000136856/ENSG00000167705/ENSG00000100284/ENSG00000106367/ENSG00000042753/ENSG00000142156/ENSG00000130303/ENSG00000101210/ENSG00000040487/ENSG00000118640/ENSG00000172354/ENSG00000198715/ENSG00000073060/ENSG00000005206/ENSG00000137312/ENSG00000136026/ENSG00000166189/ENSG00000157020/ENSG00000196961/ENSG00000105700/ENSG00000196544/ENSG00000104142…	TCIRG1/IFITM3/CD63/SLC2A8/RILP/TOM1/AP1S1/AP2S1/COL6A1/BST2/EEF1A2/PQLC2/VAMP8/GNB2/GLMP/SCARB1/SPPL2B/FLOT1/CKAP4/HPS6/SEC13/AP2A1/KXD1/BORCS6/VPS18/HM13/UBXN6/AP1M2/DDOST/SPNS3/UBA52/STARD3/LAMTOR4/ATP6V0D1/LAMP1/CYB561A3/AP1B1/PCSK9/TRPM2/LAMTOR1/ATP13A2/PSEN2/CTSA/DAGLB/ABCC10/ITM2C/ABCB9/CLCN7/SLC26A11/GBA/AP5B1/TMEM8A/BRI3/ATRAID/GLIPR1/LAMTOR2/TMEM9/MGST1/SLC48A1/CDIP1/NEU1/NCSTN/CLTA/UBA1…	75
CC	GO:0045259	proton-transporting ATP synthase complex	Nov-63	22/13919	0.000165548	0.00308563	ENSG00000241468/ENSG00000099624/ENSG00000110955/ENSG00000159199/ENSG00000228253/ENSG00000154518/ENSG00000135390/ENSG00000130770/ENSG00000167863/ENSG00000156411/ENSG00000173915	ATP5MF/ATP5F1D/ATP5F1B/ATP5MC1/MT-ATP8/ATP5MC3/ATP5MC2/ATP5IF1/ATP5PD/ATP5MPL/ATP5MD	11
CC	GO:0016469	proton-transporting two-sector ATPase complex	18/2163	48/13919	0.000174043	0.003156296	ENSG00000110719/ENSG00000241468/ENSG00000117410/ENSG00000099624/ENSG00000110955/ENSG00000071553/ENSG00000128524/ENSG00000159199/ENSG00000228253/ENSG00000154518/ENSG00000135390/ENSG00000159720/ENSG00000130770/ENSG00000136710/ENSG00000167863/ENSG00000156411/ENSG00000185883/ENSG00000173915	TCIRG1/ATP5MF/ATP6V0B/ATP5F1D/ATP5F1B/ATP6AP1/ATP6V1F/ATP5MC1/MT-ATP8/ATP5MC3/ATP5MC2/ATP6V0D1/ATP5IF1/CCDC115/ATP5PD/ATP5MPL/ATP6V0C/ATP5MD	18
CC	GO:0005788	endoplasmic reticulum lumen	58/2163	236/13919	0.000183867	0.003205306	ENSG00000128228/ENSG00000166794/ENSG00000074842/ENSG00000065618/ENSG00000120725/ENSG00000137161/ENSG00000109072/ENSG00000188064/ENSG00000100342/ENSG00000125730/ENSG00000115414/ENSG00000130175/ENSG00000142156/ENSG00000102265/ENSG00000185624/ENSG00000166710/ENSG00000204291/ENSG00000011422/ENSG00000163956/ENSG00000089248/ENSG00000149257/ENSG00000101439/ENSG00000136026/ENSG00000150687/ENSG00000179218…	SDF2L1/PPIB/MYDGF/COL17A1/SIL1/CNPY3/VTN/WNT7B/APOL1/C3/FN1/PRKCSH/COL6A1/TIMP1/P4HB/B2M/COL15A1/PLAUR/LRPAP1/ERP29/SERPINH1/CST3/CKAP4/PRSS23/CALR/TOR2A/LGALS1/ANO8/P3H1/PNPLA2/CES2/NUCB1/CERCAM/COL16A1/FKBP10/CLN6/SHISA5/ARSD/OS9/MSLN/QSOX1/PCSK9/SUMF2/MEN1/RNASET2/COL4A2/ARSA/COL1A1/NOTUM/EDEM2/P4HA2/LAMB2/CRTAP/FSTL3/MXRA8/TOR3A/ERAP1/WNT6	58
CC	GO:0031970	organelle envelope lumen	26/2163	82/13919	0.000186299	0.003205306	ENSG00000103202/ENSG00000250479/ENSG00000126602/ENSG00000106153/ENSG00000169230/ENSG00000099795/ENSG00000172009/ENSG00000168393/ENSG00000099800/ENSG00000125611/ENSG00000134809/ENSG00000143575/ENSG00000126267/ENSG00000142444/ENSG00000127554/ENSG00000158828/ENSG00000182199/ENSG00000148344/ENSG00000137288/ENSG00000165283/ENSG00000150779/ENSG00000119421/ENSG00000005194/ENSG00000115317/ENSG00000168653…	NME4/CHCHD10/TRAP1/CHCHD2/PRELID1/NDUFB7/THOP1/DTYMK/TIMM13/CHCHD5/TIMM10/HAX1/COX6B1/TIMM29/GFER/PINK1/SHMT2/PTGES/UQCC2/STOML2/TIMM8B/NDUFA8/CIAPIN1/HTRA2/NDUFS5/BLOC1S1	26
CC	GO:0043202	lysosomal lumen	25/2163	79/13919	0.000254291	0.004265737	ENSG00000108784/ENSG00000173546/ENSG00000166311/ENSG00000127415/ENSG00000063660/ENSG00000135047/ENSG00000177830/ENSG00000141012/ENSG00000169919/ENSG00000114378/ENSG00000188157/ENSG00000170266/ENSG00000117984/ENSG00000164733/ENSG00000159363/ENSG00000064601/ENSG00000177628/ENSG00000026297/ENSG00000100299/ENSG00000204386/ENSG00000124145/ENSG00000115884/ENSG00000142798/ENSG00000163131/ENSG00000151176	NAGLU/CSPG4/SMPD1/IDUA/GPC1/CTSL/CHID1/GALNS/GUSB/HYAL1/AGRN/GLB1/CTSD/CTSB/ATP13A2/CTSA/GBA/RNASET2/ARSA/NEU1/SDC4/SDC1/HSPG2/CTSS/PLBD2	25
CC	GO:0030670	phagocytic vesicle membrane	22/2163	67/13919	0.000327549	0.005360626	ENSG00000234745/ENSG00000204525/ENSG00000110719/ENSG00000231925/ENSG00000051523/ENSG00000117410/ENSG00000167705/ENSG00000168394/ENSG00000166710/ENSG00000118640/ENSG00000206503/ENSG00000179218/ENSG00000185236/ENSG00000079805/ENSG00000159720/ENSG00000185896/ENSG00000109113/ENSG00000204592/ENSG00000103496/ENSG00000090674/ENSG00000172780/ENSG00000185883	HLA-B/HLA-C/TCIRG1/TAPBP/CYBA/ATP6V0B/RILP/TAP1/B2M/VAMP8/HLA-A/CALR/RAB11B/DNM2/ATP6V0D1/LAMP1/RAB34/HLA-E/STX4/MCOLN1/RAB43/ATP6V0C	22
CC	GO:0071556	integral component of lumenal side of endoplasmic reticulum membrane	Sep-63	17/13919	0.00038415	0.005994527	ENSG00000234745/ENSG00000204525/ENSG00000231925/ENSG00000185825/ENSG00000206503/ENSG00000005206/ENSG00000179218/ENSG00000101294/ENSG00000204592	HLA-B/HLA-C/TAPBP/BCAP31/HLA-A/SPPL2B/CALR/HM13/HLA-E	9
CC	GO:0098553	lumenal side of endoplasmic reticulum membrane	Sep-63	17/13919	0.00038415	0.005994527	ENSG00000234745/ENSG00000204525/ENSG00000231925/ENSG00000185825/ENSG00000206503/ENSG00000005206/ENSG00000179218/ENSG00000101294/ENSG00000204592	HLA-B/HLA-C/TAPBP/BCAP31/HLA-A/SPPL2B/CALR/HM13/HLA-E	9
CC	GO:0005793	endoplasmic reticulum-Golgi intermediate compartment	31/2163	109/13919	0.000425272	0.0064854	ENSG00000231925/ENSG00000074842/ENSG00000169223/ENSG00000185825/ENSG00000168394/ENSG00000110195/ENSG00000115414/ENSG00000185624/ENSG00000071553/ENSG00000163956/ENSG00000149257/ENSG00000099203/ENSG00000167645/ENSG00000179218/ENSG00000169696/ENSG00000166557/ENSG00000104805/ENSG00000174851/ENSG00000149182/ENSG00000184840/ENSG00000125991/ENSG00000080189/ENSG00000105438/ENSG00000136710/ENSG00000142186…	TAPBP/MYDGF/LMAN2/BCAP31/TAP1/FOLR1/FN1/P4HB/ATP6AP1/LRPAP1/SERPINH1/TMED1/YIF1B/CALR/ASPSCR1/TMED3/NUCB1/YIF1A/ARFGAP2/TMED9/ERGIC3/SLC35C2/KDELR1/CCDC115/SCYL1/TRAPPC12/PIEZO1/RAB1B/MYO18A/GOLGA2/RER1	31
CC	GO:0030532	small nuclear ribonucleoprotein complex	22/2163	69/13919	0.000519955	0.007753108	ENSG00000104852/ENSG00000183011/ENSG00000130332/ENSG00000174243/ENSG00000077312/ENSG00000130520/ENSG00000204392/ENSG00000169976/ENSG00000124562/ENSG00000169217/ENSG00000125743/ENSG00000125835/ENSG00000137802/ENSG00000142039/ENSG00000175467/ENSG00000100138/ENSG00000105618/ENSG00000101161/ENSG00000104897/ENSG00000075702/ENSG00000108883/ENSG00000139343	SNRNP70/NAA38/LSM7/DDX23/SNRPA/LSM4/LSM2/SF3B5/SNRPC/CD2BP2/SNRPD2/SNRPB/MAPKBP1/CCDC97/SART1/SNU13/PRPF31/PRPF6/SF3A2/WDR62/EFTUD2/SNRPF	22
CC	GO:0031968	organelle outer membrane	44/2163	175/13919	0.00062813	0.009162505	ENSG00000165949/ENSG00000104936/ENSG00000100300/ENSG00000069535/ENSG00000215021/ENSG00000102119/ENSG00000100243/ENSG00000247077/ENSG00000224051/ENSG00000140983/ENSG00000177169/ENSG00000104081/ENSG00000068120/ENSG00000148343/ENSG00000196683/ENSG00000143575/ENSG00000184584/ENSG00000130204/ENSG00000096433/ENSG00000137824/ENSG00000214253/ENSG00000108828/ENSG00000158828/ENSG00000154518/ENSG00000221983…	IFI27/DMPK/TSPO/MAOB/PHB2/EMD/CYB5R3/PGAM5/CPTP/RHOT2/ULK1/BMF/COASY/MIGA2/TOMM7/HAX1/TMEM173/TOMM40/ITPR3/RMDN3/FIS1/VAT1/PINK1/ATP5MC3/UBA52/SIGMAR1/ATP5MC2/NLRX1/RSAD2/PMAIP1/TOMM34/CNP/MIEF2/BAK1/TMEM109/MGST1/BAX/NME1/QTRT1/RETSAT/SNN/RAB11FIP5/TOMM22/DHCR7	44
CC	GO:0042788	polysomal ribosome	Dec-63	29/13919	0.000748368	0.010461563	ENSG00000186468/ENSG00000156482/ENSG00000172809/ENSG00000197728/ENSG00000063177/ENSG00000229117/ENSG00000233927/ENSG00000161016/ENSG00000105640/ENSG00000130255/ENSG00000198755/ENSG00000167658	RPS23/RPL30/RPL38/RPS26/RPL18/RPL41/RPS28/RPL8/RPL18A/RPL36/RPL10A/EEF2	12
CC	GO:0070069	cytochrome complex	Dec-63	29/13919	0.000748368	0.010461563	ENSG00000135940/ENSG00000179091/ENSG00000164405/ENSG00000184076/ENSG00000131143/ENSG00000173660/ENSG00000010256/ENSG00000204922/ENSG00000176340/ENSG00000178741/ENSG00000074582/ENSG00000189043	COX5B/CYC1/UQCRQ/UQCR10/COX4I1/UQCRH/UQCRC1/UQCC3/COX8A/COX5A/BCS1L/NDUFA4	12
CC	GO:0019867	outer membrane	44/2163	177/13919	0.000810052	0.011092757	ENSG00000165949/ENSG00000104936/ENSG00000100300/ENSG00000069535/ENSG00000215021/ENSG00000102119/ENSG00000100243/ENSG00000247077/ENSG00000224051/ENSG00000140983/ENSG00000177169/ENSG00000104081/ENSG00000068120/ENSG00000148343/ENSG00000196683/ENSG00000143575/ENSG00000184584/ENSG00000130204/ENSG00000096433/ENSG00000137824/ENSG00000214253/ENSG00000108828/ENSG00000158828/ENSG00000154518/ENSG00000221983…	IFI27/DMPK/TSPO/MAOB/PHB2/EMD/CYB5R3/PGAM5/CPTP/RHOT2/ULK1/BMF/COASY/MIGA2/TOMM7/HAX1/TMEM173/TOMM40/ITPR3/RMDN3/FIS1/VAT1/PINK1/ATP5MC3/UBA52/SIGMAR1/ATP5MC2/NLRX1/RSAD2/PMAIP1/TOMM34/CNP/MIEF2/BAK1/TMEM109/MGST1/BAX/NME1/QTRT1/RETSAT/SNN/RAB11FIP5/TOMM22/DHCR7	44
CC	GO:0033177	proton-transporting two-sector ATPase complex, proton-transporting domain	Oct-63	22/13919	0.000858485	0.011520867	ENSG00000110719/ENSG00000241468/ENSG00000117410/ENSG00000159199/ENSG00000228253/ENSG00000154518/ENSG00000135390/ENSG00000159720/ENSG00000167863/ENSG00000185883	TCIRG1/ATP5MF/ATP6V0B/ATP5MC1/MT-ATP8/ATP5MC3/ATP5MC2/ATP6V0D1/ATP5PD/ATP6V0C	10
CC	GO:0005775	vacuolar lumen	36/2163	139/13919	0.001062685	0.013981597	ENSG00000147813/ENSG00000030582/ENSG00000125730/ENSG00000100243/ENSG00000108784/ENSG00000173546/ENSG00000166311/ENSG00000127415/ENSG00000063660/ENSG00000135047/ENSG00000177830/ENSG00000176978/ENSG00000141012/ENSG00000108828/ENSG00000148334/ENSG00000169919/ENSG00000114378/ENSG00000188157/ENSG00000170266/ENSG00000117984/ENSG00000092929/ENSG00000164733/ENSG00000100994/ENSG00000159363/ENSG00000064601…	NAPRT/GRN/C3/CYB5R3/NAGLU/CSPG4/SMPD1/IDUA/GPC1/CTSL/CHID1/DPP7/GALNS/VAT1/PTGES2/GUSB/HYAL1/AGRN/GLB1/CTSD/UNC13D/CTSB/PYGB/ATP13A2/CTSA/GBA/TRAPPC1/RNASET2/ARSA/TOLLIP/NEU1/SDC4/SDC1/HSPG2/CTSS/PLBD2	36
CC	GO:0101002	ficolin-1-rich granule	39/2163	155/13919	0.001221589	0.015763198	ENSG00000110719/ENSG00000013364/ENSG00000171236/ENSG00000173801/ENSG00000197766/ENSG00000143793/ENSG00000164062/ENSG00000158825/ENSG00000141959/ENSG00000101439/ENSG00000149925/ENSG00000124570/ENSG00000198805/ENSG00000084072/ENSG00000131981/ENSG00000160072/ENSG00000169919/ENSG00000067225/ENSG00000148180/ENSG00000170266/ENSG00000136279/ENSG00000185896/ENSG00000117984/ENSG00000164733/ENSG00000142185…	TCIRG1/MVP/LRG1/JUP/CFD/C1orf35/APEH/CDA/PFKL/CST3/ALDOA/SERPINB6/PNP/PPIE/LGALS3/ATAD3B/GUSB/PKM/GSN/GLB1/DBNL/LAMP1/CTSD/CTSB/TRPM2/LAMTOR1/DSP/PPIA/CSNK2B/CANT1/NME2/NBEAL2/PGAM1/CAPN1/ATP6V0C/EEF2/CTSS/PRDX4/ACTR1B	39
CC	GO:0005774	vacuolar membrane	80/2163	373/13919	0.00133746	0.016932743	ENSG00000110719/ENSG00000142089/ENSG00000135404/ENSG00000136856/ENSG00000117410/ENSG00000167705/ENSG00000100284/ENSG00000106367/ENSG00000042753/ENSG00000142156/ENSG00000130303/ENSG00000101210/ENSG00000040487/ENSG00000118640/ENSG00000172354/ENSG00000198715/ENSG00000073060/ENSG00000005206/ENSG00000177169/ENSG00000137312/ENSG00000136026/ENSG00000128524/ENSG00000166189/ENSG00000157020/ENSG00000196961…	TCIRG1/IFITM3/CD63/SLC2A8/ATP6V0B/RILP/TOM1/AP1S1/AP2S1/COL6A1/BST2/EEF1A2/PQLC2/VAMP8/GNB2/GLMP/SCARB1/SPPL2B/ULK1/FLOT1/CKAP4/ATP6V1F/HPS6/SEC13/AP2A1/KXD1/BORCS6/VPS18/HM13/UBXN6/AP1M2/DDOST/SPNS3/UBA52/STARD3/LAMTOR4/NAPA/ATP6V0D1/LAMP1/CYB561A3/CCDC115/AP1B1/PCSK9/TRPM2/LAMTOR1/ATP13A2/PSEN2/CTSA/DAGLB/ABCC10/ITM2C/ABCB9/CLCN7/SLC26A11/GBA/AP5B1/TMEM8A/BRI3/ATRAID/GLIPR1/LAMTOR2/TMEM9/MGST1/…	80
CC	GO:0030176	integral component of endoplasmic reticulum membrane	34/2163	131/13919	0.001385789	0.017219708	ENSG00000234745/ENSG00000204525/ENSG00000231925/ENSG00000185825/ENSG00000157593/ENSG00000168394/ENSG00000197858/ENSG00000115307/ENSG00000141349/ENSG00000125844/ENSG00000161671/ENSG00000206503/ENSG00000099797/ENSG00000005206/ENSG00000105701/ENSG00000155256/ENSG00000179218/ENSG00000179085/ENSG00000139641/ENSG00000101294/ENSG00000083807/ENSG00000128463/ENSG00000213676/ENSG00000100908/ENSG00000204592…	HLA-B/HLA-C/TAPBP/BCAP31/SLC35B2/TAP1/GPAA1/AUP1/G6PC3/RRBP1/EMC10/HLA-A/TECR/SPPL2B/FKBP8/ZFYVE27/CALR/DPM3/ESYT1/HM13/SLC27A5/EMC4/ATF6B/EMC9/HLA-E/SLC37A1/PREB/ABCB9/DPM2/PIGT/EMC6/RCE1/ERN1/DHCR7	34
CC	GO:0000276	mitochondrial proton-transporting ATP synthase complex, coupling factor F(o)	Jun-63	10/13919	0.001667018	0.020337618	ENSG00000241468/ENSG00000159199/ENSG00000228253/ENSG00000154518/ENSG00000135390/ENSG00000167863	ATP5MF/ATP5MC1/MT-ATP8/ATP5MC3/ATP5MC2/ATP5PD	6
CC	GO:0030666	endocytic vesicle membrane	33/2163	128/13919	0.001820987	0.021819328	ENSG00000234745/ENSG00000204525/ENSG00000110719/ENSG00000231925/ENSG00000051523/ENSG00000117410/ENSG00000167705/ENSG00000188064/ENSG00000168394/ENSG00000042753/ENSG00000166710/ENSG00000118640/ENSG00000206503/ENSG00000073060/ENSG00000100151/ENSG00000010278/ENSG00000130787/ENSG00000179218/ENSG00000180340/ENSG00000196961/ENSG00000185236/ENSG00000079805/ENSG00000221983/ENSG00000159720/ENSG00000185896…	HLA-B/HLA-C/TCIRG1/TAPBP/CYBA/ATP6V0B/RILP/WNT7B/TAP1/AP2S1/B2M/VAMP8/HLA-A/SCARB1/PICK1/CD9/HIP1R/CALR/FZD2/AP2A1/RAB11B/DNM2/UBA52/ATP6V0D1/LAMP1/RAB34/HLA-E/STX4/ROR2/MCOLN1/RAB43/ATP6V0C/WNT6	33
CC	GO:0045335	phagocytic vesicle	30/2163	115/13919	0.002361108	0.027137924	ENSG00000234745/ENSG00000204525/ENSG00000110719/ENSG00000231925/ENSG00000051523/ENSG00000117410/ENSG00000167705/ENSG00000168394/ENSG00000166710/ENSG00000118640/ENSG00000206503/ENSG00000116701/ENSG00000179218/ENSG00000082781/ENSG00000185236/ENSG00000079805/ENSG00000122359/ENSG00000148180/ENSG00000159720/ENSG00000185896/ENSG00000109113/ENSG00000204592/ENSG00000103496/ENSG00000184922/ENSG00000090674…	HLA-B/HLA-C/TCIRG1/TAPBP/CYBA/ATP6V0B/RILP/TAP1/B2M/VAMP8/HLA-A/NCF2/CALR/ITGB5/RAB11B/DNM2/ANXA11/GSN/ATP6V0D1/LAMP1/RAB34/HLA-E/STX4/FMNL1/MCOLN1/UNC93B1/MYO1C/EVL/RAB43/ATP6V0C	30
CC	GO:0022627	cytosolic small ribosomal subunit	15/2163	45/13919	0.002378323	0.027137924	ENSG00000186468/ENSG00000096080/ENSG00000170889/ENSG00000231500/ENSG00000105372/ENSG00000197728/ENSG00000115268/ENSG00000105193/ENSG00000164587/ENSG00000142534/ENSG00000233927/ENSG00000140988/ENSG00000083845/ENSG00000168028/ENSG00000149273	RPS23/MRPS18A/RPS9/RPS18/RPS19/RPS26/RPS15/RPS16/RPS14/RPS11/RPS28/RPS2/RPS5/RPSA/RPS3	15
CC	GO:0031227	intrinsic component of endoplasmic reticulum membrane	34/2163	135/13919	0.002386196	0.027137924	ENSG00000234745/ENSG00000204525/ENSG00000231925/ENSG00000185825/ENSG00000157593/ENSG00000168394/ENSG00000197858/ENSG00000115307/ENSG00000141349/ENSG00000125844/ENSG00000161671/ENSG00000206503/ENSG00000099797/ENSG00000005206/ENSG00000105701/ENSG00000155256/ENSG00000179218/ENSG00000179085/ENSG00000139641/ENSG00000101294/ENSG00000083807/ENSG00000128463/ENSG00000213676/ENSG00000100908/ENSG00000204592…	HLA-B/HLA-C/TAPBP/BCAP31/SLC35B2/TAP1/GPAA1/AUP1/G6PC3/RRBP1/EMC10/HLA-A/TECR/SPPL2B/FKBP8/ZFYVE27/CALR/DPM3/ESYT1/HM13/SLC27A5/EMC4/ATF6B/EMC9/HLA-E/SLC37A1/PREB/ABCB9/DPM2/PIGT/EMC6/RCE1/ERN1/DHCR7	34
CC	GO:0005750	mitochondrial respiratory chain complex III	Jul-63	14/13919	0.002708618	0.029794799	ENSG00000179091/ENSG00000164405/ENSG00000184076/ENSG00000173660/ENSG00000010256/ENSG00000204922/ENSG00000074582	CYC1/UQCRQ/UQCR10/UQCRH/UQCRC1/UQCC3/BCS1L	7
CC	GO:0045275	respiratory chain complex III	Jul-63	14/13919	0.002708618	0.029794799	ENSG00000179091/ENSG00000164405/ENSG00000184076/ENSG00000173660/ENSG00000010256/ENSG00000204922/ENSG00000074582	CYC1/UQCRQ/UQCR10/UQCRH/UQCRC1/UQCC3/BCS1L	7
CC	GO:0097526	spliceosomal tri-snRNP complex	Nov-63	29/13919	0.002840859	0.030745431	ENSG00000183011/ENSG00000130332/ENSG00000130520/ENSG00000204392/ENSG00000125743/ENSG00000125835/ENSG00000175467/ENSG00000100138/ENSG00000105618/ENSG00000101161/ENSG00000108883	NAA38/LSM7/LSM4/LSM2/SNRPD2/SNRPB/SART1/SNU13/PRPF31/PRPF6/EFTUD2	11
CC	GO:0030135	coated vesicle	52/2163	231/13919	0.003105052	0.032250013	ENSG00000234745/ENSG00000204525/ENSG00000136856/ENSG00000169223/ENSG00000072310/ENSG00000185825/ENSG00000110195/ENSG00000106367/ENSG00000042753/ENSG00000105669/ENSG00000166710/ENSG00000118640/ENSG00000140564/ENSG00000206503/ENSG00000175416/ENSG00000127415/ENSG00000010278/ENSG00000130787/ENSG00000099203/ENSG00000167645/ENSG00000180340/ENSG00000157020/ENSG00000196961/ENSG00000171700/ENSG00000166557…	HLA-B/HLA-C/SLC2A8/LMAN2/SREBF1/BCAP31/FOLR1/AP1S1/AP2S1/COPE/B2M/VAMP8/FURIN/HLA-A/CLTB/IDUA/CD9/HIP1R/TMED1/YIF1B/FZD2/SEC13/AP2A1/RGS19/TMED3/RAB35/VPS18/YIF1A/ARFGAP2/DVL1/TMED9/DNM2/TNK2/AP1M2/DBNL/KDELR1/CCDC115/UNC13D/AP1B1/HLA-E/PCSK9/SCAP/ARF1/SCYL1/PHETA1/PHETA2/GOLGA2/PEF1/CLTA/PACS1/ROR2/DNAJC5	52
CC	GO:0005766	primary lysosome	32/2163	127/13919	0.00312407	0.032250013	ENSG00000135404/ENSG00000147813/ENSG00000030582/ENSG00000100284/ENSG00000125730/ENSG00000100243/ENSG00000130303/ENSG00000118640/ENSG00000136026/ENSG00000176978/ENSG00000141012/ENSG00000108828/ENSG00000148334/ENSG00000122359/ENSG00000169919/ENSG00000244038/ENSG00000170266/ENSG00000185896/ENSG00000092929/ENSG00000100994/ENSG00000149357/ENSG00000064601/ENSG00000164713/ENSG00000170043/ENSG00000139278…	CD63/NAPRT/GRN/TOM1/C3/CYB5R3/BST2/VAMP8/CKAP4/DPP7/GALNS/VAT1/PTGES2/ANXA11/GUSB/DDOST/GLB1/LAMP1/UNC13D/PYGB/LAMTOR1/CTSA/BRI3/TRAPPC1/GLIPR1/RNASET2/ARSA/TOLLIP/MGST1/NCSTN/ATP6V0C/DNAJC5	32
CC	GO:0042582	azurophil granule	32/2163	127/13919	0.00312407	0.032250013	ENSG00000135404/ENSG00000147813/ENSG00000030582/ENSG00000100284/ENSG00000125730/ENSG00000100243/ENSG00000130303/ENSG00000118640/ENSG00000136026/ENSG00000176978/ENSG00000141012/ENSG00000108828/ENSG00000148334/ENSG00000122359/ENSG00000169919/ENSG00000244038/ENSG00000170266/ENSG00000185896/ENSG00000092929/ENSG00000100994/ENSG00000149357/ENSG00000064601/ENSG00000164713/ENSG00000170043/ENSG00000139278…	CD63/NAPRT/GRN/TOM1/C3/CYB5R3/BST2/VAMP8/CKAP4/DPP7/GALNS/VAT1/PTGES2/ANXA11/GUSB/DDOST/GLB1/LAMP1/UNC13D/PYGB/LAMTOR1/CTSA/BRI3/TRAPPC1/GLIPR1/RNASET2/ARSA/TOLLIP/MGST1/NCSTN/ATP6V0C/DNAJC5	32
CC	GO:0015935	small ribosomal subunit	20/2163	70/13919	0.00395804	0.040240078	ENSG00000186468/ENSG00000074071/ENSG00000096080/ENSG00000170889/ENSG00000128626/ENSG00000231500/ENSG00000125901/ENSG00000105372/ENSG00000181991/ENSG00000197728/ENSG00000115268/ENSG00000105193/ENSG00000164587/ENSG00000142534/ENSG00000233927/ENSG00000140988/ENSG00000083845/ENSG00000168028/ENSG00000122140/ENSG00000149273	RPS23/MRPS34/MRPS18A/RPS9/MRPS12/RPS18/MRPS26/RPS19/MRPS11/RPS26/RPS15/RPS16/RPS14/RPS11/RPS28/RPS2/RPS5/RPSA/MRPS2/RPS3	20
CC	GO:1904813	ficolin-1-rich granule lumen	29/2163	114/13919	0.004102902	0.041090262	ENSG00000013364/ENSG00000171236/ENSG00000173801/ENSG00000197766/ENSG00000143793/ENSG00000164062/ENSG00000158825/ENSG00000141959/ENSG00000101439/ENSG00000149925/ENSG00000198805/ENSG00000084072/ENSG00000169919/ENSG00000067225/ENSG00000148180/ENSG00000170266/ENSG00000136279/ENSG00000117984/ENSG00000164733/ENSG00000196262/ENSG00000204435/ENSG00000171302/ENSG00000243678/ENSG00000171314/ENSG00000014216…	MVP/LRG1/JUP/CFD/C1orf35/APEH/CDA/PFKL/CST3/ALDOA/PNP/PPIE/GUSB/PKM/GSN/GLB1/DBNL/CTSD/CTSB/PPIA/CSNK2B/CANT1/NME2/PGAM1/CAPN1/EEF2/CTSS/PRDX4/ACTR1B	29
CC	GO:0120114	Sm-like protein family complex	22/2163	80/13919	0.004316906	0.042597709	ENSG00000104852/ENSG00000183011/ENSG00000130332/ENSG00000174243/ENSG00000077312/ENSG00000130520/ENSG00000204392/ENSG00000169976/ENSG00000124562/ENSG00000169217/ENSG00000125743/ENSG00000125835/ENSG00000137802/ENSG00000142039/ENSG00000175467/ENSG00000100138/ENSG00000105618/ENSG00000101161/ENSG00000104897/ENSG00000075702/ENSG00000108883/ENSG00000139343	SNRNP70/NAA38/LSM7/DDX23/SNRPA/LSM4/LSM2/SF3B5/SNRPC/CD2BP2/SNRPD2/SNRPB/MAPKBP1/CCDC97/SART1/SNU13/PRPF31/PRPF6/SF3A2/WDR62/EFTUD2/SNRPF	22
CC	GO:0044452	nucleolar part	40/2163	171/13919	0.004409252	0.042878383	ENSG00000187531/ENSG00000099817/ENSG00000145912/ENSG00000100142/ENSG00000173153/ENSG00000143416/ENSG00000132024/ENSG00000189306/ENSG00000169188/ENSG00000099800/ENSG00000172336/ENSG00000183751/ENSG00000137843/ENSG00000013573/ENSG00000214026/ENSG00000099956/ENSG00000103168/ENSG00000169217/ENSG00000177700/ENSG00000185298/ENSG00000167272/ENSG00000132600/ENSG00000114767/ENSG00000105373/ENSG00000105202…	SIRT7/POLR2E/NHP2/POLR2F/ESRRA/SELENBP1/CC2D1A/RRP7A/APEX2/TIMM13/POP7/TBL3/PAK6/DDX11/MRPL23/SMARCB1/TAF1C/CD2BP2/POLR2L/CCDC137/POP5/PRMT7/RRP9/NOP53/FBL/RSAD2/PEX14/FBLIM1/PWP2/BOP1/TCOF1/SNU13/NFKBIE/RRP7BP/EEF1D/CHCHD1/NFIC/POLR1C/PES1/MBD6	40
CC	GO:0033116	endoplasmic reticulum-Golgi intermediate compartment membrane	17/2163	57/13919	0.004714885	0.045195536	ENSG00000231925/ENSG00000169223/ENSG00000185825/ENSG00000168394/ENSG00000110195/ENSG00000071553/ENSG00000099203/ENSG00000179218/ENSG00000169696/ENSG00000166557/ENSG00000184840/ENSG00000125991/ENSG00000080189/ENSG00000105438/ENSG00000103335/ENSG00000174903/ENSG00000167110	TAPBP/LMAN2/BCAP31/TAP1/FOLR1/ATP6AP1/TMED1/CALR/ASPSCR1/TMED3/TMED9/ERGIC3/SLC35C2/KDELR1/PIEZO1/RAB1B/GOLGA2	17
CC	GO:0005640	nuclear outer membrane	Aug-63	19/13919	0.005075255	0.04796473	ENSG00000104936/ENSG00000102119/ENSG00000224051/ENSG00000096433/ENSG00000147955/ENSG00000110108/ENSG00000042445/ENSG00000172893	DMPK/EMD/CPTP/ITPR3/SIGMAR1/TMEM109/RETSAT/DHCR7	8
MF	GO:0003735	structural constituent of ribosome	63/2102	154/13337	4.78E-14	4.86E-11	ENSG00000186468/ENSG00000180992/ENSG00000074071/ENSG00000096080/ENSG00000170889/ENSG00000182154/ENSG00000173141/ENSG00000158042/ENSG00000162244/ENSG00000112651/ENSG00000156482/ENSG00000128626/ENSG00000231500/ENSG00000108826/ENSG00000172809/ENSG00000242485/ENSG00000105372/ENSG00000262814/ENSG00000181991/ENSG00000197728/ENSG00000162910/ENSG00000086504/ENSG00000214026/ENSG00000055950/ENSG00000089157…	RPS23/MRPL14/MRPS34/MRPS18A/RPS9/MRPL41/MRPL57/MRPL17/RPL29/MRPL2/RPL30/MRPS12/RPS18/MRPL27/RPL38/MRPL20/RPS19/MRPL12/MRPS11/RPS26/MRPL55/MRPL28/MRPL23/MRPL43/RPLP0/RPL18/RPL35/RPLP2/MRPL4/RPL41/RPS15/RPS16/RPS14/MRPL34/UBA52/RPL13/RPS11/RPS28/RPS2/RPL8/MRPL24/RPS5/MRPL51/RPL28/RPL37A/MRPL11/RPL10/RPSA/RPL18A/RPL13A/RPL36/MRPL10/RPLP1/RPL27A/RPL35A/MRPS2/RPL10A/MRPL37/RPS3/RPL3/MRPL49/MRPL46/MRPL…	63
MF	GO:0003954	NADH dehydrogenase activity	21/2102	47/13337	2.48E-06	0.001263528	ENSG00000145494/ENSG00000110717/ENSG00000090266/ENSG00000099795/ENSG00000213619/ENSG00000115286/ENSG00000140990/ENSG00000167792/ENSG00000170906/ENSG00000103245/ENSG00000131495/ENSG00000186010/ENSG00000109390/ENSG00000158864/ENSG00000004779/ENSG00000147684/ENSG00000119421/ENSG00000141562/ENSG00000189043/ENSG00000125356/ENSG00000168653	NDUFS6/NDUFS8/NDUFB2/NDUFB7/NDUFS3/NDUFS7/NDUFB10/NDUFV1/NDUFA3/CIAO3/NDUFA2/NDUFA13/NDUFC1/NDUFS2/NDUFAB1/NDUFB9/NDUFA8/NARF/NDUFA4/NDUFA1/NDUFS5	21
MF	GO:0008137	NADH dehydrogenase (ubiquinone) activity	19/2102	45/13337	2.02E-05	0.005135711	ENSG00000145494/ENSG00000110717/ENSG00000090266/ENSG00000099795/ENSG00000213619/ENSG00000115286/ENSG00000140990/ENSG00000167792/ENSG00000170906/ENSG00000131495/ENSG00000186010/ENSG00000109390/ENSG00000158864/ENSG00000004779/ENSG00000147684/ENSG00000119421/ENSG00000189043/ENSG00000125356/ENSG00000168653	NDUFS6/NDUFS8/NDUFB2/NDUFB7/NDUFS3/NDUFS7/NDUFB10/NDUFV1/NDUFA3/NDUFA2/NDUFA13/NDUFC1/NDUFS2/NDUFAB1/NDUFB9/NDUFA8/NDUFA4/NDUFA1/NDUFS5	19
MF	GO:0050136	NADH dehydrogenase (quinone) activity	19/2102	45/13337	2.02E-05	0.005135711	ENSG00000145494/ENSG00000110717/ENSG00000090266/ENSG00000099795/ENSG00000213619/ENSG00000115286/ENSG00000140990/ENSG00000167792/ENSG00000170906/ENSG00000131495/ENSG00000186010/ENSG00000109390/ENSG00000158864/ENSG00000004779/ENSG00000147684/ENSG00000119421/ENSG00000189043/ENSG00000125356/ENSG00000168653	NDUFS6/NDUFS8/NDUFB2/NDUFB7/NDUFS3/NDUFS7/NDUFB10/NDUFV1/NDUFA3/NDUFA2/NDUFA13/NDUFC1/NDUFS2/NDUFAB1/NDUFB9/NDUFA8/NDUFA4/NDUFA1/NDUFS5	19
MF	GO:0016655	oxidoreductase activity, acting on NAD(P)H, quinone or similar compound as acceptor	22/2102	57/13337	2.53E-05	0.005150719	ENSG00000145494/ENSG00000110717/ENSG00000090266/ENSG00000169738/ENSG00000099795/ENSG00000213619/ENSG00000187134/ENSG00000115286/ENSG00000140990/ENSG00000167792/ENSG00000170906/ENSG00000131495/ENSG00000186010/ENSG00000115129/ENSG00000109390/ENSG00000158864/ENSG00000004779/ENSG00000147684/ENSG00000119421/ENSG00000189043/ENSG00000125356/ENSG00000168653	NDUFS6/NDUFS8/NDUFB2/DCXR/NDUFB7/NDUFS3/AKR1C1/NDUFS7/NDUFB10/NDUFV1/NDUFA3/NDUFA2/NDUFA13/TP53I3/NDUFC1/NDUFS2/NDUFAB1/NDUFB9/NDUFA8/NDUFA4/NDUFA1/NDUFS5	22
MF	GO:0016651	oxidoreductase activity, acting on NAD(P)H	33/2102	104/13337	3.55E-05	0.006025399	ENSG00000051523/ENSG00000145494/ENSG00000110717/ENSG00000100243/ENSG00000090266/ENSG00000169738/ENSG00000099795/ENSG00000116701/ENSG00000213619/ENSG00000167693/ENSG00000187134/ENSG00000115286/ENSG00000127948/ENSG00000140990/ENSG00000159348/ENSG00000167792/ENSG00000170906/ENSG00000103245/ENSG00000131495/ENSG00000186010/ENSG00000129235/ENSG00000115129/ENSG00000109390/ENSG00000158864/ENSG00000004779…	CYBA/NDUFS6/NDUFS8/CYB5R3/NDUFB2/DCXR/NDUFB7/NCF2/NDUFS3/NXN/AKR1C1/NDUFS7/POR/NDUFB10/CYB5R1/NDUFV1/NDUFA3/CIAO3/NDUFA2/NDUFA13/TXNDC17/TP53I3/NDUFC1/NDUFS2/NDUFAB1/NDUFB9/NDUFA8/ECSIT/NARF/NDOR1/NDUFA4/NDUFA1/NDUFS5	33
MF	GO:0045296	cadherin binding	75/2102	307/13337	4.53E-05	0.006574761	ENSG00000105939/ENSG00000163191/ENSG00000118898/ENSG00000173801/ENSG00000042493/ENSG00000184363/ENSG00000105355/ENSG00000158710/ENSG00000102119/ENSG00000213719/ENSG00000108518/ENSG00000123159/ENSG00000172531/ENSG00000172270/ENSG00000137699/ENSG00000132024/ENSG00000162244/ENSG00000149925/ENSG00000125753/ENSG00000064666/ENSG00000172725/ENSG00000131037/ENSG00000130669/ENSG00000247596/ENSG00000167880…	ZC3HAV1/S100A11/PPL/JUP/CAPG/PKP3/PLIN3/TAGLN2/EMD/CLIC1/PFN1/GIPC1/PPP1CA/BSG/TRIM29/CC2D1A/RPL29/ALDOA/VASP/CNN2/CORO1B/EPS8L1/PAK4/TWF2/EVPL/TNKS1BP1/FXYD5/RPS26/PAK6/GCN1/CHMP4B/EPS8L2/PUF60/PPP1R13L/PSMB6/RAB11B/FAM129B/SPTBN2/PKM/ENO1/DBNL/RPS2/AHSA1/KRT18/SCRIB/PLCB3/PLEC/RANGAP1/SCYL1/NUDC/SEPT9/LYPLA2/ABCF3/SH3GLB2/ARHGAP1/BAIAP2/KLC2/CDC42EP1/GOLGA2/EEF1D/ARHGEF16/RANBP1/SLC9A3R2/RUVBL1…	75
MF	GO:0009055	electron transfer activity	30/2102	101/13337	0.000294522	0.03744112	ENSG00000142669/ENSG00000051523/ENSG00000135940/ENSG00000069535/ENSG00000145494/ENSG00000085662/ENSG00000053371/ENSG00000179091/ENSG00000164405/ENSG00000116701/ENSG00000213619/ENSG00000101365/ENSG00000104522/ENSG00000184076/ENSG00000126267/ENSG00000127948/ENSG00000131143/ENSG00000148334/ENSG00000173660/ENSG00000112695/ENSG00000182512/ENSG00000148290/ENSG00000010256/ENSG00000176340/ENSG00000178741…	SH3BGRL3/CYBA/COX5B/MAOB/NDUFS6/AKR1B1/AKR7A2/CYC1/UQCRQ/NCF2/NDUFS3/IDH3B/TSTA3/UQCR10/COX6B1/POR/COX4I1/PTGES2/UQCRH/COX7A2/GLRX5/SURF1/UQCRC1/COX8A/COX5A/NDUFS2/P4HA2/ETFB/NDUFA4/DHRS3	30
MF	GO:0050839	cell adhesion molecule binding	95/2102	435/13337	0.000424324	0.047948606	ENSG00000161638/ENSG00000105939/ENSG00000163191/ENSG00000118898/ENSG00000173801/ENSG00000042493/ENSG00000214063/ENSG00000184363/ENSG00000143537/ENSG00000109072/ENSG00000105355/ENSG00000158710/ENSG00000115414/ENSG00000102119/ENSG00000185624/ENSG00000111679/ENSG00000213719/ENSG00000108518/ENSG00000123159/ENSG00000172531/ENSG00000172270/ENSG00000137699/ENSG00000132024/ENSG00000181885/ENSG00000162244…	ITGA5/ZC3HAV1/S100A11/PPL/JUP/CAPG/TSPAN4/PKP3/ADAM15/VTN/PLIN3/TAGLN2/FN1/EMD/P4HB/PTPN6/CLIC1/PFN1/GIPC1/PPP1CA/BSG/TRIM29/CC2D1A/CLDN7/RPL29/ALDOA/VASP/CNN2/CORO1B/CD9/EPS8L1/PAK4/TWF2/CALR/EVPL/TNKS1BP1/CD151/FXYD5/RPS26/PAK6/GCN1/CHMP4B/EPS8L2/PUF60/PPP1R13L/PSMB6/COL16A1/RAB11B/FAM129B/SPTBN2/PKM/ENO1/DBNL/RPS2/AHSA1/KRT18/DSP/SCRIB/PLCB3/NECTIN4/PLEC/RANGAP1/SCYL1/NUDC/SEPT9/LYPLA2/ABCF3/S…	95
