# Supplementary material for: SPOP regulates the expression profiles and alternative splicing events in human hepatocytes
Source: Open Life Sci. 2023 Oct 24;18(1):20220755. doi: 10.1515/biol-2022-0755 (PMC10628592; doi:10.1515/biol-2022-0755)
Supplement: Supplementary Table S4 [file Supplementary-Table-S4.xls]

Table S4: The KEGG pathways enriched by DEGs with SPOP overexpression
KEGGID	Description	GeneRatio	BgRatio	pvalue	padj	geneID	geneName	keggID	Count	Up	Up_Gene_names	Down	Down_Gene_names
hsa05010	Alzheimer disease	72/1573	157/5459	3.18E-06	0.000980814	ENSG00000135940/ENSG00000145494/ENSG00000147123/ENSG00000099624/ENSG00000198899/ENSG00000110955/ENSG00000110717/ENSG00000090266/ENSG00000168040/ENSG00000198938/ENSG00000198727/ENSG00000179091/ENSG00000072506/ENSG00000198804/ENSG00000099795/ENSG00000164405/ENSG00000213619/ENSG00000143933/ENSG00000105464/ENSG00000164885/ENSG00000184076/ENSG00000107758/ENSG00000159199/ENSG00000115286/ENSG00000126267…	COX5B/NDUFS6/NDUFB11/ATP5F1D/MT-ATP6/ATP5F1B/NDUFS8/NDUFB2/FADD/MT-CO3/MT-CYB/CYC1/HSD17B10/MT-CO1/NDUFB7/UQCRQ/NDUFS3/CALM2/GRIN2D/CDK5/UQCR10/PPP3CB/ATP5MC1/NDUFS7/COX6B1/CALM3/COX4I1/ITPR3/MT-ATP8/NDUFB10/GNAQ/NDUFV1/TNFRSF1A/ATP5MC3/NDUFA3/ATP5MC2/MT-CO2/GAPDH/ATP2A3/UQCRH/GSK3B/COX7A2/ATP5PD/NDUFA2/NDUFA13/CASP7/PSEN2/UQCRC1/PLCB3/MAPT/COX8A/ADAM17/COX5A/MAPK1/NDUFC1/NDUFS2/NDUFAB1/CAPN2/APH…	hsa:1329/hsa:4726/hsa:54539/hsa:513/hsa:4508/hsa:506/hsa:4728/hsa:4708/hsa:8772/hsa:4514/hsa:4519/hsa:1537/hsa:3028/hsa:4512/hsa:4713/hsa:27089/hsa:4722/hsa:805/hsa:2906/hsa:1020/hsa:29796/hsa:5532/hsa:516/hsa:374291/hsa:1340/hsa:808/hsa:1327/hsa:3710/hsa:4509/hsa:4716/hsa:2776/hsa:4723/hsa:7132/hsa:518/hsa:4696/hsa:517/hsa:4513/hsa:2597/hsa:489/hsa:7388/hsa:2932/hsa:1347/hsa:10476/hsa:4695/hsa:5…	72	19	ENSG00000198899/ENSG00000198938/ENSG00000198727/ENSG00000198804/ENSG00000143933/ENSG00000107758/ENSG00000156052/ENSG00000198712/ENSG00000082701/ENSG00000165806/ENSG00000186868/ENSG00000151694/ENSG00000100030/ENSG00000162909/ENSG00000115310/ENSG00000159593/ENSG00000138814/ENSG00000023228/ENSG00000136521	53	ENSG00000135940/ENSG00000145494/ENSG00000147123/ENSG00000099624/ENSG00000110955/ENSG00000110717/ENSG00000090266/ENSG00000168040/ENSG00000179091/ENSG00000072506/ENSG00000099795/ENSG00000164405/ENSG00000213619/ENSG00000105464/ENSG00000164885/ENSG00000184076/ENSG00000159199/ENSG00000115286/ENSG00000126267/ENSG00000160014/ENSG00000131143/ENSG00000096433/ENSG00000228253/ENSG00000140990/ENSG00000167792…
hsa00190	Oxidative phosphorylation	58/1573	122/5459	7.42E-06	0.001142478	ENSG00000110719/ENSG00000135940/ENSG00000241468/ENSG00000117410/ENSG00000145494/ENSG00000147123/ENSG00000099624/ENSG00000198899/ENSG00000110955/ENSG00000198763/ENSG00000110717/ENSG00000212907/ENSG00000090266/ENSG00000071553/ENSG00000198938/ENSG00000198727/ENSG00000179091/ENSG00000198804/ENSG00000099795/ENSG00000164405/ENSG00000213619/ENSG00000128524/ENSG00000184076/ENSG00000159199/ENSG00000115286…	TCIRG1/COX5B/ATP5MF/ATP6V0B/NDUFS6/NDUFB11/ATP5F1D/MT-ATP6/ATP5F1B/MT-ND2/NDUFS8/MT-ND4L/NDUFB2/ATP6AP1/MT-CO3/MT-CYB/CYC1/MT-CO1/NDUFB7/UQCRQ/NDUFS3/ATP6V1F/UQCR10/ATP5MC1/NDUFS7/COX6B1/MT-ND1/COX4I1/MT-ATP8/MT-ND4/NDUFB10/NDUFV1/ATP5MC3/NDUFA3/ATP5MC2/MT-CO2/ATP6V0D1/UQCRH/COX7A2/ATP5PD/NDUFA2/NDUFA13/UQCRC1/COX8A/MT-ND6/COX5A/NDUFC1/NDUFS2/NDUFAB1/NDUFB9/NDUFA8/NDUFA4/MT-ND3/ATP6V0C/NDUFA1/NDU…	hsa:10312/hsa:1329/hsa:9551/hsa:533/hsa:4726/hsa:54539/hsa:513/hsa:4508/hsa:506/hsa:4536/hsa:4728/hsa:4539/hsa:4708/hsa:537/hsa:4514/hsa:4519/hsa:1537/hsa:4512/hsa:4713/hsa:27089/hsa:4722/hsa:9296/hsa:29796/hsa:516/hsa:374291/hsa:1340/hsa:4535/hsa:1327/hsa:4509/hsa:4538/hsa:4716/hsa:4723/hsa:518/hsa:4696/hsa:517/hsa:4513/hsa:9114/hsa:7388/hsa:1347/hsa:10476/hsa:4695/hsa:51079/hsa:7384/hsa:1351/hs…	58	13	ENSG00000198899/ENSG00000198763/ENSG00000212907/ENSG00000198938/ENSG00000198727/ENSG00000198804/ENSG00000198888/ENSG00000198886/ENSG00000198712/ENSG00000198695/ENSG00000198840/ENSG00000023228/ENSG00000136521	45	ENSG00000110719/ENSG00000135940/ENSG00000241468/ENSG00000117410/ENSG00000145494/ENSG00000147123/ENSG00000099624/ENSG00000110955/ENSG00000110717/ENSG00000090266/ENSG00000071553/ENSG00000179091/ENSG00000099795/ENSG00000164405/ENSG00000213619/ENSG00000128524/ENSG00000184076/ENSG00000159199/ENSG00000115286/ENSG00000126267/ENSG00000131143/ENSG00000228253/ENSG00000140990/ENSG00000167792/ENSG00000154518…
hsa05012	Parkinson disease	59/1573	129/5459	2.72E-05	0.002788469	ENSG00000135940/ENSG00000145494/ENSG00000147123/ENSG00000099624/ENSG00000198899/ENSG00000110955/ENSG00000198763/ENSG00000110717/ENSG00000212907/ENSG00000090266/ENSG00000114353/ENSG00000198938/ENSG00000198727/ENSG00000179091/ENSG00000198804/ENSG00000099795/ENSG00000164405/ENSG00000213619/ENSG00000184076/ENSG00000159199/ENSG00000115286/ENSG00000126267/ENSG00000198888/ENSG00000131143/ENSG00000228253…	COX5B/NDUFS6/NDUFB11/ATP5F1D/MT-ATP6/ATP5F1B/MT-ND2/NDUFS8/MT-ND4L/NDUFB2/GNAI2/MT-CO3/MT-CYB/CYC1/MT-CO1/NDUFB7/UQCRQ/NDUFS3/UQCR10/ATP5MC1/NDUFS7/COX6B1/MT-ND1/COX4I1/MT-ATP8/MT-ND4/NDUFB10/PINK1/NDUFV1/ATP5MC3/NDUFA3/ATP5MC2/MT-CO2/GNAI1/UQCRH/COX7A2/GNAL/ATP5PD/NDUFA2/NDUFA13/UQCRC1/COX8A/MT-ND6/COX5A/SLC25A6/NDUFC1/NDUFS2/NDUFAB1/NDUFB9/NDUFA8/UBA1/GPR37/NDUFA4/HTRA2/MT-ND3/NDUFA1/NDUFS1/NDU…	hsa:1329/hsa:4726/hsa:54539/hsa:513/hsa:4508/hsa:506/hsa:4536/hsa:4728/hsa:4539/hsa:4708/hsa:2771/hsa:4514/hsa:4519/hsa:1537/hsa:4512/hsa:4713/hsa:27089/hsa:4722/hsa:29796/hsa:516/hsa:374291/hsa:1340/hsa:4535/hsa:1327/hsa:4509/hsa:4538/hsa:4716/hsa:65018/hsa:4723/hsa:518/hsa:4696/hsa:517/hsa:4513/hsa:2770/hsa:7388/hsa:1347/hsa:2774/hsa:10476/hsa:4695/hsa:51079/hsa:7384/hsa:1351/hsa:4541/hsa:9377/…	59	16	ENSG00000198899/ENSG00000198763/ENSG00000212907/ENSG00000198938/ENSG00000198727/ENSG00000198804/ENSG00000198888/ENSG00000198886/ENSG00000198712/ENSG00000127955/ENSG00000141404/ENSG00000198695/ENSG00000170775/ENSG00000198840/ENSG00000023228/ENSG00000136521	43	ENSG00000135940/ENSG00000145494/ENSG00000147123/ENSG00000099624/ENSG00000110955/ENSG00000110717/ENSG00000090266/ENSG00000114353/ENSG00000179091/ENSG00000099795/ENSG00000164405/ENSG00000213619/ENSG00000184076/ENSG00000159199/ENSG00000115286/ENSG00000126267/ENSG00000131143/ENSG00000228253/ENSG00000140990/ENSG00000158828/ENSG00000167792/ENSG00000154518/ENSG00000170906/ENSG00000135390/ENSG00000173660…
hsa03010	Ribosome	56/1573	126/5459	0.000114799	0.00831106	ENSG00000186468/ENSG00000180992/ENSG00000096080/ENSG00000161970/ENSG00000158042/ENSG00000162244/ENSG00000112651/ENSG00000156482/ENSG00000128626/ENSG00000108826/ENSG00000172809/ENSG00000242485/ENSG00000149806/ENSG00000105372/ENSG00000262814/ENSG00000181991/ENSG00000197728/ENSG00000086504/ENSG00000214026/ENSG00000089157/ENSG00000063177/ENSG00000136942/ENSG00000177600/ENSG00000105364/ENSG00000229117…	RPS23/MRPL14/MRPS18A/RPL26/MRPL17/RPL29/MRPL2/RPL30/MRPS12/MRPL27/RPL38/MRPL20/FAU/RPS19/MRPL12/MRPS11/RPS26/MRPL28/MRPL23/RPLP0/RPL18/RPL35/RPLP2/MRPL4/RPL41/RPS15/RPS16/RPS14/MRPL34/UBA52/RPL13/RPS11/RPS28/RPS2/RPL8/MRPL24/RPS5/RPL28/RPL37A/MRPL11/RPL10/RPSA/RPL18A/RPL13A/RPL5/RPL36/MRPL10/RPLP1/RPL27A/RPL35A/MRPS2/RPL22/RPL10A/RPS3/RPL3/RPL22L1	hsa:6228/hsa:64928/hsa:55168/hsa:6154/hsa:63875/hsa:6159/hsa:51069/hsa:6156/hsa:6183/hsa:51264/hsa:6169/hsa:55052/hsa:2197/hsa:6223/hsa:6182/hsa:64963/hsa:6231/hsa:10573/hsa:6150/hsa:6175/hsa:6141/hsa:11224/hsa:6181/hsa:51073/hsa:6171/hsa:6209/hsa:6217/hsa:6208/hsa:64981/hsa:7311/hsa:6137/hsa:6205/hsa:6234/hsa:6187/hsa:6132/hsa:79590/hsa:6193/hsa:6158/hsa:6168/hsa:65003/hsa:6134/hsa:3921/hsa:6142…	56	4	ENSG00000161970/ENSG00000122406/ENSG00000116251/ENSG00000163584	52	ENSG00000186468/ENSG00000180992/ENSG00000096080/ENSG00000158042/ENSG00000162244/ENSG00000112651/ENSG00000156482/ENSG00000128626/ENSG00000108826/ENSG00000172809/ENSG00000242485/ENSG00000149806/ENSG00000105372/ENSG00000262814/ENSG00000181991/ENSG00000197728/ENSG00000086504/ENSG00000214026/ENSG00000089157/ENSG00000063177/ENSG00000136942/ENSG00000177600/ENSG00000105364/ENSG00000229117/ENSG00000115268…
hsa04932	Non-alcoholic fatty liver disease (NAFLD)	59/1573	135/5459	0.00013492	0.00831106	ENSG00000135940/ENSG00000072310/ENSG00000145494/ENSG00000147123/ENSG00000105329/ENSG00000110717/ENSG00000090266/ENSG00000173327/ENSG00000198938/ENSG00000198727/ENSG00000179091/ENSG00000198804/ENSG00000099795/ENSG00000164405/ENSG00000213619/ENSG00000105221/ENSG00000184076/ENSG00000115286/ENSG00000126267/ENSG00000025434/ENSG00000142208/ENSG00000131143/ENSG00000078747/ENSG00000140990/ENSG00000132356…	COX5B/SREBF1/NDUFS6/NDUFB11/TGFB1/NDUFS8/NDUFB2/MAP3K11/MT-CO3/MT-CYB/CYC1/MT-CO1/NDUFB7/UQCRQ/NDUFS3/AKT2/UQCR10/NDUFS7/COX6B1/NR1H3/AKT1/COX4I1/ITCH/NDUFB10/PRKAA1/PIK3CB/NDUFV1/TNFRSF1A/NDUFA3/MT-CO2/PRKAB2/UQCRH/PRKAG2/GSK3B/COX7A2/NDUFA2/NDUFA13/CASP7/UQCRC1/MAPK9/GSK3A/IRS2/COX8A/COX5A/NDUFC1/NDUFS2/NDUFAB1/NDUFB9/NDUFA8/RELA/BAX/TRAF2/NDUFA4/XBP1/NDUFA1/NDUFS1/NDUFB5/ERN1/NDUFS5	hsa:1329/hsa:6720/hsa:4726/hsa:54539/hsa:7040/hsa:4728/hsa:4708/hsa:4296/hsa:4514/hsa:4519/hsa:1537/hsa:4512/hsa:4713/hsa:27089/hsa:4722/hsa:208/hsa:29796/hsa:374291/hsa:1340/hsa:10062/hsa:207/hsa:1327/hsa:83737/hsa:4716/hsa:5562/hsa:5291/hsa:4723/hsa:7132/hsa:4696/hsa:4513/hsa:5565/hsa:7388/hsa:51422/hsa:2932/hsa:1347/hsa:4695/hsa:51079/hsa:840/hsa:7384/hsa:5601/hsa:2931/hsa:8660/hsa:1351/hsa:93…	59	15	ENSG00000198938/ENSG00000198727/ENSG00000198804/ENSG00000078747/ENSG00000132356/ENSG00000051382/ENSG00000198712/ENSG00000131791/ENSG00000106617/ENSG00000082701/ENSG00000165806/ENSG00000050748/ENSG00000185950/ENSG00000023228/ENSG00000136521	44	ENSG00000135940/ENSG00000072310/ENSG00000145494/ENSG00000147123/ENSG00000105329/ENSG00000110717/ENSG00000090266/ENSG00000173327/ENSG00000179091/ENSG00000099795/ENSG00000164405/ENSG00000213619/ENSG00000105221/ENSG00000184076/ENSG00000115286/ENSG00000126267/ENSG00000025434/ENSG00000142208/ENSG00000131143/ENSG00000140990/ENSG00000167792/ENSG00000067182/ENSG00000170906/ENSG00000173660/ENSG00000112695…
hsa05165	Human papillomavirus infection	109/1573	283/5459	0.000194784	0.009998922	ENSG00000135114/ENSG00000187608/ENSG00000161638/ENSG00000124762/ENSG00000105810/ENSG00000213949/ENSG00000110719/ENSG00000137801/ENSG00000111432/ENSG00000196878/ENSG00000053747/ENSG00000117410/ENSG00000185825/ENSG00000109072/ENSG00000188064/ENSG00000126456/ENSG00000188290/ENSG00000135862/ENSG00000115414/ENSG00000142156/ENSG00000073350/ENSG00000071553/ENSG00000102871/ENSG00000168040/ENSG00000168214…	OASL/ISG15/ITGA5/CDKN1A/CDK6/ITGA1/TCIRG1/THBS1/FZD10/LAMB3/LAMA3/ATP6V0B/BCAP31/VTN/WNT7B/IRF3/HES4/LAMC1/FN1/COL6A1/LLGL2/ATP6AP1/TRADD/FADD/RBPJ/HDAC5/CRB3/EIF4EBP1/CTNNB1/IKBKG/PTEN/TP53/ATP6V1F/AKT2/DLG1/CCND3/FZD2/SLC9A3R1/AKT1/MAP2K2/TCF7L2/RPS6KB2/DVL1/TADA3/PIK3CB/ITGB5/TNFRSF1A/IRF1/PKM/HDAC2/CCNA1/TSC2/HDAC7/NOTCH2/PPP2R3B/KRAS/ATP6V0D1/PARD3/HRAS/PPP2R1A/GSK3B/TYK2/HDAC4/LFNG/VEGFA/NR…	hsa:8638/hsa:9636/hsa:3678/hsa:1026/hsa:1021/hsa:3672/hsa:10312/hsa:7057/hsa:11211/hsa:3914/hsa:3909/hsa:533/hsa:10134/hsa:7448/hsa:7477/hsa:3661/hsa:57801/hsa:3915/hsa:2335/hsa:1291/hsa:3993/hsa:537/hsa:8717/hsa:8772/hsa:3516/hsa:10014/hsa:92359/hsa:1978/hsa:1499/hsa:8517/hsa:5728/hsa:7157/hsa:9296/hsa:208/hsa:1739/hsa:896/hsa:2535/hsa:9368/hsa:207/hsa:5605/hsa:6934/hsa:6199/hsa:1855/hsa:10474/h…	109	35	ENSG00000105810/ENSG00000213949/ENSG00000137801/ENSG00000135862/ENSG00000168214/ENSG00000168036/ENSG00000171862/ENSG00000075711/ENSG00000148737/ENSG00000051382/ENSG00000196591/ENSG00000133101/ENSG00000134250/ENSG00000133703/ENSG00000148498/ENSG00000082701/ENSG00000068024/ENSG00000213281/ENSG00000113575/ENSG00000104290/ENSG00000092020/ENSG00000163558/ENSG00000100030/ENSG00000138448/ENSG00000145386…	74	ENSG00000135114/ENSG00000187608/ENSG00000161638/ENSG00000124762/ENSG00000110719/ENSG00000111432/ENSG00000196878/ENSG00000053747/ENSG00000117410/ENSG00000185825/ENSG00000109072/ENSG00000188064/ENSG00000126456/ENSG00000188290/ENSG00000115414/ENSG00000142156/ENSG00000073350/ENSG00000071553/ENSG00000102871/ENSG00000168040/ENSG00000108840/ENSG00000130545/ENSG00000187840/ENSG00000269335/ENSG00000141510…
hsa04714	Thermogenesis	83/1573	210/5459	0.000436036	0.019185583	ENSG00000178449/ENSG00000135940/ENSG00000241468/ENSG00000145494/ENSG00000147123/ENSG00000099624/ENSG00000198899/ENSG00000110955/ENSG00000198763/ENSG00000110717/ENSG00000178057/ENSG00000174233/ENSG00000212907/ENSG00000090266/ENSG00000197119/ENSG00000204673/ENSG00000198938/ENSG00000198727/ENSG00000179091/ENSG00000198804/ENSG00000099795/ENSG00000164405/ENSG00000213619/ENSG00000117676/ENSG00000177189…	COX14/COX5B/ATP5MF/NDUFS6/NDUFB11/ATP5F1D/MT-ATP6/ATP5F1B/MT-ND2/NDUFS8/NDUFAF3/ADCY6/MT-ND4L/NDUFB2/SLC25A29/AKT1S1/MT-CO3/MT-CYB/CYC1/MT-CO1/NDUFB7/UQCRQ/NDUFS3/RPS6KA1/RPS6KA3/UQCR10/ATP5MC1/NDUFS7/COX6B1/MT-ND1/COX4I1/MT-ATP8/PNPLA2/RPS6KB2/MT-ND4/NDUFB10/PRKAA1/PPARG/NDUFV1/ATP5MC3/NDUFA3/ATP5MC2/TSC2/MT-CO2/PRKAB2/ADCY7/KRAS/HRAS/UQCRH/PRKAG2/COX7A2/COA3/MLST8/ATP5PD/NDUFA2/NDUFA13/NRAS/MAP…	hsa:84987/hsa:1329/hsa:9551/hsa:4726/hsa:54539/hsa:513/hsa:4508/hsa:506/hsa:4536/hsa:4728/hsa:25915/hsa:112/hsa:4539/hsa:4708/hsa:123096/hsa:84335/hsa:4514/hsa:4519/hsa:1537/hsa:4512/hsa:4713/hsa:27089/hsa:4722/hsa:6195/hsa:6197/hsa:29796/hsa:516/hsa:374291/hsa:1340/hsa:4535/hsa:1327/hsa:4509/hsa:57104/hsa:6199/hsa:4538/hsa:4716/hsa:5562/hsa:5468/hsa:4723/hsa:518/hsa:4696/hsa:517/hsa:7249/hsa:451…	83	27	ENSG00000198899/ENSG00000198763/ENSG00000212907/ENSG00000198938/ENSG00000198727/ENSG00000198804/ENSG00000177189/ENSG00000198888/ENSG00000198886/ENSG00000132356/ENSG00000132170/ENSG00000198712/ENSG00000131791/ENSG00000133703/ENSG00000106617/ENSG00000213281/ENSG00000123983/ENSG00000049618/ENSG00000198695/ENSG00000115548/ENSG00000112062/ENSG00000108443/ENSG00000198840/ENSG00000136518/ENSG00000003509…	56	ENSG00000178449/ENSG00000135940/ENSG00000241468/ENSG00000145494/ENSG00000147123/ENSG00000099624/ENSG00000110955/ENSG00000110717/ENSG00000178057/ENSG00000174233/ENSG00000090266/ENSG00000197119/ENSG00000204673/ENSG00000179091/ENSG00000099795/ENSG00000164405/ENSG00000213619/ENSG00000117676/ENSG00000184076/ENSG00000159199/ENSG00000115286/ENSG00000126267/ENSG00000131143/ENSG00000228253/ENSG00000177666…
hsa00983	Drug metabolism - other enzymes	25/1573	48/5459	0.000556682	0.02143226	ENSG00000103202/ENSG00000167325/ENSG00000158825/ENSG00000103024/ENSG00000148834/ENSG00000172831/ENSG00000167900/ENSG00000169919/ENSG00000198276/ENSG00000163655/ENSG00000162368/ENSG00000168765/ENSG00000183696/ENSG00000048392/ENSG00000172113/ENSG00000243678/ENSG00000008394/ENSG00000143198/ENSG00000143156/ENSG00000239672/ENSG00000085871/ENSG00000114491/ENSG00000171848/ENSG00000125877/ENSG00000025708	NME4/RRM1/CDA/NME3/GSTO1/CES2/TK1/GUSB/UCKL1/GMPS/CMPK1/GSTM4/UPP1/RRM2B/NME6/NME2/MGST1/MGST3/NME7/NME1/MGST2/UMPS/RRM2/ITPA/TYMP	hsa:4833/hsa:6240/hsa:978/hsa:4832/hsa:9446/hsa:8824/hsa:7083/hsa:2990/hsa:54963/hsa:8833/hsa:51727/hsa:2948/hsa:7378/hsa:50484/hsa:10201/hsa:4831/hsa:4257/hsa:4259/hsa:29922/hsa:4830/hsa:4258/hsa:7372/hsa:6241/hsa:3704/hsa:1890	25	7	ENSG00000167325/ENSG00000163655/ENSG00000162368/ENSG00000048392/ENSG00000143156/ENSG00000114491/ENSG00000171848	18	ENSG00000103202/ENSG00000158825/ENSG00000103024/ENSG00000148834/ENSG00000172831/ENSG00000167900/ENSG00000169919/ENSG00000198276/ENSG00000168765/ENSG00000183696/ENSG00000172113/ENSG00000243678/ENSG00000008394/ENSG00000143198/ENSG00000239672/ENSG00000085871/ENSG00000125877/ENSG00000025708
hsa05016	Huntington disease	71/1573	180/5459	0.001182848	0.040241159	ENSG00000135940/ENSG00000145494/ENSG00000147123/ENSG00000158486/ENSG00000233276/ENSG00000099624/ENSG00000198899/ENSG00000110955/ENSG00000110717/ENSG00000042753/ENSG00000176697/ENSG00000099817/ENSG00000090266/ENSG00000100142/ENSG00000175416/ENSG00000198938/ENSG00000198727/ENSG00000179091/ENSG00000198804/ENSG00000099795/ENSG00000164405/ENSG00000047315/ENSG00000198959/ENSG00000213619/ENSG00000141510…	COX5B/NDUFS6/NDUFB11/DNAH3/GPX1/ATP5F1D/MT-ATP6/ATP5F1B/NDUFS8/AP2S1/BDNF/POLR2E/NDUFB2/POLR2F/CLTB/MT-CO3/MT-CYB/CYC1/MT-CO1/NDUFB7/UQCRQ/POLR2B/TGM2/NDUFS3/TP53/UQCR10/AP2A1/ATP5MC1/NDUFS7/COX6B1/COX4I1/MT-ATP8/CLTC/NDUFB10/GNAQ/PPARG/NDUFV1/BBC3/ATP5MC3/HDAC2/NDUFA3/ATP5MC2/MT-CO2/POLR2L/UQCRH/COX7A2/ATP5PD/NDUFA2/NDUFA13/UQCRC1/PLCB3/DCTN2/POLR2A/COX8A/COX5A/SLC25A6/NDUFC1/NDUFS2/NDUFAB1/NDUF…	hsa:1329/hsa:4726/hsa:54539/hsa:55567/hsa:2876/hsa:513/hsa:4508/hsa:506/hsa:4728/hsa:1175/hsa:627/hsa:5434/hsa:4708/hsa:5435/hsa:1212/hsa:4514/hsa:4519/hsa:1537/hsa:4512/hsa:4713/hsa:27089/hsa:5431/hsa:7052/hsa:4722/hsa:7157/hsa:29796/hsa:160/hsa:516/hsa:374291/hsa:1340/hsa:1327/hsa:4509/hsa:1213/hsa:4716/hsa:2776/hsa:5468/hsa:4723/hsa:27113/hsa:518/hsa:3066/hsa:4696/hsa:517/hsa:4513/hsa:5441/hsa…	71	16	ENSG00000158486/ENSG00000198899/ENSG00000176697/ENSG00000198938/ENSG00000198727/ENSG00000198804/ENSG00000047315/ENSG00000141367/ENSG00000156052/ENSG00000132170/ENSG00000196591/ENSG00000198712/ENSG00000127946/ENSG00000023228/ENSG00000136521/ENSG00000114446	55	ENSG00000135940/ENSG00000145494/ENSG00000147123/ENSG00000233276/ENSG00000099624/ENSG00000110955/ENSG00000110717/ENSG00000042753/ENSG00000099817/ENSG00000090266/ENSG00000100142/ENSG00000175416/ENSG00000179091/ENSG00000099795/ENSG00000164405/ENSG00000198959/ENSG00000213619/ENSG00000141510/ENSG00000184076/ENSG00000196961/ENSG00000159199/ENSG00000115286/ENSG00000126267/ENSG00000131143/ENSG00000228253…
hsa05170	Human immunodeficiency virus 1 infection	66/1573	166/5459	0.001368432	0.040241159	ENSG00000126456/ENSG00000028137/ENSG00000106367/ENSG00000114353/ENSG00000130303/ENSG00000102871/ENSG00000172354/ENSG00000168040/ENSG00000103363/ENSG00000269335/ENSG00000130669/ENSG00000143933/ENSG00000105221/ENSG00000179218/ENSG00000168243/ENSG00000184216/ENSG00000107758/ENSG00000165410/ENSG00000137843/ENSG00000172380/ENSG00000142208/ENSG00000160014/ENSG00000184584/ENSG00000096433/ENSG00000166747…	IRF3/TNFRSF1B/AP1S1/GNAI2/BST2/TRADD/GNB2/FADD/ELOB/IKBKG/PAK4/CALM2/AKT2/CALR/GNG4/IRAK1/PPP3CB/CFL2/PAK6/GNG12/AKT1/CALM3/TMEM173/ITPR3/AP1G1/MAP2K2/RPS6KB2/GNAQ/PIK3CB/GNG5/TNFRSF1A/AP1M2/LIMK1/FBXW11/APOBEC3C/CFL1/CRK/KRAS/GNAI1/HRAS/AP1B1/CUL1/NRAS/MAP2K3/CRKL/MAPK9/MAPK1/BAK1/MAPK14/CUL4A/PAK2/PTK2/PXN/RPS6KB1/MYD88/DCAF1/RELA/BAX/SAMHD1/TRAF2/TAB2/PPP3CA/MAP3K7/CHUK/MAPK11/CDK1	hsa:3661/hsa:7133/hsa:1174/hsa:2771/hsa:684/hsa:8717/hsa:2783/hsa:8772/hsa:6923/hsa:8517/hsa:10298/hsa:805/hsa:208/hsa:811/hsa:2786/hsa:3654/hsa:5532/hsa:1073/hsa:106821730/hsa:55970/hsa:207/hsa:808/hsa:340061/hsa:3710/hsa:164/hsa:5605/hsa:6199/hsa:2776/hsa:5291/hsa:2787/hsa:7132/hsa:10053/hsa:3984/hsa:23291/hsa:27350/hsa:1072/hsa:1398/hsa:3845/hsa:2770/hsa:3265/hsa:162/hsa:8454/hsa:4893/hsa:5606…	66	29	ENSG00000143933/ENSG00000168243/ENSG00000107758/ENSG00000165410/ENSG00000172380/ENSG00000166747/ENSG00000156052/ENSG00000051382/ENSG00000072803/ENSG00000167193/ENSG00000133703/ENSG00000127955/ENSG00000055130/ENSG00000213281/ENSG00000099942/ENSG00000050748/ENSG00000100030/ENSG00000112062/ENSG00000139842/ENSG00000180370/ENSG00000169398/ENSG00000108443/ENSG00000145041/ENSG00000101347/ENSG00000055208…	37	ENSG00000126456/ENSG00000028137/ENSG00000106367/ENSG00000114353/ENSG00000130303/ENSG00000102871/ENSG00000172354/ENSG00000168040/ENSG00000103363/ENSG00000269335/ENSG00000130669/ENSG00000105221/ENSG00000179218/ENSG00000184216/ENSG00000137843/ENSG00000142208/ENSG00000160014/ENSG00000184584/ENSG00000096433/ENSG00000126934/ENSG00000175634/ENSG00000174021/ENSG00000067182/ENSG00000129354/ENSG00000106683…
hsa00240	Pyrimidine metabolism	41/1573	94/5459	0.001437184	0.040241159	ENSG00000103202/ENSG00000167325/ENSG00000099817/ENSG00000158825/ENSG00000103024/ENSG00000100142/ENSG00000047315/ENSG00000125630/ENSG00000168393/ENSG00000106628/ENSG00000198805/ENSG00000062822/ENSG00000100413/ENSG00000167900/ENSG00000177700/ENSG00000198276/ENSG00000198056/ENSG00000115350/ENSG00000197586/ENSG00000181222/ENSG00000138035/ENSG00000162368/ENSG00000183696/ENSG00000171793/ENSG00000048392…	NME4/RRM1/POLR2E/CDA/NME3/POLR2F/POLR2B/POLR1B/DTYMK/POLD2/PNP/POLD1/POLR3H/TK1/POLR2L/UCKL1/PRIM1/POLE4/ENTPD6/POLR2A/PNPT1/CMPK1/UPP1/CTPS1/RRM2B/NME6/NT5C3B/CANT1/NME2/DCK/NT5C/NME7/POLE2/POLR2J/POLE/NME1/POLR1C/UMPS/RRM2/POLD4/TYMP	hsa:4833/hsa:6240/hsa:5434/hsa:978/hsa:4832/hsa:5435/hsa:5431/hsa:84172/hsa:1841/hsa:5425/hsa:4860/hsa:5424/hsa:171568/hsa:7083/hsa:5441/hsa:54963/hsa:5557/hsa:56655/hsa:955/hsa:5430/hsa:87178/hsa:51727/hsa:7378/hsa:1503/hsa:50484/hsa:10201/hsa:115024/hsa:124583/hsa:4831/hsa:1633/hsa:30833/hsa:29922/hsa:5427/hsa:5439/hsa:5426/hsa:4830/hsa:9533/hsa:7372/hsa:6241/hsa:57804/hsa:1890	41	13	ENSG00000167325/ENSG00000047315/ENSG00000125630/ENSG00000198056/ENSG00000138035/ENSG00000162368/ENSG00000171793/ENSG00000048392/ENSG00000156136/ENSG00000143156/ENSG00000100479/ENSG00000114491/ENSG00000171848	28	ENSG00000103202/ENSG00000099817/ENSG00000158825/ENSG00000103024/ENSG00000100142/ENSG00000168393/ENSG00000106628/ENSG00000198805/ENSG00000062822/ENSG00000100413/ENSG00000167900/ENSG00000177700/ENSG00000198276/ENSG00000115350/ENSG00000197586/ENSG00000181222/ENSG00000183696/ENSG00000172113/ENSG00000141698/ENSG00000171302/ENSG00000243678/ENSG00000125458/ENSG00000005075/ENSG00000177084/ENSG00000239672…
hsa05220	Chronic myeloid leukemia	33/1573	73/5459	0.001995001	0.051205022	ENSG00000124762/ENSG00000105810/ENSG00000106799/ENSG00000105329/ENSG00000136997/ENSG00000269335/ENSG00000141510/ENSG00000105221/ENSG00000147889/ENSG00000142208/ENSG00000126934/ENSG00000051382/ENSG00000196591/ENSG00000167193/ENSG00000133703/ENSG00000174775/ENSG00000141646/ENSG00000213281/ENSG00000099942/ENSG00000135446/ENSG00000100030/ENSG00000030110/ENSG00000078061/ENSG00000186716/ENSG00000110092…	CDKN1A/CDK6/TGFBR1/TGFB1/MYC/IKBKG/TP53/AKT2/CDKN2A/AKT1/MAP2K2/PIK3CB/HDAC2/CRK/KRAS/HRAS/SMAD4/NRAS/CRKL/CDK4/MAPK1/BAK1/ARAF/BCR/CCND1/RELA/BAX/STAT5A/CHUK/E2F1/ABL1/CTBP2/CTBP1	hsa:1026/hsa:1021/hsa:7046/hsa:7040/hsa:4609/hsa:8517/hsa:7157/hsa:208/hsa:1029/hsa:207/hsa:5605/hsa:5291/hsa:3066/hsa:1398/hsa:3845/hsa:3265/hsa:4089/hsa:4893/hsa:1399/hsa:1019/hsa:5594/hsa:578/hsa:369/hsa:613/hsa:595/hsa:5970/hsa:581/hsa:6776/hsa:1147/hsa:1869/hsa:25/hsa:1488/hsa:1487	33	14	ENSG00000105810/ENSG00000106799/ENSG00000136997/ENSG00000051382/ENSG00000196591/ENSG00000167193/ENSG00000133703/ENSG00000141646/ENSG00000213281/ENSG00000099942/ENSG00000100030/ENSG00000110092/ENSG00000213341/ENSG00000175029	19	ENSG00000124762/ENSG00000105329/ENSG00000269335/ENSG00000141510/ENSG00000105221/ENSG00000147889/ENSG00000142208/ENSG00000126934/ENSG00000174775/ENSG00000135446/ENSG00000030110/ENSG00000078061/ENSG00000186716/ENSG00000173039/ENSG00000087088/ENSG00000126561/ENSG00000101412/ENSG00000097007/ENSG00000159692
hsa04218	Cellular senescence	55/1573	138/5459	0.003123862	0.074011511	ENSG00000146674/ENSG00000124762/ENSG00000105810/ENSG00000106799/ENSG00000105329/ENSG00000136997/ENSG00000101057/ENSG00000172531/ENSG00000187840/ENSG00000171862/ENSG00000141510/ENSG00000143933/ENSG00000105221/ENSG00000111206/ENSG00000112576/ENSG00000147889/ENSG00000107758/ENSG00000156026/ENSG00000142208/ENSG00000175387/ENSG00000160014/ENSG00000096433/ENSG00000126934/ENSG00000051382/ENSG00000186298…	IGFBP3/CDKN1A/CDK6/TGFBR1/TGFB1/MYC/MYBL2/PPP1CA/EIF4EBP1/PTEN/TP53/CALM2/AKT2/FOXM1/CCND3/CDKN2A/PPP3CB/MCU/AKT1/SMAD2/CALM3/ITPR3/MAP2K2/PIK3CB/PPP1CC/FBXW11/CCNA1/TSC2/KRAS/HRAS/E2F5/RRAS/ETS1/NRAS/MAP2K3/TRPM7/HIPK3/CDK4/RASSF5/SLC25A6/MAPK1/CCNA2/MAPK14/CAPN2/CCND1/HIPK1/RELA/CAPN1/PPP3CA/RAD1/MAPK11/E2F1/PPP1CB/CDK1/RRAS2	hsa:3486/hsa:1026/hsa:1021/hsa:7046/hsa:7040/hsa:4609/hsa:4605/hsa:5499/hsa:1978/hsa:5728/hsa:7157/hsa:805/hsa:208/hsa:2305/hsa:896/hsa:1029/hsa:5532/hsa:90550/hsa:207/hsa:4087/hsa:808/hsa:3710/hsa:5605/hsa:5291/hsa:5501/hsa:23291/hsa:8900/hsa:7249/hsa:3845/hsa:3265/hsa:1875/hsa:6237/hsa:2113/hsa:4893/hsa:5606/hsa:54822/hsa:10114/hsa:1019/hsa:83593/hsa:293/hsa:5594/hsa:890/hsa:1432/hsa:824/hsa:59…	55	30	ENSG00000146674/ENSG00000105810/ENSG00000106799/ENSG00000136997/ENSG00000171862/ENSG00000143933/ENSG00000107758/ENSG00000156026/ENSG00000175387/ENSG00000051382/ENSG00000186298/ENSG00000072803/ENSG00000133101/ENSG00000133703/ENSG00000133740/ENSG00000134954/ENSG00000213281/ENSG00000092439/ENSG00000110422/ENSG00000100030/ENSG00000145386/ENSG00000112062/ENSG00000162909/ENSG00000110092/ENSG00000163349…	25	ENSG00000124762/ENSG00000105329/ENSG00000101057/ENSG00000172531/ENSG00000187840/ENSG00000141510/ENSG00000105221/ENSG00000111206/ENSG00000112576/ENSG00000147889/ENSG00000142208/ENSG00000160014/ENSG00000096433/ENSG00000126934/ENSG00000103197/ENSG00000174775/ENSG00000126458/ENSG00000034152/ENSG00000135446/ENSG00000266094/ENSG00000169100/ENSG00000173039/ENSG00000014216/ENSG00000185386/ENSG00000101412
hsa04390	Hippo signaling pathway	54/1573	137/5459	0.004463604	0.098199284	ENSG00000137693/ENSG00000111432/ENSG00000188064/ENSG00000118523/ENSG00000106799/ENSG00000187079/ENSG00000105329/ENSG00000136997/ENSG00000073350/ENSG00000172531/ENSG00000168036/ENSG00000153162/ENSG00000164924/ENSG00000134308/ENSG00000075711/ENSG00000197905/ENSG00000112576/ENSG00000180340/ENSG00000175387/ENSG00000148737/ENSG00000107404/ENSG00000170027/ENSG00000186298/ENSG00000072803/ENSG00000105327…	YAP1/FZD10/WNT7B/CTGF/TGFBR1/TEAD1/TGFB1/MYC/LLGL2/PPP1CA/CTNNB1/BMP6/YWHAZ/YWHAQ/DLG1/TEAD4/CCND3/FZD2/SMAD2/TCF7L2/DVL1/YWHAG/PPP1CC/FBXW11/BBC3/BMPR2/PARD3/WWTR1/PPP2R1A/GSK3B/SMAD4/WTIP/FRMD6/BMP2/PPP2CA/FZD3/TEAD2/PRKCI/BIRC2/FZD1/AXIN1/CCND1/WNT5A/ID1/AMH/WNT10A/TP53BP2/APC2/PPP1CB/GLI2/LATS2/BMPR1A/WNT6/PARD6A	hsa:10413/hsa:11211/hsa:7477/hsa:1490/hsa:7046/hsa:7003/hsa:7040/hsa:4609/hsa:3993/hsa:5499/hsa:1499/hsa:654/hsa:7534/hsa:10971/hsa:1739/hsa:7004/hsa:896/hsa:2535/hsa:4087/hsa:6934/hsa:1855/hsa:7532/hsa:5501/hsa:23291/hsa:27113/hsa:659/hsa:56288/hsa:25937/hsa:5518/hsa:2932/hsa:4089/hsa:126374/hsa:122786/hsa:650/hsa:5515/hsa:7976/hsa:8463/hsa:5584/hsa:329/hsa:8321/hsa:8312/hsa:595/hsa:7474/hsa:339…	54	36	ENSG00000137693/ENSG00000118523/ENSG00000106799/ENSG00000187079/ENSG00000136997/ENSG00000168036/ENSG00000153162/ENSG00000164924/ENSG00000134308/ENSG00000075711/ENSG00000175387/ENSG00000148737/ENSG00000170027/ENSG00000186298/ENSG00000072803/ENSG00000204217/ENSG00000148498/ENSG00000018408/ENSG00000082701/ENSG00000141646/ENSG00000142279/ENSG00000139926/ENSG00000125845/ENSG00000113575/ENSG00000104290…	18	ENSG00000111432/ENSG00000188064/ENSG00000105329/ENSG00000073350/ENSG00000172531/ENSG00000197905/ENSG00000112576/ENSG00000180340/ENSG00000107404/ENSG00000105327/ENSG00000105568/ENSG00000074219/ENSG00000103126/ENSG00000104899/ENSG00000135925/ENSG00000115266/ENSG00000115596/ENSG00000102981
hsa04330	Notch signaling pathway	21/1573	44/5459	0.005894113	0.107690077	ENSG00000168214/ENSG00000196498/ENSG00000107404/ENSG00000108773/ENSG00000196591/ENSG00000134250/ENSG00000143801/ENSG00000106003/ENSG00000151694/ENSG00000178498/ENSG00000138433/ENSG00000117362/ENSG00000169733/ENSG00000162736/ENSG00000184384/ENSG00000100060/ENSG00000114315/ENSG00000101384/ENSG00000175029/ENSG00000091073/ENSG00000159692	RBPJ/NCOR2/DVL1/KAT2A/HDAC2/NOTCH2/PSEN2/LFNG/ADAM17/DTX3/CIR1/APH1A/RFNG/NCSTN/MAML2/MFNG/HES1/JAG1/CTBP2/DTX2/CTBP1	hsa:3516/hsa:9612/hsa:1855/hsa:2648/hsa:3066/hsa:4853/hsa:5664/hsa:3955/hsa:6868/hsa:196403/hsa:9541/hsa:51107/hsa:5986/hsa:23385/hsa:84441/hsa:4242/hsa:3280/hsa:182/hsa:1488/hsa:113878/hsa:1487	21	7	ENSG00000168214/ENSG00000196591/ENSG00000134250/ENSG00000151694/ENSG00000184384/ENSG00000101384/ENSG00000175029	14	ENSG00000196498/ENSG00000107404/ENSG00000108773/ENSG00000143801/ENSG00000106003/ENSG00000178498/ENSG00000138433/ENSG00000117362/ENSG00000169733/ENSG00000162736/ENSG00000100060/ENSG00000114315/ENSG00000091073/ENSG00000159692
hsa04723	Retrograde endocannabinoid signaling	45/1573	112/5459	0.005986331	0.107690077	ENSG00000145494/ENSG00000147123/ENSG00000198763/ENSG00000110717/ENSG00000174233/ENSG00000212907/ENSG00000090266/ENSG00000114353/ENSG00000172354/ENSG00000099795/ENSG00000213619/ENSG00000168243/ENSG00000166206/ENSG00000172380/ENSG00000115286/ENSG00000198888/ENSG00000096433/ENSG00000198886/ENSG00000140990/ENSG00000156052/ENSG00000174021/ENSG00000167792/ENSG00000170906/ENSG00000121281/ENSG00000127955…	NDUFS6/NDUFB11/MT-ND2/NDUFS8/ADCY6/MT-ND4L/NDUFB2/GNAI2/GNB2/NDUFB7/NDUFS3/GNG4/GABRB3/GNG12/NDUFS7/MT-ND1/ITPR3/MT-ND4/NDUFB10/GNAQ/GNG5/NDUFV1/NDUFA3/ADCY7/GNAI1/NDUFA2/NDUFA13/DAGLB/PLCB3/MAPK9/MT-ND6/MAPK1/NDUFC1/NDUFS2/MAPK14/NDUFAB1/NDUFB9/NDUFA8/NDUFA4/MT-ND3/NDUFA1/MAPK11/NDUFS1/NDUFB5/NDUFS5	hsa:4726/hsa:54539/hsa:4536/hsa:4728/hsa:112/hsa:4539/hsa:4708/hsa:2771/hsa:2783/hsa:4713/hsa:4722/hsa:2786/hsa:2562/hsa:55970/hsa:374291/hsa:4535/hsa:3710/hsa:4538/hsa:4716/hsa:2776/hsa:2787/hsa:4723/hsa:4696/hsa:113/hsa:2770/hsa:4695/hsa:51079/hsa:221955/hsa:5331/hsa:5601/hsa:4541/hsa:5594/hsa:4717/hsa:4720/hsa:1432/hsa:4706/hsa:4715/hsa:4702/hsa:4697/hsa:4537/hsa:4694/hsa:5600/hsa:4719/hsa:471…	45	16	ENSG00000198763/ENSG00000212907/ENSG00000168243/ENSG00000166206/ENSG00000172380/ENSG00000198888/ENSG00000198886/ENSG00000156052/ENSG00000127955/ENSG00000050748/ENSG00000198695/ENSG00000100030/ENSG00000112062/ENSG00000198840/ENSG00000023228/ENSG00000136521	29	ENSG00000145494/ENSG00000147123/ENSG00000110717/ENSG00000174233/ENSG00000090266/ENSG00000114353/ENSG00000172354/ENSG00000099795/ENSG00000213619/ENSG00000115286/ENSG00000096433/ENSG00000140990/ENSG00000174021/ENSG00000167792/ENSG00000170906/ENSG00000121281/ENSG00000131495/ENSG00000186010/ENSG00000164535/ENSG00000149782/ENSG00000109390/ENSG00000158864/ENSG00000004779/ENSG00000147684/ENSG00000119421…
hsa04110	Cell cycle	47/1573	118/5459	0.006112093	0.107690077	ENSG00000124762/ENSG00000105810/ENSG00000145604/ENSG00000105329/ENSG00000134480/ENSG00000136997/ENSG00000101224/ENSG00000164924/ENSG00000141510/ENSG00000134308/ENSG00000112576/ENSG00000116670/ENSG00000147889/ENSG00000175387/ENSG00000076003/ENSG00000130177/ENSG00000100297/ENSG00000170027/ENSG00000196591/ENSG00000135476/ENSG00000133101/ENSG00000082701/ENSG00000141646/ENSG00000055130/ENSG00000133740…	CDKN1A/CDK6/SKP2/TGFB1/CCNH/MYC/CDC25B/YWHAZ/TP53/YWHAQ/CCND3/MAD2L2/CDKN2A/SMAD2/MCM6/CDC16/MCM5/YWHAG/HDAC2/ESPL1/CCNA1/GSK3B/SMAD4/CUL1/E2F5/CDC6/ANAPC11/CDK4/CDC23/BUB3/PCNA/ZBTB17/RAD21/CCNA2/ANAPC2/PKMYT1/FZR1/MAD1L1/CDC7/CCND1/PLK1/SFN/MAD2L1/E2F1/STAG1/ABL1/CDK1	hsa:1026/hsa:1021/hsa:6502/hsa:7040/hsa:902/hsa:4609/hsa:994/hsa:7534/hsa:7157/hsa:10971/hsa:896/hsa:10459/hsa:1029/hsa:4087/hsa:4175/hsa:8881/hsa:4174/hsa:7532/hsa:3066/hsa:9700/hsa:8900/hsa:2932/hsa:4089/hsa:8454/hsa:1875/hsa:990/hsa:51529/hsa:1019/hsa:8697/hsa:9184/hsa:5111/hsa:7709/hsa:5885/hsa:890/hsa:29882/hsa:9088/hsa:51343/hsa:8379/hsa:8317/hsa:595/hsa:5347/hsa:2810/hsa:4085/hsa:1869/hsa:…	47	27	ENSG00000105810/ENSG00000145604/ENSG00000134480/ENSG00000136997/ENSG00000164924/ENSG00000134308/ENSG00000175387/ENSG00000076003/ENSG00000130177/ENSG00000170027/ENSG00000196591/ENSG00000133101/ENSG00000082701/ENSG00000141646/ENSG00000055130/ENSG00000133740/ENSG00000094804/ENSG00000094880/ENSG00000154473/ENSG00000132646/ENSG00000164754/ENSG00000145386/ENSG00000097046/ENSG00000110092/ENSG00000164109…	20	ENSG00000124762/ENSG00000105329/ENSG00000101224/ENSG00000141510/ENSG00000112576/ENSG00000116670/ENSG00000147889/ENSG00000100297/ENSG00000135476/ENSG00000141552/ENSG00000135446/ENSG00000116809/ENSG00000176248/ENSG00000127564/ENSG00000105325/ENSG00000002822/ENSG00000166851/ENSG00000175793/ENSG00000101412/ENSG00000097007
hsa00630	Glyoxylate and dicarboxylate metabolism	14/1573	26/5459	0.006293576	0.107690077	ENSG00000146701/ENSG00000184207/ENSG00000182199/ENSG00000176974/ENSG00000168237/ENSG00000100412/ENSG00000075239/ENSG00000114054/ENSG00000135821/ENSG00000131069/ENSG00000140905/ENSG00000183077/ENSG00000091140/ENSG00000121691	MDH2/PGP/SHMT2/SHMT1/GLYCTK/ACO2/ACAT1/PCCB/GLUL/ACSS2/GCSH/AFMID/DLD/CAT	hsa:4191/hsa:283871/hsa:6472/hsa:6470/hsa:132158/hsa:50/hsa:38/hsa:5096/hsa:2752/hsa:55902/hsa:2653/hsa:125061/hsa:1738/hsa:847	14	5	ENSG00000075239/ENSG00000135821/ENSG00000140905/ENSG00000091140/ENSG00000121691	9	ENSG00000146701/ENSG00000184207/ENSG00000182199/ENSG00000176974/ENSG00000168237/ENSG00000100412/ENSG00000114054/ENSG00000131069/ENSG00000183077
hsa05221	Acute myeloid leukemia	25/1573	56/5459	0.008154471	0.132188268	ENSG00000173801/ENSG00000136997/ENSG00000187840/ENSG00000269335/ENSG00000105221/ENSG00000140464/ENSG00000142208/ENSG00000126934/ENSG00000148737/ENSG00000175634/ENSG00000051382/ENSG00000133101/ENSG00000133703/ENSG00000174775/ENSG00000131759/ENSG00000213281/ENSG00000100030/ENSG00000078061/ENSG00000182578/ENSG00000108443/ENSG00000110092/ENSG00000102096/ENSG00000173039/ENSG00000126561/ENSG00000213341	JUP/MYC/EIF4EBP1/IKBKG/AKT2/PML/AKT1/MAP2K2/TCF7L2/RPS6KB2/PIK3CB/CCNA1/KRAS/HRAS/RARA/NRAS/MAPK1/ARAF/CSF1R/RPS6KB1/CCND1/PIM2/RELA/STAT5A/CHUK	hsa:3728/hsa:4609/hsa:1978/hsa:8517/hsa:208/hsa:5371/hsa:207/hsa:5605/hsa:6934/hsa:6199/hsa:5291/hsa:8900/hsa:3845/hsa:3265/hsa:5914/hsa:4893/hsa:5594/hsa:369/hsa:1436/hsa:6198/hsa:595/hsa:11040/hsa:5970/hsa:6776/hsa:1147	25	10	ENSG00000136997/ENSG00000148737/ENSG00000051382/ENSG00000133101/ENSG00000133703/ENSG00000213281/ENSG00000100030/ENSG00000108443/ENSG00000110092/ENSG00000213341	15	ENSG00000173801/ENSG00000187840/ENSG00000269335/ENSG00000105221/ENSG00000140464/ENSG00000142208/ENSG00000126934/ENSG00000175634/ENSG00000174775/ENSG00000131759/ENSG00000078061/ENSG00000182578/ENSG00000102096/ENSG00000173039/ENSG00000126561
hsa04115	p53 signaling pathway	29/1573	68/5459	0.009856927	0.151796677	ENSG00000146674/ENSG00000124762/ENSG00000105810/ENSG00000172667/ENSG00000085117/ENSG00000137801/ENSG00000184990/ENSG00000171862/ENSG00000177595/ENSG00000141510/ENSG00000112576/ENSG00000147889/ENSG00000105327/ENSG00000164054/ENSG00000103197/ENSG00000120889/ENSG00000135446/ENSG00000141682/ENSG00000143207/ENSG00000115129/ENSG00000048392/ENSG00000130766/ENSG00000198625/ENSG00000110092/ENSG00000087088…	IGFBP3/CDKN1A/CDK6/ZMAT3/CD82/THBS1/SIVA1/PTEN/PIDD1/TP53/CCND3/CDKN2A/BBC3/SHISA5/TSC2/TNFRSF10B/CDK4/PMAIP1/COP1/TP53I3/RRM2B/SESN2/MDM4/CCND1/BAX/SFN/CCNG1/RRM2/CDK1	hsa:3486/hsa:1026/hsa:1021/hsa:64393/hsa:3732/hsa:7057/hsa:10572/hsa:5728/hsa:55367/hsa:7157/hsa:896/hsa:1029/hsa:27113/hsa:51246/hsa:7249/hsa:8795/hsa:1019/hsa:5366/hsa:64326/hsa:9540/hsa:50484/hsa:83667/hsa:4194/hsa:595/hsa:581/hsa:2810/hsa:900/hsa:6241/hsa:983	29	13	ENSG00000146674/ENSG00000105810/ENSG00000172667/ENSG00000137801/ENSG00000171862/ENSG00000120889/ENSG00000143207/ENSG00000048392/ENSG00000198625/ENSG00000110092/ENSG00000113328/ENSG00000171848/ENSG00000170312	16	ENSG00000124762/ENSG00000085117/ENSG00000184990/ENSG00000177595/ENSG00000141510/ENSG00000112576/ENSG00000147889/ENSG00000105327/ENSG00000164054/ENSG00000103197/ENSG00000135446/ENSG00000141682/ENSG00000115129/ENSG00000130766/ENSG00000087088/ENSG00000175793
hsa04150	mTOR signaling pathway	51/1573	133/5459	0.010421236	0.152844794	ENSG00000111432/ENSG00000145604/ENSG00000188064/ENSG00000204673/ENSG00000187840/ENSG00000177169/ENSG00000171862/ENSG00000117676/ENSG00000128524/ENSG00000177189/ENSG00000105221/ENSG00000100726/ENSG00000180340/ENSG00000157020/ENSG00000142208/ENSG00000126934/ENSG00000175634/ENSG00000107404/ENSG00000132356/ENSG00000051382/ENSG00000085415/ENSG00000162337/ENSG00000067182/ENSG00000188186/ENSG00000103197…	FZD10/SKP2/WNT7B/AKT1S1/EIF4EBP1/ULK1/PTEN/RPS6KA1/ATP6V1F/RPS6KA3/AKT2/TELO2/FZD2/SEC13/AKT1/MAP2K2/RPS6KB2/DVL1/PRKAA1/PIK3CB/SEH1L/LRP5/TNFRSF1A/LAMTOR4/TSC2/KRAS/DDIT4/HRAS/GSK3B/MLST8/LAMTOR1/NRAS/FZD3/LAMTOR3/ULK2/LAMTOR2/MAPK1/SESN2/RPS6KB1/FZD1/WNT5A/EIF4E2/RICTOR/NPRL3/RRAGC/WNT10A/CHUK/SLC3A2/NPRL2/WNT6/WDR24	hsa:11211/hsa:6502/hsa:7477/hsa:84335/hsa:1978/hsa:8408/hsa:5728/hsa:6195/hsa:9296/hsa:6197/hsa:208/hsa:9894/hsa:2535/hsa:6396/hsa:207/hsa:5605/hsa:6199/hsa:1855/hsa:5562/hsa:5291/hsa:81929/hsa:4041/hsa:7132/hsa:389541/hsa:7249/hsa:3845/hsa:54541/hsa:3265/hsa:2932/hsa:64223/hsa:55004/hsa:4893/hsa:7976/hsa:8649/hsa:9706/hsa:28956/hsa:5594/hsa:83667/hsa:6198/hsa:8321/hsa:7474/hsa:9470/hsa:253260/hs…	51	19	ENSG00000145604/ENSG00000171862/ENSG00000177189/ENSG00000132356/ENSG00000051382/ENSG00000085415/ENSG00000133703/ENSG00000082701/ENSG00000213281/ENSG00000104290/ENSG00000109270/ENSG00000083290/ENSG00000100030/ENSG00000108443/ENSG00000157240/ENSG00000114251/ENSG00000164327/ENSG00000116954/ENSG00000213341	32	ENSG00000111432/ENSG00000188064/ENSG00000204673/ENSG00000187840/ENSG00000177169/ENSG00000117676/ENSG00000128524/ENSG00000105221/ENSG00000100726/ENSG00000180340/ENSG00000157020/ENSG00000142208/ENSG00000126934/ENSG00000175634/ENSG00000107404/ENSG00000162337/ENSG00000067182/ENSG00000188186/ENSG00000103197/ENSG00000168209/ENSG00000174775/ENSG00000167965/ENSG00000149357/ENSG00000116586/ENSG00000130766…
hsa05211	Renal cell carcinoma	27/1573	63/5459	0.011617722	0.162648108	ENSG00000124762/ENSG00000105329/ENSG00000116016/ENSG00000103363/ENSG00000105976/ENSG00000130669/ENSG00000105221/ENSG00000135766/ENSG00000137843/ENSG00000142208/ENSG00000126934/ENSG00000051382/ENSG00000167193/ENSG00000133703/ENSG00000127314/ENSG00000174775/ENSG00000134954/ENSG00000112715/ENSG00000213281/ENSG00000099942/ENSG00000163235/ENSG00000117394/ENSG00000100030/ENSG00000078061/ENSG00000180370…	CDKN1A/TGFB1/EPAS1/ELOB/MET/PAK4/AKT2/EGLN1/PAK6/AKT1/MAP2K2/PIK3CB/CRK/KRAS/RAP1B/HRAS/ETS1/VEGFA/NRAS/CRKL/TGFA/SLC2A1/MAPK1/ARAF/PAK2/ARNT/CUL2	hsa:1026/hsa:7040/hsa:2034/hsa:6923/hsa:4233/hsa:10298/hsa:208/hsa:54583/hsa:106821730/hsa:207/hsa:5605/hsa:5291/hsa:1398/hsa:3845/hsa:5908/hsa:3265/hsa:2113/hsa:7422/hsa:4893/hsa:1399/hsa:7039/hsa:6513/hsa:5594/hsa:369/hsa:5062/hsa:405/hsa:8453	27	15	ENSG00000116016/ENSG00000105976/ENSG00000135766/ENSG00000051382/ENSG00000167193/ENSG00000133703/ENSG00000127314/ENSG00000134954/ENSG00000213281/ENSG00000099942/ENSG00000163235/ENSG00000100030/ENSG00000180370/ENSG00000143437/ENSG00000108094	12	ENSG00000124762/ENSG00000105329/ENSG00000103363/ENSG00000130669/ENSG00000105221/ENSG00000137843/ENSG00000142208/ENSG00000126934/ENSG00000174775/ENSG00000112715/ENSG00000117394/ENSG00000078061
hsa05205	Proteoglycans in cancer	64/1573	174/5459	0.012767304	0.170970859	ENSG00000161638/ENSG00000124762/ENSG00000137801/ENSG00000135404/ENSG00000111432/ENSG00000109072/ENSG00000188064/ENSG00000105329/ENSG00000115414/ENSG00000136997/ENSG00000100234/ENSG00000111679/ENSG00000011422/ENSG00000172531/ENSG00000076928/ENSG00000105974/ENSG00000168101/ENSG00000168036/ENSG00000141510/ENSG00000105976/ENSG00000105221/ENSG00000125503/ENSG00000063660/ENSG00000180340/ENSG00000135047…	ITGA5/CDKN1A/THBS1/CD63/FZD10/VTN/WNT7B/TGFB1/FN1/MYC/TIMP3/PTPN6/PLAUR/PPP1CA/ARHGEF1/CAV1/NUDT16L1/CTNNB1/TP53/MET/AKT2/PPP1R12C/GPC1/FZD2/CTSL/AKT1/SMAD2/ITPR3/MAP2K2/RPS6KB2/ARHGEF12/PIK3CB/ITGB5/HOXD10/PPP1CC/SLC9A1/KRAS/HRAS/DDX5/RRAS/VEGFA/NRAS/PTCH1/FZD3/MAPK1/ITGAV/MAPK14/ARAF/PTK2/PXN/RPS6KB1/FZD1/CCND1/WNT5A/SDC4/ERBB3/SDC1/WNT10A/HSPG2/MAPK11/PPP1CB/WNT6/ELK1/RRAS2	hsa:3678/hsa:1026/hsa:7057/hsa:967/hsa:11211/hsa:7448/hsa:7477/hsa:7040/hsa:2335/hsa:4609/hsa:7078/hsa:5777/hsa:5329/hsa:5499/hsa:9138/hsa:857/hsa:84309/hsa:1499/hsa:7157/hsa:4233/hsa:208/hsa:54776/hsa:2817/hsa:2535/hsa:1514/hsa:207/hsa:4087/hsa:3710/hsa:5605/hsa:6199/hsa:23365/hsa:5291/hsa:3693/hsa:3236/hsa:5501/hsa:6548/hsa:3845/hsa:3265/hsa:1655/hsa:6237/hsa:7422/hsa:4893/hsa:5727/hsa:7976/hsa…	64	25	ENSG00000137801/ENSG00000136997/ENSG00000105974/ENSG00000168036/ENSG00000105976/ENSG00000175387/ENSG00000196914/ENSG00000051382/ENSG00000128710/ENSG00000186298/ENSG00000133703/ENSG00000108654/ENSG00000213281/ENSG00000185920/ENSG00000104290/ENSG00000100030/ENSG00000138448/ENSG00000112062/ENSG00000169398/ENSG00000108443/ENSG00000157240/ENSG00000110092/ENSG00000114251/ENSG00000213639/ENSG00000133818	39	ENSG00000161638/ENSG00000124762/ENSG00000135404/ENSG00000111432/ENSG00000109072/ENSG00000188064/ENSG00000105329/ENSG00000115414/ENSG00000100234/ENSG00000111679/ENSG00000011422/ENSG00000172531/ENSG00000076928/ENSG00000168101/ENSG00000141510/ENSG00000105221/ENSG00000125503/ENSG00000063660/ENSG00000180340/ENSG00000135047/ENSG00000142208/ENSG00000096433/ENSG00000126934/ENSG00000175634/ENSG00000082781…
hsa05225	Hepatocellular carcinoma	55/1573	147/5459	0.013910805	0.17421732	ENSG00000124762/ENSG00000105810/ENSG00000198431/ENSG00000111432/ENSG00000188064/ENSG00000106799/ENSG00000105329/ENSG00000136997/ENSG00000168036/ENSG00000171862/ENSG00000141510/ENSG00000105976/ENSG00000105221/ENSG00000148834/ENSG00000180340/ENSG00000147889/ENSG00000142208/ENSG00000175387/ENSG00000126934/ENSG00000148737/ENSG00000175634/ENSG00000107404/ENSG00000051382/ENSG00000162337/ENSG00000100292…	CDKN1A/CDK6/TXNRD1/FZD10/WNT7B/TGFBR1/TGFB1/MYC/CTNNB1/PTEN/TP53/MET/AKT2/GSTO1/FZD2/CDKN2A/AKT1/SMAD2/MAP2K2/TCF7L2/RPS6KB2/DVL1/PIK3CB/LRP5/HMOX1/KRAS/HRAS/GSK3B/SMAD4/NRAS/ARID1B/CDK4/FZD3/TGFA/GSTM4/MAPK1/BAK1/MGST1/MGST3/ARAF/RPS6KB1/FZD1/AXIN1/SMARCD2/CCND1/WNT5A/BAX/MGST2/ACTL6A/WNT10A/E2F1/APC2/WNT6/ELK1/KEAP1	hsa:1026/hsa:1021/hsa:7296/hsa:11211/hsa:7477/hsa:7046/hsa:7040/hsa:4609/hsa:1499/hsa:5728/hsa:7157/hsa:4233/hsa:208/hsa:9446/hsa:2535/hsa:1029/hsa:207/hsa:4087/hsa:5605/hsa:6934/hsa:6199/hsa:1855/hsa:5291/hsa:4041/hsa:3162/hsa:3845/hsa:3265/hsa:2932/hsa:4089/hsa:4893/hsa:57492/hsa:1019/hsa:7976/hsa:7039/hsa:2948/hsa:5594/hsa:578/hsa:4257/hsa:4259/hsa:369/hsa:6198/hsa:8321/hsa:8312/hsa:6603/hsa:5…	55	23	ENSG00000105810/ENSG00000198431/ENSG00000106799/ENSG00000136997/ENSG00000168036/ENSG00000171862/ENSG00000105976/ENSG00000175387/ENSG00000148737/ENSG00000051382/ENSG00000133703/ENSG00000082701/ENSG00000141646/ENSG00000213281/ENSG00000049618/ENSG00000104290/ENSG00000163235/ENSG00000100030/ENSG00000108443/ENSG00000157240/ENSG00000110092/ENSG00000114251/ENSG00000136518	32	ENSG00000124762/ENSG00000111432/ENSG00000188064/ENSG00000105329/ENSG00000141510/ENSG00000105221/ENSG00000148834/ENSG00000180340/ENSG00000147889/ENSG00000142208/ENSG00000126934/ENSG00000175634/ENSG00000107404/ENSG00000162337/ENSG00000100292/ENSG00000174775/ENSG00000135446/ENSG00000168765/ENSG00000030110/ENSG00000008394/ENSG00000143198/ENSG00000078061/ENSG00000103126/ENSG00000108604/ENSG00000087088…
hsa01200	Carbon metabolism	40/1573	102/5459	0.014543344	0.17421732	ENSG00000127884/ENSG00000141959/ENSG00000173599/ENSG00000111669/ENSG00000065833/ENSG00000152556/ENSG00000101365/ENSG00000148672/ENSG00000163931/ENSG00000082212/ENSG00000149476/ENSG00000146701/ENSG00000122971/ENSG00000130313/ENSG00000184207/ENSG00000120053/ENSG00000067225/ENSG00000111640/ENSG00000182199/ENSG00000074800/ENSG00000105953/ENSG00000177156/ENSG00000101911/ENSG00000176974/ENSG00000168237…	ECHS1/PFKL/PC/TPI1/ME1/PFKM/IDH3B/GLUD1/TKT/ME2/TKFC/MDH2/ACADS/PGLS/PGP/GOT1/PKM/GAPDH/SHMT2/ENO1/OGDH/TALDO1/PRPS2/SHMT1/GLYCTK/ACO2/IDH3G/ACAT1/CPS1/PCCB/GPT/PSAT1/SUCLG1/ACSS2/GCSH/PGAM1/OGDHL/PFKP/DLD/CAT	hsa:1892/hsa:5211/hsa:5091/hsa:7167/hsa:4199/hsa:5213/hsa:3420/hsa:2746/hsa:7086/hsa:4200/hsa:26007/hsa:4191/hsa:35/hsa:25796/hsa:283871/hsa:2805/hsa:5315/hsa:2597/hsa:6472/hsa:2023/hsa:4967/hsa:6888/hsa:5634/hsa:6470/hsa:132158/hsa:50/hsa:3421/hsa:38/hsa:1373/hsa:5096/hsa:2875/hsa:29968/hsa:8802/hsa:55902/hsa:2653/hsa:5223/hsa:55753/hsa:5214/hsa:1738/hsa:847	40	10	ENSG00000065833/ENSG00000148672/ENSG00000082212/ENSG00000101911/ENSG00000075239/ENSG00000021826/ENSG00000135069/ENSG00000140905/ENSG00000091140/ENSG00000121691	30	ENSG00000127884/ENSG00000141959/ENSG00000173599/ENSG00000111669/ENSG00000152556/ENSG00000101365/ENSG00000163931/ENSG00000149476/ENSG00000146701/ENSG00000122971/ENSG00000130313/ENSG00000184207/ENSG00000120053/ENSG00000067225/ENSG00000111640/ENSG00000182199/ENSG00000074800/ENSG00000105953/ENSG00000177156/ENSG00000176974/ENSG00000168237/ENSG00000100412/ENSG00000067829/ENSG00000114054/ENSG00000167701…
hsa01230	Biosynthesis of amino acids	27/1573	64/5459	0.014706657	0.17421732	ENSG00000126522/ENSG00000168906/ENSG00000141959/ENSG00000173599/ENSG00000111669/ENSG00000152556/ENSG00000101365/ENSG00000163931/ENSG00000105552/ENSG00000120053/ENSG00000067225/ENSG00000111640/ENSG00000182199/ENSG00000074800/ENSG00000177156/ENSG00000101911/ENSG00000176974/ENSG00000100412/ENSG00000067829/ENSG00000021826/ENSG00000167701/ENSG00000135821/ENSG00000135069/ENSG00000038274/ENSG00000116761…	ASL/MAT2A/PFKL/PC/TPI1/PFKM/IDH3B/TKT/BCAT2/GOT1/PKM/GAPDH/SHMT2/ENO1/TALDO1/PRPS2/SHMT1/ACO2/IDH3G/CPS1/GPT/GLUL/PSAT1/MAT2B/CTH/PGAM1/PFKP	hsa:435/hsa:4144/hsa:5211/hsa:5091/hsa:7167/hsa:5213/hsa:3420/hsa:7086/hsa:587/hsa:2805/hsa:5315/hsa:2597/hsa:6472/hsa:2023/hsa:6888/hsa:5634/hsa:6470/hsa:50/hsa:3421/hsa:1373/hsa:2875/hsa:2752/hsa:29968/hsa:27430/hsa:1491/hsa:5223/hsa:5214	27	7	ENSG00000168906/ENSG00000101911/ENSG00000021826/ENSG00000135821/ENSG00000135069/ENSG00000038274/ENSG00000116761	20	ENSG00000126522/ENSG00000141959/ENSG00000173599/ENSG00000111669/ENSG00000152556/ENSG00000101365/ENSG00000163931/ENSG00000105552/ENSG00000120053/ENSG00000067225/ENSG00000111640/ENSG00000182199/ENSG00000074800/ENSG00000177156/ENSG00000176974/ENSG00000100412/ENSG00000067829/ENSG00000167701/ENSG00000171314/ENSG00000067057
hsa05166	Human T-cell leukemia virus 1 infection	73/1573	204/5459	0.016644145	0.189866545	ENSG00000124762/ENSG00000111432/ENSG00000100300/ENSG00000164136/ENSG00000188064/ENSG00000106799/ENSG00000105329/ENSG00000136997/ENSG00000174233/ENSG00000101057/ENSG00000168036/ENSG00000269335/ENSG00000141510/ENSG00000105221/ENSG00000179218/ENSG00000075711/ENSG00000112576/ENSG00000180340/ENSG00000147889/ENSG00000107758/ENSG00000106628/ENSG00000142208/ENSG00000175387/ENSG00000111321/ENSG00000130177…	CDKN1A/FZD10/TSPO/IL15/WNT7B/TGFBR1/TGFB1/MYC/ADCY6/MYBL2/CTNNB1/IKBKG/TP53/AKT2/CALR/DLG1/CCND3/FZD2/CDKN2A/PPP3CB/POLD2/AKT1/SMAD2/LTBR/CDC16/POLD1/DVL1/PIK3CB/KAT2A/TNFRSF1A/ADCY7/KRAS/HRAS/GSK3B/SMAD4/RRAS/ETS1/NRAS/ANAPC11/POLE4/CDK4/CDC23/FZD3/BUB3/TCF3/PCNA/RELB/SLC2A1/SLC25A6/ANAPC2/NFKB2/POLE2/FZD1/RANBP1/CCND1/WNT5A/RELA/BAX/POLE/STAT5A/MAD2L1/MSX1/XBP1/PPP3CA/WNT10A/CHUK/E2F1/XPO1/APC2…	hsa:1026/hsa:11211/hsa:706/hsa:3600/hsa:7477/hsa:7046/hsa:7040/hsa:4609/hsa:112/hsa:4605/hsa:1499/hsa:8517/hsa:7157/hsa:208/hsa:811/hsa:1739/hsa:896/hsa:2535/hsa:1029/hsa:5532/hsa:5425/hsa:207/hsa:4087/hsa:4055/hsa:8881/hsa:5424/hsa:1855/hsa:5291/hsa:2648/hsa:7132/hsa:113/hsa:3845/hsa:3265/hsa:2932/hsa:4089/hsa:6237/hsa:2113/hsa:4893/hsa:51529/hsa:56655/hsa:1019/hsa:8697/hsa:7976/hsa:9184/hsa:692…	73	27	ENSG00000164136/ENSG00000106799/ENSG00000136997/ENSG00000168036/ENSG00000075711/ENSG00000107758/ENSG00000175387/ENSG00000130177/ENSG00000051382/ENSG00000133703/ENSG00000082701/ENSG00000141646/ENSG00000134954/ENSG00000213281/ENSG00000094880/ENSG00000104290/ENSG00000154473/ENSG00000132646/ENSG00000100479/ENSG00000157240/ENSG00000110092/ENSG00000114251/ENSG00000164109/ENSG00000138814/ENSG00000213341…	46	ENSG00000124762/ENSG00000111432/ENSG00000100300/ENSG00000188064/ENSG00000105329/ENSG00000174233/ENSG00000101057/ENSG00000269335/ENSG00000141510/ENSG00000105221/ENSG00000179218/ENSG00000112576/ENSG00000180340/ENSG00000147889/ENSG00000106628/ENSG00000142208/ENSG00000111321/ENSG00000062822/ENSG00000107404/ENSG00000108773/ENSG00000067182/ENSG00000121281/ENSG00000174775/ENSG00000126458/ENSG00000141552…
hsa05219	Bladder cancer	18/1573	40/5459	0.021053779	0.228468975	ENSG00000124762/ENSG00000137801/ENSG00000136997/ENSG00000141510/ENSG00000147889/ENSG00000126934/ENSG00000133703/ENSG00000174775/ENSG00000112715/ENSG00000213281/ENSG00000135446/ENSG00000100030/ENSG00000167657/ENSG00000078061/ENSG00000068078/ENSG00000110092/ENSG00000101412/ENSG00000025708	CDKN1A/THBS1/MYC/TP53/CDKN2A/MAP2K2/KRAS/HRAS/VEGFA/NRAS/CDK4/MAPK1/DAPK3/ARAF/FGFR3/CCND1/E2F1/TYMP	hsa:1026/hsa:7057/hsa:4609/hsa:7157/hsa:1029/hsa:5605/hsa:3845/hsa:3265/hsa:7422/hsa:4893/hsa:1019/hsa:5594/hsa:1613/hsa:369/hsa:2261/hsa:595/hsa:1869/hsa:1890	18	7	ENSG00000137801/ENSG00000136997/ENSG00000133703/ENSG00000213281/ENSG00000100030/ENSG00000068078/ENSG00000110092	11	ENSG00000124762/ENSG00000141510/ENSG00000147889/ENSG00000126934/ENSG00000174775/ENSG00000112715/ENSG00000135446/ENSG00000167657/ENSG00000078061/ENSG00000101412/ENSG00000025708
hsa04810	Regulation of actin cytoskeleton	64/1573	178/5459	0.021511689	0.228468975	ENSG00000161638/ENSG00000213949/ENSG00000070087/ENSG00000115414/ENSG00000108518/ENSG00000172531/ENSG00000143398/ENSG00000076928/ENSG00000006747/ENSG00000140795/ENSG00000050820/ENSG00000130669/ENSG00000125503/ENSG00000181104/ENSG00000241553/ENSG00000165410/ENSG00000137843/ENSG00000172380/ENSG00000061676/ENSG00000126934/ENSG00000196914/ENSG00000051382/ENSG00000082781/ENSG00000186298/ENSG00000106683…	ITGA5/ITGA1/PFN2/FN1/PFN1/PPP1CA/PIP5K1A/ARHGEF1/SCIN/MYLK3/BCAR1/PAK4/PPP1R12C/F2R/ARPC4/CFL2/PAK6/GNG12/NCKAP1/MAP2K2/ARHGEF12/PIK3CB/ITGB5/PPP1CC/LIMK1/CFL1/GSN/SLC9A1/CRK/KRAS/HRAS/WASL/ARHGEF4/RRAS/NRAS/GNA13/CRKL/LPAR5/IQGAP3/ITGB4/GIT1/ARPC5L/MAPK1/ITGAV/BAIAP2/ARAF/VAV1/PAK2/MYL5/ARPC1A/ACTN4/PTK2/PXN/FGFR3/MYLPF/APC2/ARHGEF7/PPP1CB/PIP5K1B/DOCK1/DIAPH3/ITGA3/RRAS2/MYL12A	hsa:3678/hsa:3672/hsa:5217/hsa:2335/hsa:5216/hsa:5499/hsa:8394/hsa:9138/hsa:85477/hsa:91807/hsa:9564/hsa:10298/hsa:54776/hsa:2149/hsa:10093/hsa:1073/hsa:106821730/hsa:55970/hsa:10787/hsa:5605/hsa:23365/hsa:5291/hsa:3693/hsa:5501/hsa:3984/hsa:1072/hsa:2934/hsa:6548/hsa:1398/hsa:3845/hsa:3265/hsa:8976/hsa:50649/hsa:6237/hsa:4893/hsa:10672/hsa:1399/hsa:57121/hsa:128239/hsa:3691/hsa:28964/hsa:81873/h…	64	29	ENSG00000213949/ENSG00000070087/ENSG00000143398/ENSG00000006747/ENSG00000140795/ENSG00000181104/ENSG00000165410/ENSG00000172380/ENSG00000061676/ENSG00000196914/ENSG00000051382/ENSG00000186298/ENSG00000167193/ENSG00000133703/ENSG00000106299/ENSG00000213281/ENSG00000120063/ENSG00000099942/ENSG00000100030/ENSG00000138448/ENSG00000180370/ENSG00000169398/ENSG00000068078/ENSG00000102606/ENSG00000213639…	35	ENSG00000161638/ENSG00000115414/ENSG00000108518/ENSG00000172531/ENSG00000076928/ENSG00000050820/ENSG00000130669/ENSG00000125503/ENSG00000241553/ENSG00000137843/ENSG00000126934/ENSG00000082781/ENSG00000106683/ENSG00000172757/ENSG00000148180/ENSG00000090020/ENSG00000174775/ENSG00000136002/ENSG00000126458/ENSG00000184574/ENSG00000183856/ENSG00000132470/ENSG00000108262/ENSG00000136950/ENSG00000175866…
hsa05168	Herpes simplex infection	49/1573	132/5459	0.022693476	0.228989819	ENSG00000185745/ENSG00000164136/ENSG00000145604/ENSG00000089127/ENSG00000126456/ENSG00000125730/ENSG00000111331/ENSG00000187778/ENSG00000172531/ENSG00000168040/ENSG00000099804/ENSG00000136450/ENSG00000269335/ENSG00000141510/ENSG00000183684/ENSG00000140464/ENSG00000187555/ENSG00000111786/ENSG00000166337/ENSG00000165119/ENSG00000179094/ENSG00000186298/ENSG00000067182/ENSG00000112081/ENSG00000162227…	IFIT1/IL15/SKP2/OAS1/IRF3/C3/OAS3/MCRS1/PPP1CA/FADD/CDC34/SRSF1/IKBKG/TP53/ALYREF/PML/USP7/SRSF9/TAF10/HNRNPK/PER1/PPP1CC/TNFRSF1A/SRSF3/TAF6L/SRSF7/TYK2/NOP53/CUL1/IFIH1/MAPK9/POLR2A/IKBKE/HMGN1/CSNK2A1/SRPK1/CSNK2A2/MYD88/RELA/TICAM1/TRAF2/IFNGR1/TAB2/MAP3K7/CHUK/PPP1CB/C1QBP/CDK1/CLOCK	hsa:3434/hsa:3600/hsa:6502/hsa:4938/hsa:3661/hsa:718/hsa:4940/hsa:10445/hsa:5499/hsa:8772/hsa:997/hsa:6426/hsa:8517/hsa:7157/hsa:10189/hsa:5371/hsa:7874/hsa:8683/hsa:6881/hsa:3190/hsa:5187/hsa:5501/hsa:7132/hsa:6428/hsa:10629/hsa:6432/hsa:7297/hsa:29997/hsa:8454/hsa:64135/hsa:5601/hsa:5430/hsa:9641/hsa:3150/hsa:1457/hsa:6732/hsa:1459/hsa:4615/hsa:5970/hsa:148022/hsa:7186/hsa:3459/hsa:23118/hsa:68…	49	21	ENSG00000164136/ENSG00000145604/ENSG00000136450/ENSG00000187555/ENSG00000165119/ENSG00000186298/ENSG00000112081/ENSG00000115875/ENSG00000055130/ENSG00000050748/ENSG00000205581/ENSG00000101266/ENSG00000096063/ENSG00000070770/ENSG00000027697/ENSG00000055208/ENSG00000135341/ENSG00000213341/ENSG00000213639/ENSG00000170312/ENSG00000134852	28	ENSG00000185745/ENSG00000089127/ENSG00000126456/ENSG00000125730/ENSG00000111331/ENSG00000187778/ENSG00000172531/ENSG00000168040/ENSG00000099804/ENSG00000269335/ENSG00000141510/ENSG00000183684/ENSG00000140464/ENSG00000111786/ENSG00000166337/ENSG00000179094/ENSG00000067182/ENSG00000162227/ENSG00000105397/ENSG00000105373/ENSG00000115267/ENSG00000181222/ENSG00000263528/ENSG00000172936/ENSG00000173039…
hsa04141	Protein processing in endoplasmic reticulum	55/1573	151/5459	0.024350567	0.228989819	ENSG00000169223/ENSG00000120725/ENSG00000185825/ENSG00000180879/ENSG00000130175/ENSG00000185624/ENSG00000116661/ENSG00000089248/ENSG00000109332/ENSG00000125844/ENSG00000103266/ENSG00000136026/ENSG00000177239/ENSG00000163479/ENSG00000179218/ENSG00000086061/ENSG00000157020/ENSG00000133265/ENSG00000107262/ENSG00000115275/ENSG00000109971/ENSG00000164070/ENSG00000167671/ENSG00000244038/ENSG00000104723…	LMAN2/SIL1/BCAP31/SSR4/PRKCSH/P4HB/FBXO2/ERP29/UBE2D3/RRBP1/STUB1/CKAP4/MAN1B1/SSR2/CALR/DNAJA1/SEC13/HSPBP1/BAG1/MOGS/HSPA8/HSPA4L/UBXN6/DDOST/TUSC3/DNAJB2/UGGT1/HSP90AA1/OS9/MARCH6/CUL1/SEC24A/PREB/NSFL1C/MAPK9/UBQLN1/BAK1/MAN1A2/EDEM2/CAPN2/RAD23A/SEC24D/LMAN1/BAX/SAR1A/EDEM1/TRAF2/CAPN1/XBP1/SSR3/DNAJA2/STT3B/DNAJC5/ERN1/UBE4B	hsa:10960/hsa:64374/hsa:10134/hsa:6748/hsa:5589/hsa:5034/hsa:26232/hsa:10961/hsa:7323/hsa:6238/hsa:10273/hsa:10970/hsa:11253/hsa:6746/hsa:811/hsa:3301/hsa:6396/hsa:23640/hsa:573/hsa:7841/hsa:3312/hsa:22824/hsa:80700/hsa:1650/hsa:7991/hsa:3300/hsa:56886/hsa:3320/hsa:10956/hsa:10299/hsa:8454/hsa:10802/hsa:10113/hsa:55968/hsa:5601/hsa:29979/hsa:578/hsa:10905/hsa:55741/hsa:824/hsa:5886/hsa:9871/hsa:3…	55	22	ENSG00000109332/ENSG00000086061/ENSG00000109971/ENSG00000164070/ENSG00000104723/ENSG00000136731/ENSG00000080824/ENSG00000145495/ENSG00000055130/ENSG00000113615/ENSG00000050748/ENSG00000135018/ENSG00000198162/ENSG00000162909/ENSG00000150961/ENSG00000074695/ENSG00000079332/ENSG00000134109/ENSG00000114850/ENSG00000069345/ENSG00000163527/ENSG00000130939	33	ENSG00000169223/ENSG00000120725/ENSG00000185825/ENSG00000180879/ENSG00000130175/ENSG00000185624/ENSG00000116661/ENSG00000089248/ENSG00000125844/ENSG00000103266/ENSG00000136026/ENSG00000177239/ENSG00000163479/ENSG00000179218/ENSG00000157020/ENSG00000133265/ENSG00000107262/ENSG00000115275/ENSG00000167671/ENSG00000244038/ENSG00000135924/ENSG00000135506/ENSG00000138073/ENSG00000088833/ENSG00000030110…
hsa05169	Epstein-Barr virus infection	55/1573	151/5459	0.024350567	0.228989819	ENSG00000187608/ENSG00000124762/ENSG00000105810/ENSG00000145604/ENSG00000089127/ENSG00000126456/ENSG00000136997/ENSG00000111331/ENSG00000102871/ENSG00000173692/ENSG00000168040/ENSG00000168214/ENSG00000269335/ENSG00000141510/ENSG00000105221/ENSG00000179218/ENSG00000112576/ENSG00000184216/ENSG00000187555/ENSG00000196498/ENSG00000142208/ENSG00000051382/ENSG00000099341/ENSG00000196591/ENSG00000133101…	ISG15/CDKN1A/CDK6/SKP2/OAS1/IRF3/MYC/OAS3/TRADD/PSMD1/FADD/RBPJ/IKBKG/TP53/AKT2/CALR/CCND3/IRAK1/USP7/NCOR2/AKT1/PIK3CB/PSMD8/HDAC2/CCNA1/TYK2/ADRM1/PSMC2/MAP2K3/MAPK9/CDK4/PSMC6/RELB/IKBKE/CCNA2/BAK1/MAPK14/LYN/NFKB2/CIR1/NFKBIE/PSMC1/MYD88/CCND1/RELA/BAX/PSMD14/TRAF2/TAB2/MAP3K7/CHUK/MAPK11/E2F1/HES1/NEDD4	hsa:9636/hsa:1026/hsa:1021/hsa:6502/hsa:4938/hsa:3661/hsa:4609/hsa:4940/hsa:8717/hsa:5707/hsa:8772/hsa:3516/hsa:8517/hsa:7157/hsa:208/hsa:811/hsa:896/hsa:3654/hsa:7874/hsa:9612/hsa:207/hsa:5291/hsa:5714/hsa:3066/hsa:8900/hsa:7297/hsa:11047/hsa:5701/hsa:5606/hsa:5601/hsa:1019/hsa:5706/hsa:5971/hsa:9641/hsa:890/hsa:578/hsa:1432/hsa:4067/hsa:4791/hsa:9541/hsa:4794/hsa:5700/hsa:4615/hsa:595/hsa:5970/…	55	22	ENSG00000105810/ENSG00000145604/ENSG00000136997/ENSG00000173692/ENSG00000168214/ENSG00000187555/ENSG00000051382/ENSG00000196591/ENSG00000133101/ENSG00000161057/ENSG00000050748/ENSG00000100519/ENSG00000145386/ENSG00000112062/ENSG00000254087/ENSG00000100764/ENSG00000110092/ENSG00000115233/ENSG00000055208/ENSG00000135341/ENSG00000213341/ENSG00000069869	33	ENSG00000187608/ENSG00000124762/ENSG00000089127/ENSG00000126456/ENSG00000111331/ENSG00000102871/ENSG00000168040/ENSG00000269335/ENSG00000141510/ENSG00000105221/ENSG00000179218/ENSG00000112576/ENSG00000184216/ENSG00000196498/ENSG00000142208/ENSG00000099341/ENSG00000105397/ENSG00000130706/ENSG00000034152/ENSG00000135446/ENSG00000104856/ENSG00000263528/ENSG00000030110/ENSG00000077150/ENSG00000138433…
hsa05163	Human cytomegalovirus infection	62/1573	173/5459	0.025075733	0.228989819	ENSG00000124762/ENSG00000105810/ENSG00000126456/ENSG00000136997/ENSG00000174233/ENSG00000114353/ENSG00000102871/ENSG00000172354/ENSG00000168040/ENSG00000076928/ENSG00000187840/ENSG00000050820/ENSG00000168036/ENSG00000269335/ENSG00000141510/ENSG00000143933/ENSG00000105221/ENSG00000179218/ENSG00000168243/ENSG00000147889/ENSG00000107758/ENSG00000172380/ENSG00000142208/ENSG00000160014/ENSG00000184584…	CDKN1A/CDK6/IRF3/MYC/ADCY6/GNAI2/TRADD/GNB2/FADD/ARHGEF1/EIF4EBP1/BCAR1/CTNNB1/IKBKG/TP53/CALM2/AKT2/CALR/GNG4/CDKN2A/PPP3CB/GNG12/AKT1/CALM3/TMEM173/ITPR3/MAP2K2/RPS6KB2/ARHGEF12/GNAQ/PIK3CB/GNG5/TNFRSF1A/TSC2/CRK/ADCY7/KRAS/GNAI1/HRAS/GSK3B/VEGFA/NRAS/GNA13/PLCB3/CRKL/CDK4/MAPK1/ITGAV/BAK1/MAPK14/PTK2/PXN/RPS6KB1/CCND1/RELA/BAX/TRAF2/PPP3CA/CHUK/MAPK11/E2F1/ELK1	hsa:1026/hsa:1021/hsa:3661/hsa:4609/hsa:112/hsa:2771/hsa:8717/hsa:2783/hsa:8772/hsa:9138/hsa:1978/hsa:9564/hsa:1499/hsa:8517/hsa:7157/hsa:805/hsa:208/hsa:811/hsa:2786/hsa:1029/hsa:5532/hsa:55970/hsa:207/hsa:808/hsa:340061/hsa:3710/hsa:5605/hsa:6199/hsa:23365/hsa:2776/hsa:5291/hsa:2787/hsa:7132/hsa:7249/hsa:1398/hsa:113/hsa:3845/hsa:2770/hsa:3265/hsa:2932/hsa:7422/hsa:4893/hsa:10672/hsa:5331/hsa:1…	62	25	ENSG00000105810/ENSG00000136997/ENSG00000168036/ENSG00000143933/ENSG00000168243/ENSG00000107758/ENSG00000172380/ENSG00000196914/ENSG00000156052/ENSG00000051382/ENSG00000167193/ENSG00000133703/ENSG00000127955/ENSG00000082701/ENSG00000213281/ENSG00000120063/ENSG00000099942/ENSG00000100030/ENSG00000138448/ENSG00000112062/ENSG00000169398/ENSG00000108443/ENSG00000110092/ENSG00000138814/ENSG00000213341	37	ENSG00000124762/ENSG00000126456/ENSG00000174233/ENSG00000114353/ENSG00000102871/ENSG00000172354/ENSG00000168040/ENSG00000076928/ENSG00000187840/ENSG00000050820/ENSG00000269335/ENSG00000141510/ENSG00000105221/ENSG00000179218/ENSG00000147889/ENSG00000142208/ENSG00000160014/ENSG00000184584/ENSG00000096433/ENSG00000126934/ENSG00000175634/ENSG00000174021/ENSG00000067182/ENSG00000103197/ENSG00000121281…
hsa04622	RIG-I-like receptor signaling pathway	22/1573	52/5459	0.025281125	0.228989819	ENSG00000187608/ENSG00000215301/ENSG00000126456/ENSG00000102871/ENSG00000127445/ENSG00000168040/ENSG00000269335/ENSG00000149476/ENSG00000184584/ENSG00000108771/ENSG00000160703/ENSG00000115267/ENSG00000050748/ENSG00000263528/ENSG00000068308/ENSG00000112062/ENSG00000173039/ENSG00000127191/ENSG00000135341/ENSG00000213341/ENSG00000185386/ENSG00000163512	ISG15/DDX3X/IRF3/TRADD/PIN1/FADD/IKBKG/TKFC/TMEM173/DHX58/NLRX1/IFIH1/MAPK9/IKBKE/OTUD5/MAPK14/RELA/TRAF2/MAP3K7/CHUK/MAPK11/AZI2	hsa:9636/hsa:1654/hsa:3661/hsa:8717/hsa:5300/hsa:8772/hsa:8517/hsa:26007/hsa:340061/hsa:79132/hsa:79671/hsa:64135/hsa:5601/hsa:9641/hsa:55593/hsa:1432/hsa:5970/hsa:7186/hsa:6885/hsa:1147/hsa:5600/hsa:64343	22	6	ENSG00000215301/ENSG00000050748/ENSG00000112062/ENSG00000135341/ENSG00000213341/ENSG00000163512	16	ENSG00000187608/ENSG00000126456/ENSG00000102871/ENSG00000127445/ENSG00000168040/ENSG00000269335/ENSG00000149476/ENSG00000184584/ENSG00000108771/ENSG00000160703/ENSG00000115267/ENSG00000263528/ENSG00000068308/ENSG00000173039/ENSG00000127191/ENSG00000185386
hsa05230	Central carbon metabolism in cancer	23/1573	55/5459	0.02602157	0.228989819	ENSG00000136997/ENSG00000141959/ENSG00000171862/ENSG00000141510/ENSG00000105976/ENSG00000105221/ENSG00000152556/ENSG00000142208/ENSG00000126934/ENSG00000051382/ENSG00000067225/ENSG00000133703/ENSG00000174775/ENSG00000213281/ENSG00000117394/ENSG00000141526/ENSG00000100030/ENSG00000142082/ENSG00000077463/ENSG00000105281/ENSG00000068078/ENSG00000171314/ENSG00000067057	MYC/PFKL/PTEN/TP53/MET/AKT2/PFKM/AKT1/MAP2K2/PIK3CB/PKM/KRAS/HRAS/NRAS/SLC2A1/SLC16A3/MAPK1/SIRT3/SIRT6/SLC1A5/FGFR3/PGAM1/PFKP	hsa:4609/hsa:5211/hsa:5728/hsa:7157/hsa:4233/hsa:208/hsa:5213/hsa:207/hsa:5605/hsa:5291/hsa:5315/hsa:3845/hsa:3265/hsa:4893/hsa:6513/hsa:9123/hsa:5594/hsa:23410/hsa:51548/hsa:6510/hsa:2261/hsa:5223/hsa:5214	23	8	ENSG00000136997/ENSG00000171862/ENSG00000105976/ENSG00000051382/ENSG00000133703/ENSG00000213281/ENSG00000100030/ENSG00000068078	15	ENSG00000141959/ENSG00000141510/ENSG00000105221/ENSG00000152556/ENSG00000142208/ENSG00000126934/ENSG00000067225/ENSG00000174775/ENSG00000117394/ENSG00000141526/ENSG00000142082/ENSG00000077463/ENSG00000105281/ENSG00000171314/ENSG00000067057
hsa04914	Progesterone-mediated oocyte maturation	32/1573	82/5459	0.028956886	0.247742244	ENSG00000174233/ENSG00000114353/ENSG00000101224/ENSG00000117676/ENSG00000177189/ENSG00000105221/ENSG00000116670/ENSG00000142208/ENSG00000130177/ENSG00000051382/ENSG00000133101/ENSG00000080824/ENSG00000121281/ENSG00000133703/ENSG00000127955/ENSG00000079616/ENSG00000141552/ENSG00000050748/ENSG00000094880/ENSG00000113742/ENSG00000100030/ENSG00000145386/ENSG00000176248/ENSG00000127564/ENSG00000112062…	ADCY6/GNAI2/CDC25B/RPS6KA1/RPS6KA3/AKT2/MAD2L2/AKT1/CDC16/PIK3CB/CCNA1/HSP90AA1/ADCY7/KRAS/GNAI1/KIF22/ANAPC11/MAPK9/CDC23/CPEB4/MAPK1/CCNA2/ANAPC2/PKMYT1/MAPK14/FZR1/MAD1L1/ARAF/PLK1/MAD2L1/MAPK11/CDK1	hsa:112/hsa:2771/hsa:994/hsa:6195/hsa:6197/hsa:208/hsa:10459/hsa:207/hsa:8881/hsa:5291/hsa:8900/hsa:3320/hsa:113/hsa:3845/hsa:2770/hsa:3835/hsa:51529/hsa:5601/hsa:8697/hsa:80315/hsa:5594/hsa:890/hsa:29882/hsa:9088/hsa:1432/hsa:51343/hsa:8379/hsa:369/hsa:5347/hsa:4085/hsa:5600/hsa:983	32	15	ENSG00000177189/ENSG00000130177/ENSG00000051382/ENSG00000133101/ENSG00000080824/ENSG00000133703/ENSG00000127955/ENSG00000050748/ENSG00000094880/ENSG00000113742/ENSG00000100030/ENSG00000145386/ENSG00000112062/ENSG00000164109/ENSG00000170312	17	ENSG00000174233/ENSG00000114353/ENSG00000101224/ENSG00000117676/ENSG00000105221/ENSG00000116670/ENSG00000142208/ENSG00000121281/ENSG00000079616/ENSG00000141552/ENSG00000176248/ENSG00000127564/ENSG00000105325/ENSG00000002822/ENSG00000078061/ENSG00000166851/ENSG00000185386
hsa04931	Insulin resistance	36/1573	95/5459	0.033977714	0.277487308	ENSG00000072310/ENSG00000101255/ENSG00000147162/ENSG00000141349/ENSG00000172531/ENSG00000131408/ENSG00000136111/ENSG00000171862/ENSG00000117676/ENSG00000177189/ENSG00000105221/ENSG00000100504/ENSG00000119383/ENSG00000025434/ENSG00000142208/ENSG00000175634/ENSG00000132356/ENSG00000051382/ENSG00000186298/ENSG00000067182/ENSG00000083807/ENSG00000131791/ENSG00000106617/ENSG00000082701/ENSG00000100994…	SREBF1/TRIB3/OGT/G6PC3/PPP1CA/NR1H2/TBC1D4/PTEN/RPS6KA1/RPS6KA3/AKT2/PYGL/PTPA/NR1H3/AKT1/RPS6KB2/PRKAA1/PIK3CB/PPP1CC/TNFRSF1A/SLC27A5/PRKAB2/PRKAG2/GSK3B/PYGB/MAPK9/IRS2/GFPT1/SLC2A1/RPS6KB1/PPARGC1B/RELA/GYS1/SLC27A2/PPP1CB/PTPRF	hsa:6720/hsa:57761/hsa:8473/hsa:92579/hsa:5499/hsa:7376/hsa:9882/hsa:5728/hsa:6195/hsa:6197/hsa:208/hsa:5836/hsa:5524/hsa:10062/hsa:207/hsa:6199/hsa:5562/hsa:5291/hsa:5501/hsa:7132/hsa:10998/hsa:5565/hsa:51422/hsa:2932/hsa:5834/hsa:5601/hsa:8660/hsa:2673/hsa:6513/hsa:6198/hsa:133522/hsa:5970/hsa:2997/hsa:11001/hsa:5500/hsa:5792	36	19	ENSG00000147162/ENSG00000136111/ENSG00000171862/ENSG00000177189/ENSG00000100504/ENSG00000132356/ENSG00000051382/ENSG00000186298/ENSG00000131791/ENSG00000106617/ENSG00000082701/ENSG00000050748/ENSG00000185950/ENSG00000198380/ENSG00000108443/ENSG00000155846/ENSG00000140284/ENSG00000213639/ENSG00000142949	17	ENSG00000072310/ENSG00000101255/ENSG00000141349/ENSG00000172531/ENSG00000131408/ENSG00000117676/ENSG00000105221/ENSG00000119383/ENSG00000025434/ENSG00000142208/ENSG00000175634/ENSG00000067182/ENSG00000083807/ENSG00000100994/ENSG00000117394/ENSG00000173039/ENSG00000104812
hsa05210	Colorectal cancer	32/1573	83/5459	0.034478393	0.277487308	ENSG00000124762/ENSG00000106799/ENSG00000105329/ENSG00000136997/ENSG00000168036/ENSG00000141510/ENSG00000105221/ENSG00000142208/ENSG00000175387/ENSG00000126934/ENSG00000148737/ENSG00000175634/ENSG00000051382/ENSG00000105327/ENSG00000133703/ENSG00000174775/ENSG00000082701/ENSG00000141646/ENSG00000213281/ENSG00000050748/ENSG00000141682/ENSG00000163235/ENSG00000100030/ENSG00000030110/ENSG00000116062…	CDKN1A/TGFBR1/TGFB1/MYC/CTNNB1/TP53/AKT2/AKT1/SMAD2/MAP2K2/TCF7L2/RPS6KB2/PIK3CB/BBC3/KRAS/HRAS/GSK3B/SMAD4/NRAS/MAPK9/PMAIP1/TGFA/MAPK1/BAK1/MSH6/ARAF/RPS6KB1/AXIN1/CCND1/BAX/APC2/APPL1	hsa:1026/hsa:7046/hsa:7040/hsa:4609/hsa:1499/hsa:7157/hsa:208/hsa:207/hsa:4087/hsa:5605/hsa:6934/hsa:6199/hsa:5291/hsa:27113/hsa:3845/hsa:3265/hsa:2932/hsa:4089/hsa:4893/hsa:5601/hsa:5366/hsa:7039/hsa:5594/hsa:578/hsa:2956/hsa:369/hsa:6198/hsa:8312/hsa:595/hsa:581/hsa:10297/hsa:26060	32	17	ENSG00000106799/ENSG00000136997/ENSG00000168036/ENSG00000175387/ENSG00000148737/ENSG00000051382/ENSG00000133703/ENSG00000082701/ENSG00000141646/ENSG00000213281/ENSG00000050748/ENSG00000163235/ENSG00000100030/ENSG00000116062/ENSG00000108443/ENSG00000110092/ENSG00000157500	15	ENSG00000124762/ENSG00000105329/ENSG00000141510/ENSG00000105221/ENSG00000142208/ENSG00000126934/ENSG00000175634/ENSG00000105327/ENSG00000174775/ENSG00000141682/ENSG00000030110/ENSG00000078061/ENSG00000103126/ENSG00000087088/ENSG00000115266
hsa04910	Insulin signaling pathway	44/1573	120/5459	0.036608996	0.277487308	ENSG00000119729/ENSG00000099875/ENSG00000072310/ENSG00000141349/ENSG00000172531/ENSG00000132589/ENSG00000187840/ENSG00000143933/ENSG00000188191/ENSG00000105221/ENSG00000100504/ENSG00000142208/ENSG00000160014/ENSG00000126934/ENSG00000175634/ENSG00000132356/ENSG00000051382/ENSG00000186298/ENSG00000103197/ENSG00000131791/ENSG00000167193/ENSG00000133703/ENSG00000174775/ENSG00000106617/ENSG00000082701…	RHOQ/MKNK2/SREBF1/G6PC3/PPP1CA/FLOT2/EIF4EBP1/CALM2/PRKAR1B/AKT2/PYGL/AKT1/CALM3/MAP2K2/RPS6KB2/PRKAA1/PIK3CB/PPP1CC/TSC2/PRKAB2/CRK/KRAS/HRAS/PRKAG2/GSK3B/PYGB/PRKAR2A/INPPL1/NRAS/CRKL/MAPK9/IRS2/TRIP10/PRKCI/MAPK1/PRKAR1A/ARAF/RPS6KB1/EIF4E2/PHKB/GYS1/PPP1CB/PTPRF/ELK1	hsa:23433/hsa:2872/hsa:6720/hsa:92579/hsa:5499/hsa:2319/hsa:1978/hsa:805/hsa:5575/hsa:208/hsa:5836/hsa:207/hsa:808/hsa:5605/hsa:6199/hsa:5562/hsa:5291/hsa:5501/hsa:7249/hsa:5565/hsa:1398/hsa:3845/hsa:3265/hsa:51422/hsa:2932/hsa:5834/hsa:5576/hsa:3636/hsa:4893/hsa:1399/hsa:5601/hsa:8660/hsa:9322/hsa:5584/hsa:5594/hsa:5573/hsa:369/hsa:6198/hsa:9470/hsa:5257/hsa:2997/hsa:5500/hsa:5792/hsa:2002	44	23	ENSG00000119729/ENSG00000143933/ENSG00000100504/ENSG00000132356/ENSG00000051382/ENSG00000186298/ENSG00000131791/ENSG00000167193/ENSG00000133703/ENSG00000106617/ENSG00000082701/ENSG00000114302/ENSG00000213281/ENSG00000099942/ENSG00000050748/ENSG00000185950/ENSG00000163558/ENSG00000100030/ENSG00000108946/ENSG00000108443/ENSG00000102893/ENSG00000213639/ENSG00000142949	21	ENSG00000099875/ENSG00000072310/ENSG00000141349/ENSG00000172531/ENSG00000132589/ENSG00000187840/ENSG00000188191/ENSG00000105221/ENSG00000142208/ENSG00000160014/ENSG00000126934/ENSG00000175634/ENSG00000103197/ENSG00000174775/ENSG00000100994/ENSG00000165458/ENSG00000125733/ENSG00000078061/ENSG00000135930/ENSG00000104812/ENSG00000126767
hsa00230	Purine metabolism	53/1573	148/5459	0.036814251	0.277487308	ENSG00000143774/ENSG00000103202/ENSG00000198931/ENSG00000174233/ENSG00000167325/ENSG00000099817/ENSG00000103024/ENSG00000100142/ENSG00000047315/ENSG00000125630/ENSG00000106628/ENSG00000162433/ENSG00000198805/ENSG00000172572/ENSG00000062822/ENSG00000100413/ENSG00000196839/ENSG00000067225/ENSG00000121281/ENSG00000177700/ENSG00000198056/ENSG00000101911/ENSG00000115350/ENSG00000106992/ENSG00000128050…	GUK1/NME4/APRT/ADCY6/RRM1/POLR2E/NME3/POLR2F/POLR2B/POLR1B/POLD2/AK4/PNP/PDE3A/POLD1/POLR3H/ADA/PKM/ADCY7/POLR2L/PRIM1/PRPS2/POLE4/AK1/PAICS/ENTPD6/PPAT/GMPS/POLR2A/DGUOK/PNPT1/RRM2B/NME6/PAPSS1/NT5C3B/CANT1/NME2/GDA/DCK/NT5C/NME7/HDDC3/POLE2/POLR2J/POLE/PAPSS2/NME1/ADK/POLR1C/RRM2/ITPA/POLD4/PDE8A	hsa:2987/hsa:4833/hsa:353/hsa:112/hsa:6240/hsa:5434/hsa:4832/hsa:5435/hsa:5431/hsa:84172/hsa:5425/hsa:205/hsa:4860/hsa:5139/hsa:5424/hsa:171568/hsa:100/hsa:5315/hsa:113/hsa:5441/hsa:5557/hsa:5634/hsa:56655/hsa:203/hsa:10606/hsa:955/hsa:5471/hsa:8833/hsa:5430/hsa:1716/hsa:87178/hsa:50484/hsa:10201/hsa:9061/hsa:115024/hsa:124583/hsa:4831/hsa:9615/hsa:1633/hsa:30833/hsa:29922/hsa:374659/hsa:5427/hsa…	53	21	ENSG00000167325/ENSG00000047315/ENSG00000125630/ENSG00000162433/ENSG00000172572/ENSG00000198056/ENSG00000101911/ENSG00000128050/ENSG00000128059/ENSG00000163655/ENSG00000138035/ENSG00000048392/ENSG00000138801/ENSG00000119125/ENSG00000156136/ENSG00000143156/ENSG00000100479/ENSG00000198682/ENSG00000156110/ENSG00000171848/ENSG00000073417	32	ENSG00000143774/ENSG00000103202/ENSG00000198931/ENSG00000174233/ENSG00000099817/ENSG00000103024/ENSG00000100142/ENSG00000106628/ENSG00000198805/ENSG00000062822/ENSG00000100413/ENSG00000196839/ENSG00000067225/ENSG00000121281/ENSG00000177700/ENSG00000115350/ENSG00000106992/ENSG00000197586/ENSG00000181222/ENSG00000114956/ENSG00000172113/ENSG00000141698/ENSG00000171302/ENSG00000243678/ENSG00000125458…
hsa05134	Legionellosis	19/1573	45/5459	0.036938246	0.277487308	ENSG00000125730/ENSG00000101210/ENSG00000144381/ENSG00000109971/ENSG00000185122/ENSG00000265808/ENSG00000165806/ENSG00000143761/ENSG00000112339/ENSG00000176171/ENSG00000077150/ENSG00000174903/ENSG00000172936/ENSG00000173039/ENSG00000079332/ENSG00000156508/ENSG00000013441/ENSG00000138069/ENSG00000150782	C3/EEF1A2/HSPD1/HSPA8/HSF1/SEC22B/CASP7/ARF1/HBS1L/BNIP3/NFKB2/RAB1B/MYD88/RELA/SAR1A/EEF1A1/CLK1/RAB1A/IL18	hsa:718/hsa:1917/hsa:3329/hsa:3312/hsa:3297/hsa:9554/hsa:840/hsa:375/hsa:10767/hsa:664/hsa:4791/hsa:81876/hsa:4615/hsa:5970/hsa:56681/hsa:1915/hsa:1195/hsa:5861/hsa:3606	19	11	ENSG00000144381/ENSG00000109971/ENSG00000265808/ENSG00000165806/ENSG00000112339/ENSG00000176171/ENSG00000079332/ENSG00000156508/ENSG00000013441/ENSG00000138069/ENSG00000150782	8	ENSG00000125730/ENSG00000101210/ENSG00000185122/ENSG00000143761/ENSG00000077150/ENSG00000174903/ENSG00000172936/ENSG00000173039
hsa05216	Thyroid cancer	15/1573	34/5459	0.040653045	0.288385476	ENSG00000124762/ENSG00000136997/ENSG00000168036/ENSG00000141510/ENSG00000126934/ENSG00000148737/ENSG00000132170/ENSG00000133703/ENSG00000174775/ENSG00000213281/ENSG00000266412/ENSG00000100030/ENSG00000030110/ENSG00000110092/ENSG00000087088	CDKN1A/MYC/CTNNB1/TP53/MAP2K2/TCF7L2/PPARG/KRAS/HRAS/NRAS/NCOA4/MAPK1/BAK1/CCND1/BAX	hsa:1026/hsa:4609/hsa:1499/hsa:7157/hsa:5605/hsa:6934/hsa:5468/hsa:3845/hsa:3265/hsa:4893/hsa:8031/hsa:5594/hsa:578/hsa:595/hsa:581	15	9	ENSG00000136997/ENSG00000168036/ENSG00000148737/ENSG00000132170/ENSG00000133703/ENSG00000213281/ENSG00000266412/ENSG00000100030/ENSG00000110092	6	ENSG00000124762/ENSG00000141510/ENSG00000126934/ENSG00000174775/ENSG00000030110/ENSG00000087088
hsa04660	T cell receptor signaling pathway	28/1573	72/5459	0.041128287	0.288385476	ENSG00000010810/ENSG00000111679/ENSG00000269335/ENSG00000130669/ENSG00000105221/ENSG00000075711/ENSG00000107758/ENSG00000137843/ENSG00000142208/ENSG00000126934/ENSG00000051382/ENSG00000133703/ENSG00000174775/ENSG00000082701/ENSG00000213281/ENSG00000050748/ENSG00000135446/ENSG00000071051/ENSG00000100030/ENSG00000112062/ENSG00000141968/ENSG00000180370/ENSG00000146232/ENSG00000173039/ENSG00000138814…	FYN/PTPN6/IKBKG/PAK4/AKT2/DLG1/PPP3CB/PAK6/AKT1/MAP2K2/PIK3CB/KRAS/HRAS/GSK3B/NRAS/MAPK9/CDK4/NCK2/MAPK1/MAPK14/VAV1/PAK2/NFKBIE/RELA/PPP3CA/MAP3K7/CHUK/MAPK11	hsa:2534/hsa:5777/hsa:8517/hsa:10298/hsa:208/hsa:1739/hsa:5532/hsa:106821730/hsa:207/hsa:5605/hsa:5291/hsa:3845/hsa:3265/hsa:2932/hsa:4893/hsa:5601/hsa:1019/hsa:8440/hsa:5594/hsa:1432/hsa:7409/hsa:5062/hsa:4794/hsa:5970/hsa:5530/hsa:6885/hsa:1147/hsa:5600	28	15	ENSG00000010810/ENSG00000075711/ENSG00000107758/ENSG00000051382/ENSG00000133703/ENSG00000082701/ENSG00000213281/ENSG00000050748/ENSG00000071051/ENSG00000100030/ENSG00000112062/ENSG00000180370/ENSG00000138814/ENSG00000135341/ENSG00000213341	13	ENSG00000111679/ENSG00000269335/ENSG00000130669/ENSG00000105221/ENSG00000137843/ENSG00000142208/ENSG00000126934/ENSG00000174775/ENSG00000135446/ENSG00000141968/ENSG00000146232/ENSG00000173039/ENSG00000185386
hsa00790	Folate biosynthesis	11/1573	23/5459	0.041197925	0.288385476	ENSG00000163295/ENSG00000085662/ENSG00000116096/ENSG00000136877/ENSG00000163286/ENSG00000075643/ENSG00000228716/ENSG00000166228/ENSG00000163283/ENSG00000164172/ENSG00000131979	ALPI/AKR1B1/SPR/FPGS/ALPG/MOCOS/DHFR/PCBD1/ALPP/MOCS2/GCH1	hsa:248/hsa:231/hsa:6697/hsa:2356/hsa:251/hsa:55034/hsa:1719/hsa:5092/hsa:250/hsa:4338/hsa:2643	11	4	ENSG00000075643/ENSG00000228716/ENSG00000164172/ENSG00000131979	7	ENSG00000163295/ENSG00000085662/ENSG00000116096/ENSG00000136877/ENSG00000163286/ENSG00000166228/ENSG00000163283
hsa00531	Glycosaminoglycan degradation	9/1573	18/5459	0.046673215	0.31124507	ENSG00000108784/ENSG00000127415/ENSG00000141012/ENSG00000169919/ENSG00000114378/ENSG00000170266/ENSG00000068001/ENSG00000186792/ENSG00000113273	NAGLU/IDUA/GALNS/GUSB/HYAL1/GLB1/HYAL2/HYAL3/ARSB	hsa:4669/hsa:3425/hsa:2588/hsa:2990/hsa:3373/hsa:2720/hsa:8692/hsa:8372/hsa:411	9	1	ENSG00000113273	8	ENSG00000108784/ENSG00000127415/ENSG00000141012/ENSG00000169919/ENSG00000114378/ENSG00000170266/ENSG00000068001/ENSG00000186792
hsa04144	Endocytosis	74/1573	217/5459	0.04824214	0.31124507	ENSG00000153071/ENSG00000110195/ENSG00000072274/ENSG00000106799/ENSG00000042753/ENSG00000143398/ENSG00000136717/ENSG00000175416/ENSG00000063245/ENSG00000105974/ENSG00000155256/ENSG00000124313/ENSG00000140464/ENSG00000241553/ENSG00000196961/ENSG00000175387/ENSG00000125637/ENSG00000101421/ENSG00000078747/ENSG00000111737/ENSG00000131165/ENSG00000141971/ENSG00000141367/ENSG00000173020/ENSG00000149182…	DAB2/FOLR1/TFRC/TGFBR1/AP2S1/PIP5K1A/BIN1/CLTB/EPN1/CAV1/ZFYVE27/IQSEC2/PML/ARPC4/AP2A1/SMAD2/PSD4/CHMP4B/ITCH/RAB35/CHMP1A/MVB12A/CLTC/GRK2/ARFGAP2/HSPA8/VPS35/RAB4A/RAB11B/DNM2/ARF5/ARFGAP1/PARD3/SNX6/HRAS/KIF5B/SNX5/RAB11A/WASL/VPS25/WASHC5/CYTH2/DNAJC6/HGS/ARF1/ACAP3/PRKCI/GIT1/ARPC5L/SH3GLB2/SNF8/ARPC1A/STAM/CLTA/FGFR3/AGAP3/ARRB2/CHMP6/ARFGEF2/ARFGEF1/ARF3/SPART/EHD2/VPS28/ACAP2/WWP1/RAB11F…	hsa:1601/hsa:2348/hsa:7037/hsa:7046/hsa:1175/hsa:8394/hsa:274/hsa:1212/hsa:29924/hsa:857/hsa:118813/hsa:23096/hsa:5371/hsa:10093/hsa:160/hsa:4087/hsa:23550/hsa:128866/hsa:83737/hsa:11021/hsa:5119/hsa:93343/hsa:1213/hsa:156/hsa:84364/hsa:3312/hsa:55737/hsa:5867/hsa:9230/hsa:1785/hsa:381/hsa:55738/hsa:56288/hsa:58533/hsa:3265/hsa:3799/hsa:27131/hsa:8766/hsa:8976/hsa:84313/hsa:9897/hsa:9266/hsa:9829…	74	29	ENSG00000153071/ENSG00000072274/ENSG00000106799/ENSG00000143398/ENSG00000105974/ENSG00000175387/ENSG00000078747/ENSG00000141367/ENSG00000109971/ENSG00000069329/ENSG00000168118/ENSG00000148498/ENSG00000129515/ENSG00000170759/ENSG00000089006/ENSG00000103769/ENSG00000106299/ENSG00000164961/ENSG00000116675/ENSG00000163558/ENSG00000136738/ENSG00000068078/ENSG00000124198/ENSG00000066777/ENSG00000133104…	45	ENSG00000110195/ENSG00000042753/ENSG00000136717/ENSG00000175416/ENSG00000063245/ENSG00000155256/ENSG00000124313/ENSG00000140464/ENSG00000241553/ENSG00000196961/ENSG00000125637/ENSG00000101421/ENSG00000111737/ENSG00000131165/ENSG00000141971/ENSG00000173020/ENSG00000149182/ENSG00000185236/ENSG00000079805/ENSG00000004059/ENSG00000101199/ENSG00000174775/ENSG00000131475/ENSG00000105443/ENSG00000185359…
hsa05213	Endometrial cancer	22/1573	55/5459	0.048404856	0.31124507	ENSG00000124762/ENSG00000136997/ENSG00000168036/ENSG00000171862/ENSG00000141510/ENSG00000105221/ENSG00000142208/ENSG00000126934/ENSG00000148737/ENSG00000051382/ENSG00000133703/ENSG00000174775/ENSG00000082701/ENSG00000213281/ENSG00000100030/ENSG00000030110/ENSG00000078061/ENSG00000103126/ENSG00000110092/ENSG00000087088/ENSG00000115266/ENSG00000126767	CDKN1A/MYC/CTNNB1/PTEN/TP53/AKT2/AKT1/MAP2K2/TCF7L2/PIK3CB/KRAS/HRAS/GSK3B/NRAS/MAPK1/BAK1/ARAF/AXIN1/CCND1/BAX/APC2/ELK1	hsa:1026/hsa:4609/hsa:1499/hsa:5728/hsa:7157/hsa:208/hsa:207/hsa:5605/hsa:6934/hsa:5291/hsa:3845/hsa:3265/hsa:2932/hsa:4893/hsa:5594/hsa:578/hsa:369/hsa:8312/hsa:595/hsa:581/hsa:10297/hsa:2002	22	10	ENSG00000136997/ENSG00000168036/ENSG00000171862/ENSG00000148737/ENSG00000051382/ENSG00000133703/ENSG00000082701/ENSG00000213281/ENSG00000100030/ENSG00000110092	12	ENSG00000124762/ENSG00000141510/ENSG00000105221/ENSG00000142208/ENSG00000126934/ENSG00000174775/ENSG00000030110/ENSG00000078061/ENSG00000103126/ENSG00000087088/ENSG00000115266/ENSG00000126767
hsa04012	ErbB signaling pathway	30/1573	79/5459	0.048505725	0.31124507	ENSG00000124762/ENSG00000136997/ENSG00000187840/ENSG00000130669/ENSG00000105221/ENSG00000137843/ENSG00000142208/ENSG00000126934/ENSG00000175634/ENSG00000051382/ENSG00000167193/ENSG00000133703/ENSG00000174775/ENSG00000082701/ENSG00000213281/ENSG00000143322/ENSG00000099942/ENSG00000050748/ENSG00000163235/ENSG00000071051/ENSG00000100030/ENSG00000078061/ENSG00000180370/ENSG00000169398/ENSG00000108443…	CDKN1A/MYC/EIF4EBP1/PAK4/AKT2/PAK6/AKT1/MAP2K2/RPS6KB2/PIK3CB/CRK/KRAS/HRAS/GSK3B/NRAS/ABL2/CRKL/MAPK9/TGFA/NCK2/MAPK1/ARAF/PAK2/PTK2/RPS6KB1/ERBB3/STAT5A/NRG1/ABL1/ELK1	hsa:1026/hsa:4609/hsa:1978/hsa:10298/hsa:208/hsa:106821730/hsa:207/hsa:5605/hsa:6199/hsa:5291/hsa:1398/hsa:3845/hsa:3265/hsa:2932/hsa:4893/hsa:27/hsa:1399/hsa:5601/hsa:7039/hsa:8440/hsa:5594/hsa:369/hsa:5062/hsa:5747/hsa:6198/hsa:2065/hsa:6776/hsa:3084/hsa:25/hsa:2002	30	16	ENSG00000136997/ENSG00000051382/ENSG00000167193/ENSG00000133703/ENSG00000082701/ENSG00000213281/ENSG00000143322/ENSG00000099942/ENSG00000050748/ENSG00000163235/ENSG00000071051/ENSG00000100030/ENSG00000180370/ENSG00000169398/ENSG00000108443/ENSG00000157168	14	ENSG00000124762/ENSG00000187840/ENSG00000130669/ENSG00000105221/ENSG00000137843/ENSG00000142208/ENSG00000126934/ENSG00000175634/ENSG00000174775/ENSG00000078061/ENSG00000065361/ENSG00000126561/ENSG00000097007/ENSG00000126767
