# Supplementary material for: SPOP regulates the expression profiles and alternative splicing events in human hepatocytes
Source: Open Life Sci. 2023 Oct 24;18(1):20220755. doi: 10.1515/biol-2022-0755 (PMC10628592; doi:10.1515/biol-2022-0755)
Supplement: Supplementary Table S5 [file Supplementary-Table-S5.xls]

Table S5: The enrichment analysis results of DEGs according to DisGeNET
DisGeNETID	Description	GeneRatio	BgRatio	pvalue	padj	geneID	geneName	Count	Up	Up_Gene_names	Down	Down_Gene_names
C0338106	Adenocarcinoma of colon	80/2958	190/11259	1.31E-06	0.006039924	ENSG00000124762/ENSG00000164136/ENSG00000077942/ENSG00000066926/ENSG00000143384/ENSG00000106799/ENSG00000105329/ENSG00000085662/ENSG00000126432/ENSG00000078808/ENSG00000136997/ENSG00000196154/ENSG00000011422/ENSG00000172270/ENSG00000069482/ENSG00000116016/ENSG00000165795/ENSG00000198938/ENSG00000163347/ENSG00000105974/ENSG00000181885/ENSG00000198959/ENSG00000187840/ENSG00000149418/ENSG00000125257…	CDKN1A/IL15/FBLN1/FECH/MCL1/TGFBR1/TGFB1/AKR1B1/PRDX5/SDF4/MYC/S100A4/PLAUR/BSG/GAL/EPAS1/NDRG2/COX3/CLDN1/CAV1/CLDN7/TGM2/EIF4EBP1/ST14/ABCC4/ANXA1/PTEN/YWHAZ/TP53/PML/PTK6/F2R/SLC12A9/JUNB/PUF60/JUND/LGALS3/PIK3CB/PPARG/TPT1/RALY/GSN/KRAS/GSK3B/SMAD4/FOXN1/SENP3/CKMT1B/VEGFA/SPHK1/SEPT9/TGFA/PNPT1/CSE1L/PCNA/SLC2A1/RRM2B/BCS1L/SLC16A3/MAPK1/CCNA2/ARSA/MSH6/PPM1H/MDM4/CCNC/CCND1/FSCN1/PLK1/BBS2/…	80	37	ENSG00000164136/ENSG00000066926/ENSG00000143384/ENSG00000106799/ENSG00000136997/ENSG00000116016/ENSG00000198938/ENSG00000163347/ENSG00000105974/ENSG00000125257/ENSG00000135046/ENSG00000171862/ENSG00000164924/ENSG00000181104/ENSG00000051382/ENSG00000132170/ENSG00000133112/ENSG00000133703/ENSG00000082701/ENSG00000141646/ENSG00000163235/ENSG00000138035/ENSG00000124207/ENSG00000132646/ENSG00000048392…	43	ENSG00000124762/ENSG00000077942/ENSG00000105329/ENSG00000085662/ENSG00000126432/ENSG00000078808/ENSG00000196154/ENSG00000011422/ENSG00000172270/ENSG00000069482/ENSG00000165795/ENSG00000181885/ENSG00000198959/ENSG00000187840/ENSG00000149418/ENSG00000141510/ENSG00000140464/ENSG00000101213/ENSG00000146828/ENSG00000171223/ENSG00000179950/ENSG00000130522/ENSG00000131981/ENSG00000125970/ENSG00000148180…
C0027626	Neoplasm Invasiveness	65/2958	152/11259	6.80E-06	0.011688729	ENSG00000271503/ENSG00000161638/ENSG00000085117/ENSG00000171345/ENSG00000106799/ENSG00000105329/ENSG00000115414/ENSG00000102265/ENSG00000196154/ENSG00000100234/ENSG00000011422/ENSG00000172270/ENSG00000149925/ENSG00000050820/ENSG00000166311/ENSG00000168036/ENSG00000135046/ENSG00000171862/ENSG00000141510/ENSG00000105976/ENSG00000177189/ENSG00000179218/ENSG00000125148/ENSG00000147889/ENSG00000137642…	CCL5/ITGA5/CD82/KRT19/TGFBR1/TGFB1/FN1/TIMP1/S100A4/TIMP3/PLAUR/BSG/ALDOA/BCAR1/SMPD1/CTNNB1/ANXA1/PTEN/TP53/MET/RPS6KA3/CALR/MT2A/CDKN2A/SORL1/TKT/SLC39A10/SET/NUAK1/HMOX1/ADAMTS1/KRT7/CFL1/PKM/ENO1/KRAS/XRCC3/CTSD/CTSB/DLX4/ETS1/VEGFA/NRAS/PRDX2/RPSA/CALU/LDHB/MAPK1/UBQLN1/MALAT1/IREB2/PTK2/FGFR3/MYD88/RELA/MGAT5B/NME1/CD83/DMD/EEF2/CTSS/CYP1A1/NRG1/CD24/CAT	65	27	ENSG00000106799/ENSG00000168036/ENSG00000135046/ENSG00000171862/ENSG00000105976/ENSG00000177189/ENSG00000137642/ENSG00000196950/ENSG00000119335/ENSG00000074590/ENSG00000154734/ENSG00000133703/ENSG00000134954/ENSG00000213281/ENSG00000128595/ENSG00000111716/ENSG00000100030/ENSG00000135018/ENSG00000251562/ENSG00000136381/ENSG00000169398/ENSG00000068078/ENSG00000112149/ENSG00000198947/ENSG00000157168…	38	ENSG00000271503/ENSG00000161638/ENSG00000085117/ENSG00000171345/ENSG00000105329/ENSG00000115414/ENSG00000102265/ENSG00000196154/ENSG00000100234/ENSG00000011422/ENSG00000172270/ENSG00000149925/ENSG00000050820/ENSG00000166311/ENSG00000141510/ENSG00000179218/ENSG00000125148/ENSG00000147889/ENSG00000163931/ENSG00000100292/ENSG00000135480/ENSG00000172757/ENSG00000067225/ENSG00000074800/ENSG00000126215…
C0553694	Oropharyngeal disorders	26/2958	45/11259	7.60E-06	0.011688729	ENSG00000124107/ENSG00000135940/ENSG00000196923/ENSG00000172270/ENSG00000106268/ENSG00000050820/ENSG00000171862/ENSG00000144381/ENSG00000141510/ENSG00000157106/ENSG00000147889/ENSG00000067082/ENSG00000142208/ENSG00000171223/ENSG00000130522/ENSG00000132170/ENSG00000162337/ENSG00000099917/ENSG00000096696/ENSG00000163235/ENSG00000124207/ENSG00000132646/ENSG00000117394/ENSG00000110092/ENSG00000129559…	SLPI/COX5B/PDLIM7/BSG/NUDT1/BCAR1/PTEN/HSPD1/TP53/SMG1/CDKN2A/KLF6/AKT1/JUNB/JUND/PPARG/LRP5/MED15/DSP/TGFA/CSE1L/PCNA/SLC2A1/CCND1/NEDD8/NAE1	26	10	ENSG00000171862/ENSG00000144381/ENSG00000157106/ENSG00000067082/ENSG00000132170/ENSG00000163235/ENSG00000124207/ENSG00000132646/ENSG00000110092/ENSG00000159593	16	ENSG00000124107/ENSG00000135940/ENSG00000196923/ENSG00000172270/ENSG00000106268/ENSG00000050820/ENSG00000141510/ENSG00000147889/ENSG00000142208/ENSG00000171223/ENSG00000130522/ENSG00000162337/ENSG00000099917/ENSG00000096696/ENSG00000117394/ENSG00000129559
C0023264	Leigh Disease	41/2958	85/11259	1.09E-05	0.012580993	ENSG00000198431/ENSG00000109072/ENSG00000198899/ENSG00000198763/ENSG00000110717/ENSG00000127884/ENSG00000198804/ENSG00000213619/ENSG00000164951/ENSG00000115286/ENSG00000163931/ENSG00000198888/ENSG00000198886/ENSG00000167792/ENSG00000111676/ENSG00000168827/ENSG00000138095/ENSG00000140521/ENSG00000105953/ENSG00000100416/ENSG00000131495/ENSG00000186010/ENSG00000205138/ENSG00000164494/ENSG00000176340…	TXNRD1/VTN/ATP6/ND2/NDUFS8/ECHS1/COX1/NDUFS3/PDP1/NDUFS7/TKT/ND1/ND4/NDUFV1/ATN1/GFM1/LRPPRC/POLG/OGDH/TRMU/NDUFA2/NDUFA13/SDHAF1/PDSS2/COX8A/CPOX/ND6/COX5A/BCS1L/NDUFS2/MSH6/GTPBP3/FARP2/WDTC1/NDUFA4/ND3/NF1/NDUFA1/DLD/MTO1/IARS2	41	19	ENSG00000198431/ENSG00000198899/ENSG00000198763/ENSG00000198804/ENSG00000164951/ENSG00000198888/ENSG00000198886/ENSG00000168827/ENSG00000138095/ENSG00000164494/ENSG00000080819/ENSG00000198695/ENSG00000116062/ENSG00000006607/ENSG00000198840/ENSG00000196712/ENSG00000091140/ENSG00000135297/ENSG00000067704	22	ENSG00000109072/ENSG00000110717/ENSG00000127884/ENSG00000213619/ENSG00000115286/ENSG00000163931/ENSG00000167792/ENSG00000111676/ENSG00000140521/ENSG00000105953/ENSG00000100416/ENSG00000131495/ENSG00000186010/ENSG00000205138/ENSG00000176340/ENSG00000178741/ENSG00000074582/ENSG00000158864/ENSG00000130299/ENSG00000142784/ENSG00000189043/ENSG00000125356
C0205698	Undifferentiated carcinoma	35/2958	72/11259	3.84E-05	0.031284363	ENSG00000165272/ENSG00000124762/ENSG00000185499/ENSG00000176046/ENSG00000109072/ENSG00000115414/ENSG00000196923/ENSG00000102119/ENSG00000168036/ENSG00000126453/ENSG00000171862/ENSG00000141510/ENSG00000184058/ENSG00000147889/ENSG00000146828/ENSG00000102962/ENSG00000160789/ENSG00000132170/ENSG00000123146/ENSG00000198712/ENSG00000111640/ENSG00000133703/ENSG00000105568/ENSG00000102854/ENSG00000112715…	AQP3/CDKN1A/MUC1/NUPR1/VTN/FN1/PDLIM7/EMD/CTNNB1/BCL2L12/PTEN/TP53/TBX1/CDKN2A/SLC12A9/CCL22/LMNA/PPARG/ADGRE5/COX2/GAPDH/KRAS/PPP2R1A/MSLN/VEGFA/NRAS/NCOA4/PTCH1/PCNA/CCND1/RELA/HHEX/WNK1/FBN2/IL18	35	14	ENSG00000168036/ENSG00000171862/ENSG00000132170/ENSG00000198712/ENSG00000133703/ENSG00000213281/ENSG00000266412/ENSG00000185920/ENSG00000132646/ENSG00000110092/ENSG00000152804/ENSG00000060237/ENSG00000138829/ENSG00000150782	21	ENSG00000165272/ENSG00000124762/ENSG00000185499/ENSG00000176046/ENSG00000109072/ENSG00000115414/ENSG00000196923/ENSG00000102119/ENSG00000126453/ENSG00000141510/ENSG00000184058/ENSG00000147889/ENSG00000146828/ENSG00000102962/ENSG00000160789/ENSG00000123146/ENSG00000111640/ENSG00000105568/ENSG00000102854/ENSG00000112715/ENSG00000173039
C0003504	Aortic Valve Insufficiency	77/2958	196/11259	4.07E-05	0.031284363	ENSG00000271503/ENSG00000185499/ENSG00000163430/ENSG00000072310/ENSG00000125520/ENSG00000145604/ENSG00000118523/ENSG00000143384/ENSG00000106799/ENSG00000187079/ENSG00000106211/ENSG00000105329/ENSG00000115414/ENSG00000136997/ENSG00000102265/ENSG00000071553/ENSG00000165795/ENSG00000105974/ENSG00000127415/ENSG00000171862/ENSG00000141510/ENSG00000105976/ENSG00000164885/ENSG00000119383/ENSG00000142208…	CCL5/MUC1/FSTL1/SREBF1/SLC2A4RG/SKP2/CTGF/MCL1/TGFBR1/TEAD1/HSPB1/TGFB1/FN1/MYC/TIMP1/ATP6AP1/NDRG2/CAV1/IDUA/PTEN/TP53/MET/CDK5/PTPA/AKT1/JUNB/GRK2/AGO2/JUND/PELP1/CSK/PIK3CB/PINK1/PPARG/GSTK1/HSP90AA1/RGS2/PIAS4/TNFRSF12A/DKK3/HN1/VEGFA/PRDX2/FOXC1/CRKL/PCNA/MYBBP1A/CNP/COL1A1/MSH6/PSAT1/NCOA3/TM4SF1/FKBP4/SRA1/CCND1/TNFRSF11A/ARHGDIA/SGTA/PMEPA1/STAT5A/NDRG1/CCNG1/TAB2/CHKA/AMH/HOXC10/UXT/ZBTB…	77	34	ENSG00000163430/ENSG00000145604/ENSG00000118523/ENSG00000143384/ENSG00000106799/ENSG00000187079/ENSG00000136997/ENSG00000105974/ENSG00000171862/ENSG00000105976/ENSG00000123908/ENSG00000051382/ENSG00000132170/ENSG00000080824/ENSG00000116741/ENSG00000050165/ENSG00000054598/ENSG00000099942/ENSG00000132646/ENSG00000116062/ENSG00000135069/ENSG00000124151/ENSG00000169908/ENSG00000110092/ENSG00000124225…	43	ENSG00000271503/ENSG00000185499/ENSG00000072310/ENSG00000125520/ENSG00000106211/ENSG00000105329/ENSG00000115414/ENSG00000102265/ENSG00000071553/ENSG00000165795/ENSG00000127415/ENSG00000141510/ENSG00000164885/ENSG00000119383/ENSG00000142208/ENSG00000171223/ENSG00000173020/ENSG00000130522/ENSG00000141456/ENSG00000103653/ENSG00000158828/ENSG00000197448/ENSG00000105229/ENSG00000006327/ENSG00000189159…
C0346300	Pituitary carcinoma	13/2958	18/11259	5.96E-05	0.035548205	ENSG00000143774/ENSG00000185043/ENSG00000171862/ENSG00000141510/ENSG00000110711/ENSG00000170430/ENSG00000133895/ENSG00000185359/ENSG00000135446/ENSG00000106829/ENSG00000116062/ENSG00000110092/ENSG00000239672	GUK1/CIB1/PTEN/TP53/AIP/MGMT/MEN1/HGS/CDK4/TLE4/MSH6/CCND1/NME1	13	4	ENSG00000171862/ENSG00000106829/ENSG00000116062/ENSG00000110092	9	ENSG00000143774/ENSG00000185043/ENSG00000141510/ENSG00000110711/ENSG00000170430/ENSG00000133895/ENSG00000185359/ENSG00000135446/ENSG00000239672
C2751582	Mitochondrial respiratory chain defects	Nov-58	14/11259	6.50E-05	0.035548205	ENSG00000198899/ENSG00000198763/ENSG00000212907/ENSG00000198938/ENSG00000198727/ENSG00000198804/ENSG00000198888/ENSG00000198886/ENSG00000100416/ENSG00000198695/ENSG00000138078	ATP6/ND2/ND4L/COX3/CYTB/COX1/ND1/ND4/TRMU/ND6/PREPL	11	10	ENSG00000198899/ENSG00000198763/ENSG00000212907/ENSG00000198938/ENSG00000198727/ENSG00000198804/ENSG00000198888/ENSG00000198886/ENSG00000198695/ENSG00000138078	1	ENSG00000100416
C0546837	Malignant neoplasm of esophagus	163/2958	479/11259	7.35E-05	0.035548205	ENSG00000146674/ENSG00000124762/ENSG00000185499/ENSG00000172667/ENSG00000198431/ENSG00000085117/ENSG00000115758/ENSG00000013364/ENSG00000142227/ENSG00000137693/ENSG00000118898/ENSG00000074842/ENSG00000153071/ENSG00000145604/ENSG00000172216/ENSG00000186832/ENSG00000118523/ENSG00000106799/ENSG00000126456/ENSG00000126602/ENSG00000106211/ENSG00000105329/ENSG00000028137/ENSG00000198763/ENSG00000134480…	IGFBP3/CDKN1A/MUC1/ZMAT3/TXNRD1/CD82/ODC1/MVP/EMP3/YAP1/PPL/MYDGF/DAB2/SKP2/CEBPB/KRT16/CTGF/TGFBR1/IRF3/TRAP1/HSPB1/TGFB1/TNFRSF1B/ND2/CCNH/FN1/PRDX5/TARBP2/MYC/LLGL2/S100A4/TIMP3/POLR2E/DKK1/LY6K/VAMP8/PIN1/MAP3K11/BSG/TPM2/CDC34/CDC25B/EIF4EBP1/NR1H2/CTNNB1/ANXA1/PTEN/COMT/TP53/CKAP4/MET/AKT2/CDCP1/S100A14/CALR/FZD2/CTSL/MTRR/SMG1/CDKN2A/USP7/FBXL19/AKT1/SMAD2/SLC12A9/HOXA13/PNP/PUF60/AGO2/MCM…	163	71	ENSG00000146674/ENSG00000172667/ENSG00000198431/ENSG00000115758/ENSG00000137693/ENSG00000153071/ENSG00000145604/ENSG00000118523/ENSG00000106799/ENSG00000198763/ENSG00000134480/ENSG00000136997/ENSG00000107984/ENSG00000168036/ENSG00000135046/ENSG00000171862/ENSG00000105976/ENSG00000124275/ENSG00000157106/ENSG00000187555/ENSG00000175387/ENSG00000106031/ENSG00000123908/ENSG00000119335/ENSG00000051382…	92	ENSG00000124762/ENSG00000185499/ENSG00000085117/ENSG00000013364/ENSG00000142227/ENSG00000118898/ENSG00000074842/ENSG00000172216/ENSG00000186832/ENSG00000126456/ENSG00000126602/ENSG00000106211/ENSG00000105329/ENSG00000028137/ENSG00000115414/ENSG00000126432/ENSG00000139546/ENSG00000073350/ENSG00000196154/ENSG00000100234/ENSG00000099817/ENSG00000160886/ENSG00000118640/ENSG00000127445/ENSG00000173327…
C0023487	Acute Promyelocytic Leukemia	128/2958	364/11259	8.71E-05	0.035548205	ENSG00000271503/ENSG00000187608/ENSG00000146674/ENSG00000124762/ENSG00000198431/ENSG00000115758/ENSG00000137801/ENSG00000173530/ENSG00000145604/ENSG00000172216/ENSG00000185043/ENSG00000143384/ENSG00000072274/ENSG00000198931/ENSG00000122862/ENSG00000105329/ENSG00000126432/ENSG00000136997/ENSG00000245532/ENSG00000102265/ENSG00000107984/ENSG00000101210/ENSG00000127445/ENSG00000184979/ENSG00000126351…	CCL5/ISG15/IGFBP3/CDKN1A/TXNRD1/ODC1/THBS1/TNFRSF10D/SKP2/CEBPB/CIB1/MCL1/TFRC/APRT/SRGN/TGFB1/PRDX5/MYC/NEAT1/TIMP1/DKK1/EEF1A2/PIN1/USP18/THRA/RNPEP/COX1/TGM2/ARID3A/EBP/EIF4EBP1/BCAR1/SMPD1/BMP6/ANXA1/TP53/KLF5/MPST/PML/CDKN2A/NCOR2/PTPA/AKT1/SMAD2/F3/LGALS1/ME2/WDR34/MRPL28/SLC12A9/XAB2/LTBR/PNPLA2/RMDN3/SET/MBD3/POLD1/LGALS3/PIK3CB/PPARG/PIR/TNFAIP2/GSTK1/IRF1/ATN1/SF3B1/ARSD/LAMP1/GSK3B/TBL…	128	58	ENSG00000146674/ENSG00000198431/ENSG00000115758/ENSG00000137801/ENSG00000173530/ENSG00000145604/ENSG00000143384/ENSG00000072274/ENSG00000136997/ENSG00000245532/ENSG00000107984/ENSG00000198804/ENSG00000153162/ENSG00000135046/ENSG00000102554/ENSG00000175387/ENSG00000117525/ENSG00000082212/ENSG00000119335/ENSG00000051382/ENSG00000132170/ENSG00000087842/ENSG00000115524/ENSG00000082701/ENSG00000177565…	70	ENSG00000271503/ENSG00000187608/ENSG00000124762/ENSG00000172216/ENSG00000185043/ENSG00000198931/ENSG00000122862/ENSG00000105329/ENSG00000126432/ENSG00000102265/ENSG00000101210/ENSG00000127445/ENSG00000184979/ENSG00000126351/ENSG00000176393/ENSG00000198959/ENSG00000116017/ENSG00000147155/ENSG00000187840/ENSG00000050820/ENSG00000166311/ENSG00000141510/ENSG00000128309/ENSG00000140464/ENSG00000147889…
C0278488	Carcinoma breast stage IV	106/2958	293/11259	9.88E-05	0.035548205	ENSG00000185499/ENSG00000085117/ENSG00000171345/ENSG00000169604/ENSG00000137693/ENSG00000103152/ENSG00000172216/ENSG00000186832/ENSG00000142871/ENSG00000106211/ENSG00000166888/ENSG00000105329/ENSG00000115414/ENSG00000136997/ENSG00000102265/ENSG00000100234/ENSG00000167325/ENSG00000205220/ENSG00000130303/ENSG00000143369/ENSG00000109332/ENSG00000095752/ENSG00000172270/ENSG00000140416/ENSG00000198959…	MUC1/CD82/KRT19/ANTXR1/YAP1/MPG/CEBPB/KRT16/CYR61/HSPB1/STAT6/TGFB1/FN1/MYC/TIMP1/TIMP3/RRM1/PSMB10/BST2/ECM1/UBE2D3/IL11/BSG/TPM1/TGM2/CSPG4/BCAR1/PTEN/TP53/MET/RPS6KA3/PRKCDBP/FOXM1/SMG1/CDKN2A/AKT1/SMAD2/TMEM173/ITCH/CEBPD/BRMS1/SLC39A10/PTPN9/POLD1/PGP/PIK3CB/RHOBTB2/GSTK1/POLDIP2/COX2/PEBP1/HSP90AA1/SLC9A1/CRK/XRCC3/CTSB/HMGA1/ADRM1/BMP2/ENG/HN1/AHSA1/VEGFA/PRDX2/NECTIN4/TRPM7/MAPT/CDK4/CD27…	106	41	ENSG00000169604/ENSG00000137693/ENSG00000142871/ENSG00000136997/ENSG00000167325/ENSG00000109332/ENSG00000095752/ENSG00000140416/ENSG00000171862/ENSG00000105976/ENSG00000177189/ENSG00000157106/ENSG00000175387/ENSG00000078747/ENSG00000196950/ENSG00000169410/ENSG00000051382/ENSG00000198712/ENSG00000080824/ENSG00000167193/ENSG00000125845/ENSG00000092439/ENSG00000186868/ENSG00000132646/ENSG00000171109…	65	ENSG00000185499/ENSG00000085117/ENSG00000171345/ENSG00000103152/ENSG00000172216/ENSG00000186832/ENSG00000106211/ENSG00000166888/ENSG00000105329/ENSG00000115414/ENSG00000102265/ENSG00000100234/ENSG00000205220/ENSG00000130303/ENSG00000143369/ENSG00000172270/ENSG00000198959/ENSG00000173546/ENSG00000050820/ENSG00000141510/ENSG00000170955/ENSG00000111206/ENSG00000147889/ENSG00000142208/ENSG00000184584…
C0276275	Disease due to Parvoviridae	18/2958	30/11259	9.91E-05	0.035548205	ENSG00000105329/ENSG00000116679/ENSG00000164924/ENSG00000141510/ENSG00000140464/ENSG00000184432/ENSG00000131981/ENSG00000113384/ENSG00000004142/ENSG00000167193/ENSG00000141646/ENSG00000100591/ENSG00000176340/ENSG00000132646/ENSG00000100030/ENSG00000112062/ENSG00000188486/ENSG00000130066	TGFB1/IVNS1ABP/YWHAZ/TP53/PML/COPB2/LGALS3/GOLPH3/POLDIP2/CRK/SMAD4/AHSA1/COX8A/PCNA/MAPK1/MAPK14/H2AFX/SAT1	18	10	ENSG00000116679/ENSG00000164924/ENSG00000184432/ENSG00000113384/ENSG00000167193/ENSG00000141646/ENSG00000132646/ENSG00000100030/ENSG00000112062/ENSG00000130066	8	ENSG00000105329/ENSG00000141510/ENSG00000140464/ENSG00000131981/ENSG00000004142/ENSG00000100591/ENSG00000176340/ENSG00000188486
C0268621	Hepatic methionine adenosyltransferase deficiency	39/2958	86/11259	0.000100223	0.035548205	ENSG00000166145/ENSG00000085117/ENSG00000167642/ENSG00000142871/ENSG00000105329/ENSG00000134480/ENSG00000168906/ENSG00000102265/ENSG00000116649/ENSG00000105974/ENSG00000149418/ENSG00000171862/ENSG00000093010/ENSG00000141510/ENSG00000105976/ENSG00000101213/ENSG00000124275/ENSG00000177697/ENSG00000147889/ENSG00000142208/ENSG00000051382/ENSG00000162337/ENSG00000198712/ENSG00000004864/ENSG00000182963…	SPINT1/CD82/SPINT2/CYR61/TGFB1/CCNH/MAT2A/TIMP1/SRM/CAV1/ST14/PTEN/COMT/TP53/MET/PTK6/MTRR/CD151/CDKN2A/AKT1/PIK3CB/LRP5/COX2/SLC25A13/GJC1/ENG/LFNG/VEGFA/TGFA/AHCY/CSE1L/ACAT1/ALG1/TNFRSF11A/SDC1/ADK/CDH2/CD24/DLD	39	18	ENSG00000142871/ENSG00000134480/ENSG00000168906/ENSG00000105974/ENSG00000171862/ENSG00000105976/ENSG00000124275/ENSG00000051382/ENSG00000198712/ENSG00000004864/ENSG00000182963/ENSG00000163235/ENSG00000124207/ENSG00000075239/ENSG00000156110/ENSG00000170558/ENSG00000272398/ENSG00000091140	21	ENSG00000166145/ENSG00000085117/ENSG00000167642/ENSG00000105329/ENSG00000102265/ENSG00000116649/ENSG00000149418/ENSG00000093010/ENSG00000141510/ENSG00000101213/ENSG00000177697/ENSG00000147889/ENSG00000142208/ENSG00000162337/ENSG00000106991/ENSG00000106003/ENSG00000112715/ENSG00000101444/ENSG00000033011/ENSG00000141655/ENSG00000115884
C0041234	Chagas Disease	45/2958	104/11259	0.000121412	0.039987754	ENSG00000271503/ENSG00000172183/ENSG00000115758/ENSG00000137801/ENSG00000177548/ENSG00000164136/ENSG00000105329/ENSG00000028137/ENSG00000111669/ENSG00000198727/ENSG00000198804/ENSG00000166224/ENSG00000166311/ENSG00000169188/ENSG00000144381/ENSG00000141510/ENSG00000179218/ENSG00000135047/ENSG00000147889/ENSG00000198886/ENSG00000051382/ENSG00000132170/ENSG00000067182/ENSG00000198712/ENSG00000080824…	CCL5/ISG20/ODC1/THBS1/RABEP2/IL15/TGFB1/TNFRSF1B/TPI1/CYTB/COX1/SGPL1/SMPD1/APEX2/HSPD1/TP53/CALR/CTSL/CDKN2A/ND4/PIK3CB/PPARG/TNFRSF1A/COX2/HSP90AA1/TCP1/CTSB/DDX39A/RAB11A/KRT18/IFIH1/NOL3/DHFR/MYD88/KRT8/CCND1/PPARGC1B/RARRES3/TICAM1/WDTC1/CD83/ALPP/SLC3A2/HSPA14/IL18	45	20	ENSG00000115758/ENSG00000137801/ENSG00000164136/ENSG00000198727/ENSG00000198804/ENSG00000166224/ENSG00000144381/ENSG00000198886/ENSG00000051382/ENSG00000132170/ENSG00000198712/ENSG00000080824/ENSG00000120438/ENSG00000103769/ENSG00000228716/ENSG00000110092/ENSG00000155846/ENSG00000112149/ENSG00000187522/ENSG00000150782	25	ENSG00000271503/ENSG00000172183/ENSG00000177548/ENSG00000105329/ENSG00000028137/ENSG00000111669/ENSG00000166311/ENSG00000169188/ENSG00000141510/ENSG00000179218/ENSG00000135047/ENSG00000147889/ENSG00000067182/ENSG00000164733/ENSG00000123136/ENSG00000111057/ENSG00000115267/ENSG00000140939/ENSG00000172936/ENSG00000170421/ENSG00000133321/ENSG00000127666/ENSG00000142784/ENSG00000163283/ENSG00000168003
C0278484	Malignant neoplasm of colon stage IV	24/2958	46/11259	0.000157035	0.042517399	ENSG00000077942/ENSG00000176907/ENSG00000105974/ENSG00000166311/ENSG00000141510/ENSG00000142208/ENSG00000131981/ENSG00000198712/ENSG00000080824/ENSG00000133703/ENSG00000137309/ENSG00000079616/ENSG00000112715/ENSG00000149091/ENSG00000132646/ENSG00000105281/ENSG00000110092/ENSG00000088325/ENSG00000075618/ENSG00000124225/ENSG00000104419/ENSG00000239672/ENSG00000120708/ENSG00000101412	FBLN1/C8orf4/CAV1/SMPD1/TP53/AKT1/LGALS3/COX2/HSP90AA1/KRAS/HMGA1/KIF22/VEGFA/DGKZ/PCNA/SLC1A5/CCND1/TPX2/FSCN1/PMEPA1/NDRG1/NME1/TGFBI/E2F1	24	10	ENSG00000176907/ENSG00000105974/ENSG00000198712/ENSG00000080824/ENSG00000133703/ENSG00000132646/ENSG00000110092/ENSG00000088325/ENSG00000124225/ENSG00000104419	14	ENSG00000077942/ENSG00000166311/ENSG00000141510/ENSG00000142208/ENSG00000131981/ENSG00000137309/ENSG00000079616/ENSG00000112715/ENSG00000149091/ENSG00000105281/ENSG00000075618/ENSG00000239672/ENSG00000120708/ENSG00000101412
C0154835	Retinal telangiectasia	Sep-58	11/11259	0.000189947	0.042517399	ENSG00000198899/ENSG00000198763/ENSG00000212907/ENSG00000198938/ENSG00000198727/ENSG00000198804/ENSG00000198888/ENSG00000198886/ENSG00000198695	ATP6/ND2/ND4L/COX3/CYTB/COX1/ND1/ND4/ND6	9	9	ENSG00000198899/ENSG00000198763/ENSG00000212907/ENSG00000198938/ENSG00000198727/ENSG00000198804/ENSG00000198888/ENSG00000198886/ENSG00000198695	0
C0271196	Scotoma, Centrocecal	Sep-58	11/11259	0.000189947	0.042517399	ENSG00000198899/ENSG00000198763/ENSG00000212907/ENSG00000198938/ENSG00000198727/ENSG00000198804/ENSG00000198888/ENSG00000198886/ENSG00000198695	ATP6/ND2/ND4L/COX3/CYTB/COX1/ND1/ND4/ND6	9	9	ENSG00000198899/ENSG00000198763/ENSG00000212907/ENSG00000198938/ENSG00000198727/ENSG00000198804/ENSG00000198888/ENSG00000198886/ENSG00000198695	0
C1853141	Slow decrease in visual acuity	Oct-58	13/11259	0.00019632	0.042517399	ENSG00000198899/ENSG00000198763/ENSG00000212907/ENSG00000198938/ENSG00000198727/ENSG00000198804/ENSG00000168036/ENSG00000198888/ENSG00000198886/ENSG00000198695	ATP6/ND2/ND4L/COX3/CYTB/COX1/CTNNB1/ND1/ND4/ND6	10	10	ENSG00000198899/ENSG00000198763/ENSG00000212907/ENSG00000198938/ENSG00000198727/ENSG00000198804/ENSG00000168036/ENSG00000198888/ENSG00000198886/ENSG00000198695	0
C3278981	Decreased visual acuity, slowly progressive	Oct-58	13/11259	0.00019632	0.042517399	ENSG00000198899/ENSG00000198763/ENSG00000212907/ENSG00000198938/ENSG00000198727/ENSG00000198804/ENSG00000168036/ENSG00000198888/ENSG00000198886/ENSG00000198695	ATP6/ND2/ND4L/COX3/CYTB/COX1/CTNNB1/ND1/ND4/ND6	10	10	ENSG00000198899/ENSG00000198763/ENSG00000212907/ENSG00000198938/ENSG00000198727/ENSG00000198804/ENSG00000168036/ENSG00000198888/ENSG00000198886/ENSG00000198695	0
C1845112	Hyperkyphosis	43/2958	100/11259	0.000201558	0.042517399	ENSG00000166794/ENSG00000006016/ENSG00000111799/ENSG00000142156/ENSG00000185624/ENSG00000106665/ENSG00000111669/ENSG00000136717/ENSG00000022267/ENSG00000147155/ENSG00000168993/ENSG00000127415/ENSG00000171862/ENSG00000177189/ENSG00000038002/ENSG00000142208/ENSG00000141012/ENSG00000062822/ENSG00000160789/ENSG00000083444/ENSG00000110711/ENSG00000106683/ENSG00000170266/ENSG00000125835/ENSG00000147383…	PPIB/CRLF1/COL12A1/COL6A1/P4HB/CLIP2/TPI1/BIN1/FHL1/EBP/CPLX1/IDUA/PTEN/RPS6KA3/AGA/AKT1/GALNS/POLD1/LMNA/PLOD1/AIP/LIMK1/GLB1/SNRPB/NSDHL/SETD5/WASHC5/KIF22/LFNG/SLC26A2/PTCH1/CLCF1/COL1A1/PRKAR1A/DYM/FGFR3/SEC24D/UBA1/ROR2/RAB3GAP1/HSPG2/ERCC8/CTBP1	43	15	ENSG00000111799/ENSG00000022267/ENSG00000171862/ENSG00000177189/ENSG00000038002/ENSG00000168137/ENSG00000164961/ENSG00000155850/ENSG00000185920/ENSG00000108946/ENSG00000141627/ENSG00000068078/ENSG00000150961/ENSG00000115839/ENSG00000049167	28	ENSG00000166794/ENSG00000006016/ENSG00000142156/ENSG00000185624/ENSG00000106665/ENSG00000111669/ENSG00000136717/ENSG00000147155/ENSG00000168993/ENSG00000127415/ENSG00000142208/ENSG00000141012/ENSG00000062822/ENSG00000160789/ENSG00000083444/ENSG00000110711/ENSG00000106683/ENSG00000170266/ENSG00000125835/ENSG00000147383/ENSG00000079616/ENSG00000106003/ENSG00000175505/ENSG00000108821/ENSG00000130985…
C0278996	Cancer of Head and Neck	120/2958	344/11259	0.000208655	0.042517399	ENSG00000124762/ENSG00000105810/ENSG00000137693/ENSG00000124107/ENSG00000100031/ENSG00000145604/ENSG00000185043/ENSG00000118523/ENSG00000233276/ENSG00000139405/ENSG00000198931/ENSG00000011028/ENSG00000106211/ENSG00000196923/ENSG00000196154/ENSG00000100234/ENSG00000107984/ENSG00000071553/ENSG00000172270/ENSG00000168040/ENSG00000069482/ENSG00000116016/ENSG00000131408/ENSG00000171862/ENSG00000144381…	CDKN1A/CDK6/YAP1/SLPI/GGT1/SKP2/CIB1/CTGF/GPX1/RITA1/APRT/MRC2/HSPB1/PDLIM7/S100A4/TIMP3/DKK1/ATP6AP1/BSG/FADD/GAL/EPAS1/NR1H2/PTEN/HSPD1/TP53/MET/MTRR/CDKN2A/COASY/IRAK1/AKT1/SLC12A9/JUNB/UROD/JUND/GDF15/NUAK1/PIK3CB/IGF2BP2/CPVL/HOXD10/TNFAIP2/GSTK1/BBC3/EPHX1/SF3B1/CCNA1/ROBO1/GLB1/COX2/ENO1/HSP90AA1/TNFRSF10B/KRAS/XRCC3/SMAD4/CTSB/FAT1/MGMT/SLC23A2/XRCC5/NDUFA13/USP9X/VEGFA/SHMT1/OGG1/TRPM7/R…	120	57	ENSG00000105810/ENSG00000137693/ENSG00000145604/ENSG00000118523/ENSG00000011028/ENSG00000107984/ENSG00000116016/ENSG00000171862/ENSG00000144381/ENSG00000105976/ENSG00000124275/ENSG00000074590/ENSG00000051382/ENSG00000073792/ENSG00000106066/ENSG00000128710/ENSG00000115524/ENSG00000133101/ENSG00000169855/ENSG00000198712/ENSG00000080824/ENSG00000120889/ENSG00000133703/ENSG00000141646/ENSG00000083857…	63	ENSG00000124762/ENSG00000124107/ENSG00000100031/ENSG00000185043/ENSG00000233276/ENSG00000139405/ENSG00000198931/ENSG00000106211/ENSG00000196923/ENSG00000196154/ENSG00000100234/ENSG00000071553/ENSG00000172270/ENSG00000168040/ENSG00000069482/ENSG00000131408/ENSG00000141510/ENSG00000147889/ENSG00000068120/ENSG00000184216/ENSG00000142208/ENSG00000146828/ENSG00000171223/ENSG00000126088/ENSG00000130522…
C0022821	Kyphosis deformity of spine	46/2958	109/11259	0.000208732	0.042517399	ENSG00000166794/ENSG00000006016/ENSG00000111799/ENSG00000142156/ENSG00000185624/ENSG00000106665/ENSG00000111669/ENSG00000136717/ENSG00000022267/ENSG00000147155/ENSG00000168993/ENSG00000127415/ENSG00000171862/ENSG00000177189/ENSG00000038002/ENSG00000142208/ENSG00000141012/ENSG00000062822/ENSG00000160789/ENSG00000083444/ENSG00000110711/ENSG00000106683/ENSG00000103197/ENSG00000170266/ENSG00000125835…	PPIB/CRLF1/COL12A1/COL6A1/P4HB/CLIP2/TPI1/BIN1/FHL1/EBP/CPLX1/IDUA/PTEN/RPS6KA3/AGA/AKT1/GALNS/POLD1/LMNA/PLOD1/AIP/LIMK1/TSC2/GLB1/SNRPB/NSDHL/UTRN/SETD5/WASHC5/KIF22/LFNG/SLC26A2/PTCH1/CLCF1/COL1A1/PRKAR1A/DYM/FGFR3/SEC24D/UBA1/ROR2/RAB3GAP1/DMD/HSPG2/ERCC8/CTBP1	46	17	ENSG00000111799/ENSG00000022267/ENSG00000171862/ENSG00000177189/ENSG00000038002/ENSG00000152818/ENSG00000168137/ENSG00000164961/ENSG00000155850/ENSG00000185920/ENSG00000108946/ENSG00000141627/ENSG00000068078/ENSG00000150961/ENSG00000115839/ENSG00000198947/ENSG00000049167	29	ENSG00000166794/ENSG00000006016/ENSG00000142156/ENSG00000185624/ENSG00000106665/ENSG00000111669/ENSG00000136717/ENSG00000147155/ENSG00000168993/ENSG00000127415/ENSG00000142208/ENSG00000141012/ENSG00000062822/ENSG00000160789/ENSG00000083444/ENSG00000110711/ENSG00000106683/ENSG00000103197/ENSG00000170266/ENSG00000125835/ENSG00000147383/ENSG00000079616/ENSG00000106003/ENSG00000175505/ENSG00000108821…
C0476403	Electromyogram abnormal	21/2958	39/11259	0.000225954	0.042517399	ENSG00000104936/ENSG00000111799/ENSG00000142156/ENSG00000174233/ENSG00000198938/ENSG00000198804/ENSG00000065154/ENSG00000198888/ENSG00000228253/ENSG00000198886/ENSG00000160789/ENSG00000147955/ENSG00000198712/ENSG00000085998/ENSG00000184640/ENSG00000198695/ENSG00000089280/ENSG00000048392/ENSG00000173540/ENSG00000101596/ENSG00000142798	DMPK/COL12A1/COL6A1/ADCY6/COX3/COX1/OAT/ND1/ATP8/ND4/LMNA/SIGMAR1/COX2/POMGNT1/SEPT9/ND6/FUS/RRM2B/GMPPB/SMCHD1/HSPG2	21	10	ENSG00000111799/ENSG00000198938/ENSG00000198804/ENSG00000065154/ENSG00000198888/ENSG00000198886/ENSG00000198712/ENSG00000198695/ENSG00000048392/ENSG00000101596	11	ENSG00000104936/ENSG00000142156/ENSG00000174233/ENSG00000228253/ENSG00000160789/ENSG00000147955/ENSG00000085998/ENSG00000184640/ENSG00000089280/ENSG00000173540/ENSG00000142798
C0021400	Influenza	145/2958	428/11259	0.000227684	0.042517399	ENSG00000135114/ENSG00000100867/ENSG00000126709/ENSG00000271503/ENSG00000187608/ENSG00000166145/ENSG00000172183/ENSG00000185499/ENSG00000142089/ENSG00000119917/ENSG00000163191/ENSG00000165949/ENSG00000221963/ENSG00000119922/ENSG00000185745/ENSG00000074842/ENSG00000103152/ENSG00000100300/ENSG00000030582/ENSG00000069011/ENSG00000164136/ENSG00000089127/ENSG00000179913/ENSG00000156976/ENSG00000070087…	OASL/DHRS2/IFI6/CCL5/ISG15/SPINT1/ISG20/MUC1/IFITM3/IFIT3/S100A11/IFI27/APOL6/IFIT2/IFIT1/MYDGF/MPG/TSPO/GRN/PITX1/IL15/OAS1/B3GNT3/EIF4A2/PFN2/IRF3/SLC52A2/TGFB1/FN1/OAS3/SNRNP70/LY6E/KPNA4/IFI44/PRSS8/APOL2/SERPINH1/COX1/CDC25B/MAGEA6/ST14/SRSF1/IVNS1ABP/HERC6/HSPD1/TP53/ALYREF/CKAP4/CD9/RPS19/IVD/F2R/CDKN2A/AGA/KLF6/ST3GAL1/BAG1/LGALS1/TARS/TMEM173/CD81/JUNB/PPIE/UBL5/IPO5/JUND/HSPA8/IFI35/PIK…	145	59	ENSG00000100867/ENSG00000164136/ENSG00000156976/ENSG00000070087/ENSG00000186432/ENSG00000198804/ENSG00000197172/ENSG00000136450/ENSG00000116679/ENSG00000144381/ENSG00000181104/ENSG00000038002/ENSG00000067082/ENSG00000008513/ENSG00000113407/ENSG00000065150/ENSG00000109971/ENSG00000051382/ENSG00000106066/ENSG00000132170/ENSG00000112081/ENSG00000162923/ENSG00000198712/ENSG00000164687/ENSG00000120756…	86	ENSG00000135114/ENSG00000126709/ENSG00000271503/ENSG00000187608/ENSG00000166145/ENSG00000172183/ENSG00000185499/ENSG00000142089/ENSG00000119917/ENSG00000163191/ENSG00000165949/ENSG00000221963/ENSG00000119922/ENSG00000185745/ENSG00000074842/ENSG00000103152/ENSG00000100300/ENSG00000030582/ENSG00000069011/ENSG00000089127/ENSG00000179913/ENSG00000126456/ENSG00000185803/ENSG00000105329/ENSG00000115414…
C0235153	Hallucinations, Sensory	17/2958	29/11259	0.000230522	0.042517399	ENSG00000030582/ENSG00000143369/ENSG00000198938/ENSG00000072506/ENSG00000198804/ENSG00000198888/ENSG00000198886/ENSG00000198712/ENSG00000171867/ENSG00000159363/ENSG00000244165/ENSG00000080819/ENSG00000198695/ENSG00000131238/ENSG00000074582/ENSG00000100299/ENSG00000112294	GRN/ECM1/COX3/HSD17B10/COX1/ND1/ND4/COX2/PRNP/ATP13A2/P2RY11/CPOX/ND6/PPT1/BCS1L/ARSA/ALDH5A1	17	10	ENSG00000198938/ENSG00000198804/ENSG00000198888/ENSG00000198886/ENSG00000198712/ENSG00000171867/ENSG00000080819/ENSG00000198695/ENSG00000131238/ENSG00000112294	7	ENSG00000030582/ENSG00000143369/ENSG00000072506/ENSG00000159363/ENSG00000244165/ENSG00000074582/ENSG00000100299
