# Supplementary material for: SPOP regulates the expression profiles and alternative splicing events in human hepatocytes
Source: Open Life Sci. 2023 Oct 24;18(1):20220755. doi: 10.1515/biol-2022-0755 (PMC10628592; doi:10.1515/biol-2022-0755)
Supplement: Supplementary Table S6 [file Supplementary-Table-S6.xls]

## Sheet: AS-DEF (up-dw)
												Table S6: The list of regulated alternative splicing events with SPOP overexpression
RASE types	GeneID	geneSymbol	chr	strand	longExonStart_0base	longExonEnd	shortES	shortEE	flankingES	flankingEE	IJC_SAMPLE_1	SJC_SAMPLE_1	IJC_SAMPLE_2	SJC_SAMPLE_2	IncFormLen	SkipFormLen	PValue	FDR	IncLevel1	IncLevel2	IncLevelDifference
A3SS	ENSG00000168894	RNF181	2	+	85597103	85597581	85597444	85597581	85596518	85596649	53,1,68	0,0,0	38,17,48	10,6,2	490	149	4.71187e-06	0.00525656	1.0,1.0,1.0	0.536,0.463,0.879	0.374
A3SS	ENSG00000128694	OSGEPL1	2	-	189746659	189747331	189746659	189747168	189750549	189750656	35,18,30	6,3,6	16,6,19	0,0,1	312	149	5.78345e-05	0.0230429	0.736,0.741,0.705	1.0,1.0,0.901	-0.24
A3SS	ENSG00000168661	ZNF30	19	+	34933624	34933723	34933627	34933723	34931842	34931993	6,2,4	2,0,4	0,1,0	1,2,2	152	149	7.20925e-06	0.0060794	0.746,1.0,0.495	0.0,0.329,0.0	0.637
A3SS	ENSG00000089157	RPLP0	12	-	120200729	120200891	120200729	120200831	120201082	120201211	238523192201	513577851	256632803149	133423682518	209	149	1.40092e-07	0.000260477	0.768,0.741,0.648	0.578,0.497,0.471	0.204
A3SS	ENSG00000142046	TMEM91	19	+	41383560	41384083	41383714	41384083	41382771	41382921	4,2,7	0,1,0	3,2,7	2,3,6	303	149	7.62922e-06	0.0060794	1.0,0.496,1.0	0.425,0.247,0.365	0.486
A3SS	ENSG00000196290	NIF3L1	2	+	200891735	200892379	200891917	200892379	200889368	200889391	22,28,30	0,0,0	26,6,20	8,11,8	331	149	8.5032e-13	4.74308e-09	1.0,1.0,1.0	0.594,0.197,0.529	0.56
A3SS	ENSG00000165138	ANKS6	9	-	98756419	98756606	98756419	98756603	98770895	98771046	0,2,0	1,0,5	4,1,0	0,0,1	152	149	3.47131e-05	0.0187488	0.0,1.0,0.0	1.0,1.0,0.0	-0.333
A3SS	ENSG00000106459	NRF1	7	+	129657342	129657574	129657345	129657574	129641724	129641822	3,0,1	7,1,5	2,7,9	0,0,3	152	149	1.35097e-06	0.00188393	0.296,0.0,0.164	1.0,1.0,0.746	-0.762
A3SS	ENSG00000234127	TRIM26	6	-	30198665	30199264	30198665	30199153	30204655	30204765	24,15,19	25,17,21	48,44,52	0,41,0	260	149	4.81765e-05	0.0206714	0.355,0.336,0.341	1.0,0.381,1.0	-0.45
A3SS	ENSG00000170919	TPT1-AS1	13	+	45344304	45344446	45344328	45344446	45341512	45341614	4,2,0	0,0,1	0,1,1	1,2,3	173	149	1.68376e-05	0.01174	1.0,1.0,0.0	0.0,0.301,0.223	0.492
A3SS	ENSG00000084676	NCOA1	2	+	24768220	24770702	24768223	24770702	24762686	24762776	0,0,3	2,2,1	4,2,2	0,0,1	152	149	8.69829e-05	0.0303244	0.0,0.0,0.746	1.0,1.0,0.662	-0.639
A3SS	ENSG00000117245	KIF17	1	-	20670420	20670491	20670420	20670488	20671937	20672196	3,4,4	0,3,0	0,0,0	2,1,3	152	149	3.95666e-10	1.10351e-06	1.0,0.567,1.0	0.0,0.0,0.0	0.856
A3SS	ENSG00000197841	ZNF181	19	+	34739522	34739621	34739525	34739621	34739147	34739268	5,1,6	5,1,5	1,0,0	1,4,1	152	149	3.93847e-05	0.0187488	0.495,0.495,0.541	0.495,0.0,0.0	0.345
A3SS	ENSG00000132781	MUTYH	1	-	45333412	45333564	45333412	45333497	45334390	45334511	19,9,12	6,2,5	14,22,15	0,2,0	216	149	7.50018e-05	0.0278907	0.686,0.756,0.623	1.0,0.884,1.0	-0.273
A3SS	ENSG00000132781	MUTYH	1	-	45333412	45333594	45333412	45333497	45334390	45334511	11,10,14	6,2,5	15,24,10	0,2,0	246	149	4.03345e-05	0.0187488	0.526,0.752,0.629	1.0,0.879,1.0	-0.324
A3SS	ENSG00000132781	MUTYH	1	-	45333412	45333603	45333412	45333497	45334390	45334511	10,9,11	6,2,5	13,21,10	0,2,0	255	149	2.55017e-05	0.0158054	0.493,0.724,0.562	1.0,0.86,1.0	-0.36
	GeneID	geneSymbol	chr	strand	longExonStart_0base	longExonEnd	shortES	shortEE	flankingES	flankingEE	IJC_SAMPLE_1	SJC_SAMPLE_1	IJC_SAMPLE_2	SJC_SAMPLE_2	IncFormLen	SkipFormLen	PValue	FDR	IncLevel1	IncLevel2	IncLevelDifference
A5SS	ENSG00000138286	FAM149B1	10	+	73228059	73228184	73228059	73228160	73230421	73230525	14,9,10	5,1,1	4,0,0	4,5,3	173	149	1.61625e-05	0.00855337	0.707,0.886,0.896	0.463,0.0,0.0	0.675
A5SS	ENSG00000087586	AURKA	20	-	56392153	56392295	56392167	56392295	56390555	56390665	0,0,12	33,21,38	27,32,24	37,22,27	163	149	1.7903e-07	0.000329685	0.0,0.0,0.224	0.4,0.571,0.448	-0.398
A5SS	ENSG00000049246	PER3	1	+	7810437	7810588	7810437	7810567	7819284	7819420	2,1,3	1,5,3	1,2,4	0,0,1	170	149	5.03017e-06	0.00463153	0.637,0.149,0.467	1.0,1.0,0.778	-0.508
A5SS	ENSG00000117335	CD46	1	+	207767012	207770362	207767012	207767195	207783291	207783330	291276251	9,5,1	194235154	0,0,0	3316	149	8.22779e-05	0.030303	0.592,0.713,0.919	1.0,1.0,1.0	-0.259
A5SS	ENSG00000172965	MIR4435-2HG	2	-	111365560	111367575	111367486	111367575	111344060	111344237	219173192	4,7,4	131203119	1,0,0	2075	149	1.85791e-05	0.00855337	0.797,0.64,0.775	0.904,1.0,1.0	-0.231
A5SS	ENSG00000124067	SLC12A4	16	-	67962243	67963559	67963436	67963559	67961574	67961706	4,21,10	1,3,3	10,13,14	0,1,0	1342	149	1.69801e-05	0.00855337	0.308,0.437,0.27	1.0,0.591,1.0	-0.525
A5SS	ENSG00000121716	PILRB	7	+	100353372	100354012	100353372	100353483	100355142	100355240	123114125	8,7,6	129116130	0,2,0	678	149	2.1864e-05	0.00894725	0.772,0.782,0.821	1.0,0.927,1.0	-0.184
A5SS	ENSG00000070915	SLC12A3	16	+	56892082	56892160	56892082	56892133	56892952	56893054	5,6,5	0,0,3	3,0,3	11,5,3	176	149	1.06194e-05	0.00782225	1.0,1.0,0.585	0.188,0.0,0.458	0.646
A5SS	ENSG00000204310	AGPAT1	6	-	32171249	32171505	32171296	32171505	32170424	32170600	0,0,2	2,2,2	1,3,1	0,0,0	196	149	6.61275e-08	0.000243548	0.0,0.0,0.432	1.0,1.0,1.0	-0.856
A5SS	ENSG00000114388	NPRL2	3	-	50349912	50350022	50349930	50350022	50349385	50349490	2,6,1	0,0,1	2,0,1	3,5,1	167	149	4.06253e-07	0.000498744	1.0,1.0,0.472	0.373,0.0,0.472	0.542
A5SS	ENSG00000152061	RABGAP1L	1	+	174219124	174219295	174219124	174219184	174220971	174221164	22,16,13	0,0,0	11,2,4	5,1,2	260	149	0.000129167	0.0432476	1.0,1.0,1.0	0.558,0.534,0.534	0.458
	GeneID	geneSymbol	chr	strand	1stExonStart_0base	1stExonEnd	2ndExonStart_0base	2ndExonEnd	upstreamES	upstreamEE	downstreamES	downstreamEE	IJC_SAMPLE_1	SJC_SAMPLE_1	IJC_SAMPLE_2	SJC_SAMPLE_2	IncFormLen	SkipFormLen	PValue	FDR	IncLevel1	IncLevel2	IncLevelDifference
MXE	ENSG00000166435	XRRA1	11	-	74921213	74921347	74930299	74930372	74907144	74907273	74933800	74933872	1,3,5	3,2,0	1,0,0	2,4,12	222	283	2.73833e-06	0.00254688	0.298,0.657,1.0	0.389,0.0,0.0	0.522
MXE	ENSG00000114120	SLC25A36	3	+	140966347	140966434	140966933	140967036	140963126	140963227	140970926	140970993	7,5,5	7,2,1	1,1,0	3,6,4	236	252	6.94669e-06	0.00506414	0.516,0.727,0.842	0.263,0.151,0.0	0.557
MXE	ENSG00000114120	SLC25A36	3	+	140966347	140966434	140966999	140967036	140963126	140963227	140970926	140970993	7,5,5	2,1,0	1,1,0	0,3,6	236	186	6.15163e-05	0.0298969	0.734,0.798,1.0	1.0,0.208,0.0	0.441
MXE	ENSG00000157107	FCHO2	5	+	73006444	73006549	73015625	73015724	72990711	72990864	73017211	73017308	7,4,14	2,3,8	1,1,0	3,4,2	254	248	2.50466e-05	0.0140454	0.774,0.566,0.631	0.246,0.196,0.0	0.51
MXE	ENSG00000175344	CHRNA7	15	+	32111789	32111899	32153906	32153986	32101302	32101347	32157607	32157775	6,7,3	0,0,5	0,0,2	4,3,2	259	229	5.6899e-06	0.00460882	1.0,1.0,0.347	0.0,0.0,0.469	0.626
MXE	ENSG00000205763	RP9P	7	-	32921338	32921430	32930077	32930108	32918310	32918372	32942869	32943038	1,1,1	18,26,14	6,6,5	11,14,5	180	241	1.23941e-05	0.00752939	0.069,0.049,0.087	0.422,0.365,0.572	-0.385
MXE	ENSG00000182923	CEP63	3	+	134558141	134558347	134559149	134559305	134551925	134552012	134561376	134561886	3,3,0	3,2,10	5,10,2	0,0,1	355	305	2.81541e-07	0.000513109	0.462,0.563,0.0	1.0,1.0,0.632	-0.536
MXE	ENSG00000167182	SP2	17	+	47897814	47897927	47914725	47914861	47896235	47896293	47915311	47915388	0,1,0	3,0,1	4,1,2	0,0,0	262	285	0.000121881	0.0444256	0.0,1.0,0.0	1.0,1.0,1.0	-0.667
MXE	ENSG00000179818	PCBP1-AS1	2	-	70053730	70053792	70055655	70055910	70051202	70051305	70059642	70059680	0,0,1	1,1,1	1,1,2	0,0,0	404	211	1.51094e-06	0.00220295	0.0,0.0,0.343	1.0,1.0,1.0	-0.886
MXE	ENSG00000179818	PCBP1-AS1	2	-	70053730	70053792	70055713	70055910	70051202	70051305	70059642	70059680	0,0,1	1,1,1	1,1,2	0,0,0	346	211	2.79493e-06	0.00254688	0.0,0.0,0.379	1.0,1.0,1.0	-0.874
MXE	ENSG00000179818	PCBP1-AS1	2	-	70053730	70053792	70055713	70055910	70051202	70051305	70083537	70083687	0,0,1	1,1,1	2,1,2	0,0,0	346	211	2.79493e-06	0.00254688	0.0,0.0,0.379	1.0,1.0,1.0	-0.874
MXE	ENSG00000100387	RBX1	22	+	40953554	40953633	40964046	40964117	40951358	40951476	40967798	40967884	52,73,91	590503478	178244234	550533501	228	220	4.55056e-11	3.31736e-07	0.078,0.123,0.155	0.238,0.306,0.311	-0.166
MXE	ENSG00000100387	RBX1	22	+	40953554	40953633	40967798	40967884	40951358	40951476	40972475	40973309	54,73,91	329258244	177244233	273282264	228	235	1.87908e-09	6.84926e-06	0.145,0.226,0.278	0.401,0.471,0.476	-0.233
MXE	ENSG00000109066	TMEM104	17	+	74777263	74777375	74785481	74785603	74776482	74776577	74788788	74788870	1,1,1	52,59,57	8,18,27	56,49,48	261	271	1.42788e-08	3.46974e-05	0.02,0.017,0.018	0.129,0.276,0.369	-0.24
MXE	ENSG00000107077	KDM4C	9	+	7011697	7011879	7015852	7015929	6990415	6990524	7046861	7046917	8,8,2	10,3,3	10,4,13	1,1,0	331	226	9.83845e-06	0.00652021	0.353,0.645,0.313	0.872,0.732,1.0	-0.431
MXE	ENSG00000084207	GSTP1	11	+	67584463	67584570	67584684	67584772	67584133	67584169	67585137	67585241	129413121628	399334543424	184127082718	324636073667	256	237	8.87142e-05	0.0380427	0.231,0.26,0.306	0.344,0.41,0.407	-0.121
MXE	ENSG00000204130	RUFY2	10	-	68386058	68386128	68393137	68393203	68384050	68384152	68394074	68394136	5,3,1	4,4,3	0,1,0	3,5,2	215	219	8.30086e-05	0.0378208	0.56,0.433,0.253	0.0,0.169,0.0	0.359
MXE	ENSG00000166589	CDH16	16	-	66909985	66910093	66910259	66910436	66908121	66908489	66911181	66911315	0,2,0	1,1,4	5,4,7	0,4,1	326	257	0.00010098	0.0408968	0.0,0.612,0.0	1.0,0.441,0.847	-0.559
MXE	ENSG00000185187	SIGIRR	11	-	408072	408206	408694	408893	407816	407957	409867	410027	1,2,1	1,3,2	2,9,6	0,0,0	348	283	0.000110458	0.0423811	0.448,0.352,0.289	1.0,1.0,1.0	-0.637
MXE	ENSG00000166444	ST5	11	-	8831555	8831688	8839309	8839350	8811246	8811335	8870953	8871088	3,5,9	2,5,7	1,1,6	0,0,1	190	282	3.29463e-05	0.0171556	0.69,0.597,0.656	1.0,1.0,0.899	-0.319
	GeneID	geneSymbol	chr	strand	riExonStart_0base	riExonEnd	upstreamES	upstreamEE	downstreamES	downstreamEE	IJC_SAMPLE_1	SJC_SAMPLE_1	IJC_SAMPLE_2	SJC_SAMPLE_2	IncFormLen	SkipFormLen	PValue	FDR	IncLevel1	IncLevel2	IncLevelDifference
RI	ENSG00000092758	COL9A3	20	+	62836186	62836532	62836186	62836333	62836477	62836532	0,1,0	1,4,2	8,2,3	0,0,2	293	149	1.74846e-08	3.50303e-05	0.0,0.113,0.0	1.0,1.0,0.433	-0.773
RI	ENSG00000177595	PIDD1	11	-	800761	801120	800761	800912	801001	801120	10,8,7	0,0,0	7,12,8	2,5,3	238	149	8.39898e-05	0.0336547	1.0,1.0,1.0	0.687,0.6,0.625	0.363
RI	ENSG00000196954	CASP4	11	-	104947082	104949777	104947082	104947192	104949542	104949777	3,6,2	5,1,0	8,8,9	0,1,0	2499	149	2.5654e-05	0.0128495	0.035,0.263,1.0	1.0,0.323,1.0	-0.342
RI	ENSG00000170445	HARS	5	-	140677654	140679127	140677654	140677753	140679001	140679127	33,25,24	0,0,0	19,15,20	2,6,2	1397	149	9.28902e-09	3.50303e-05	1.0,1.0,1.0	0.503,0.211,0.516	0.59
RI	ENSG00000075624	ACTB	7	-	5528280	5529400	5528280	5528671	5529160	5529400	1019486398241	242874792	954390349046	0,1011,0	638	149	7.79329e-06	0.00624554	0.908,0.698,0.708	1.0,0.676,1.0	-0.121
RI	ENSG00000153094	BCL2L11	2	+	111123732	111124139	111123732	111123869	111124049	111124139	16,5,4	1,0,0	20,11,11	5,4,3	329	149	2.44307e-05	0.0128495	0.879,1.0,1.0	0.644,0.555,0.624	0.352
RI	ENSG00000101276	SLC52A3	20	-	760079	761824	760079	761238	761700	761824	25,16,28	0,1,0	43,42,40	7,5,6	611	149	5.63144e-06	0.00564129	1.0,0.796,1.0	0.6,0.672,0.619	0.302
RI	ENSG00000142046	TMEM91	19	+	41382771	41384083	41382771	41382921	41383714	41384083	4,6,6	0,1,0	5,7,8	2,3,6	942	149	2.18475e-05	0.0128495	1.0,0.487,1.0	0.283,0.27,0.174	0.587
RI	ENSG00000203875	SNHG5	6	-	85678135	85678736	85678135	85678188	85678693	85678736	500413482	40,42,29	275423371	50,84,64	654	149	4.84262e-05	0.0215604	0.74,0.691,0.791	0.556,0.534,0.569	0.188
RI	ENSG00000196689	TRPV1	17	-	3590963	3591353	3590963	3591116	3591186	3591353	1,0,1	8,3,2	4,9,4	2,1,1	219	149	9.46768e-08	0.000126457	0.078,0.0,0.254	0.576,0.86,0.731	-0.612
RI	ENSG00000137274	BPHL	6	+	3138040	3140509	3138040	3138179	3140385	3140509	23,33,52	1,5,1	25,12,29	0,0,1	2355	149	9.65325e-05	0.0351642	0.593,0.295,0.767	1.0,1.0,0.647	-0.331
	GeneID	geneSymbol	chr	strand	exonStart_0base	exonEnd	upstreamES	upstreamEE	downstreamES	downstreamEE	IJC_SAMPLE_1	SJC_SAMPLE_1	IJC_SAMPLE_2	SJC_SAMPLE_2	IncFormLen	SkipFormLen	PValue	FDR	IncLevel1	IncLevel2	IncLevelDifference
SE	ENSG00000174306	ZHX3	20	-	41202056	41205066	41178447	41185201	41268989	41269083	470405394	0,1,0	303362396	2,5,8	3159	149	9.29297e-05	0.0439481	1.0,0.95,1.0	0.877,0.773,0.7	0.2
SE	ENSG00000140416	TPM1	15	+	63043705	63043831	63042750	63042943	63056984	63057118	3,1,4	2,6,2	2,10,3	0,1,1	275	149	6.8402e-05	0.0360667	0.448,0.083,0.52	1.0,0.844,0.619	-0.471
SE	ENSG00000154358	OBSCN	1	+	228299881	228300145	228298453	228298717	228303674	228303938	7,12,10	5,2,2	3,9,18	0,0,0	413	149	4.67861e-05	0.0261734	0.336,0.684,0.643	1.0,1.0,1.0	-0.446
SE	ENSG00000106351	AGFG2	7	+	100556593	100556626	100555666	100555735	100562593	100562682	2,6,3	1,0,0	0,0,1	1,2,0	182	149	9.9544e-05	0.0456638	0.621,1.0,1.0	0.0,0.0,1.0	0.54
SE	ENSG00000152127	MGAT5	2	+	134253094	134253218	134119982	134120291	134254261	134254644	8,1,1	5,8,1	1,4,10	0,0,2	273	149	1.50816e-05	0.0101741	0.466,0.064,0.353	1.0,1.0,0.732	-0.616
SE	ENSG00000214827	MTCP1	X	-	155065905	155066057	155065618	155065789	155070693	155071226	4,14,4	0,1,0	1,5,7	2,4,2	301	149	2.6431e-05	0.0157464	1.0,0.874,1.0	0.198,0.382,0.634	0.553
SE	ENSG00000103034	NDRG4	16	+	58500987	58501077	58500089	58500269	58503797	58503903	2,2,4	0,1,0	3,0,0	4,2,2	239	149	1.09733e-07	0.000170391	1.0,0.555,1.0	0.319,0.0,0.0	0.745
SE	ENSG00000005889	ZFX	X	+	24152719	24152830	24149728	24149794	24172714	24172800	6,1,5	2,0,0	2,0,0	2,3,5	260	149	3.34126e-08	5.89514e-05	0.632,1.0,1.0	0.364,0.0,0.0	0.756
SE	ENSG00000167550	RHEBL1	12	-	49066955	49067035	49066618	49066701	49069034	49069106	10,5,1	0,0,0	10,17,12	5,3,9	229	149	2.45536e-07	0.000331279	1.0,1.0,1.0	0.565,0.787,0.465	0.394
SE	ENSG00000197779	ZNF81	X	+	47842649	47842768	47836901	47836987	47846104	47846321	4,4,3	0,0,0	1,6,2	6,4,8	268	149	1.11022e-15	6.36616e-12	1.0,1.0,1.0	0.085,0.455,0.122	0.779
SE	ENSG00000151725	CENPU	4	-	184700819	184700881	184697646	184697803	184702088	184702136	5,4,12	5,3,3	6,6,1	0,0,0	211	149	1.64728e-05	0.0106431	0.414,0.485,0.739	1.0,1.0,1.0	-0.454
SE	ENSG00000121281	ADCY7	16	+	50290456	50290660	50266563	50266680	50292675	50292825	26,31,20	0,0,0	34,34,25	8,10,8	353	149	1.68843e-12	5.95794e-09	1.0,1.0,1.0	0.642,0.589,0.569	0.4
SE	ENSG00000121281	ADCY7	16	+	50291735	50291897	50266563	50266680	50292675	50292825	72,58,60	0,0,0	72,80,99	8,10,8	311	149	9.16892e-06	0.00699564	1.0,1.0,1.0	0.812,0.793,0.856	0.18
SE	ENSG00000217801	AL390719.1	1	+	1061019	1061117	1060279	1060393	1063078	1063201	1,7,1	3,10,3	7,10,18	0,0,1	247	149	9.37173e-12	2.86606e-08	0.167,0.297,0.167	1.0,1.0,0.916	-0.762
SE	ENSG00000134058	CDK7	5	+	69254601	69254669	69252417	69252451	69258042	69258153	53,41,28	8,16,4	39,23,28	0,0,1	217	149	3.35052e-07	0.00040447	0.82,0.638,0.828	1.0,1.0,0.951	-0.222
SE	ENSG00000134058	CDK7	5	+	69255459	69255528	69252417	69252451	69258042	69258153	34,39,20	8,16,4	27,12,17	0,0,1	218	149	5.58021e-07	0.000604624	0.744,0.625,0.774	1.0,1.0,0.921	-0.259
SE	ENSG00000074582	BCS1L	2	+	218660306	218660482	218659716	218659743	218660938	218661307	1,5,6	14,9,0	9,4,7	0,0,0	325	149	8.8428e-05	0.0426995	0.032,0.203,1.0	1.0,1.0,1.0	-0.588
SE	ENSG00000285816	AP000944.2	11	+	65318913	65318983	65295863	65295990	65320543	65322561	1,1,2	1,2,8	2,3,3	0,0,2	219	149	2.96864e-05	0.0174591	0.405,0.254,0.145	1.0,1.0,0.505	-0.567
SE	ENSG00000197622	CDC42SE1	1	-	151056655	151056786	151055015	151055126	151059478	151059773	8,16,15	0,0,0	8,18,17	4,5,9	280	149	2.69413e-10	6.17938e-07	1.0,1.0,1.0	0.516,0.657,0.501	0.442
SE	ENSG00000116698	SMG7	1	+	183473720	183473898	183472620	183472649	183501130	183501267	11,6,4	2,4,3	7,7,1	1,0,0	327	149	1.32678e-05	0.00936361	0.715,0.406,0.378	0.761,1.0,1.0	-0.421
SE	ENSG00000112290	WASF1	6	-	110178597	110178742	110127468	110127629	110179840	110179923	6,5,3	1,0,0	4,4,7	2,1,4	294	149	9.14695e-05	0.0437081	0.753,1.0,1.0	0.503,0.67,0.47	0.37
SE	ENSG00000059145	UNKL	16	-	1413845	1414009	1403167	1403344	1414614	1414697	3,11,13	1,0,0	4,2,7	1,2,8	313	149	2.39047e-06	0.00219317	0.588,1.0,1.0	0.656,0.323,0.294	0.438
SE	ENSG00000059145	UNKL	16	-	1413845	1414055	1403167	1403344	1414614	1414691	11,15,16	1,0,0	7,3,17	1,2,8	359	149	7.01231e-06	0.00554613	0.82,1.0,1.0	0.744,0.384,0.469	0.408
SE	ENSG00000105926	MPP6	7	+	24623662	24623784	24573267	24573593	24641715	24641868	43,37,35	1,0,0	22,22,23	9,18,7	271	149	7.93809e-13	3.03454e-09	0.959,1.0,1.0	0.573,0.402,0.644	0.447
SE	ENSG00000105926	MPP6	7	+	24623665	24623784	24573345	24573593	24641715	24641868	58,61,69	1,0,0	45,15,46	9,18,7	268	149	4.66024e-07	0.000521413	0.97,1.0,1.0	0.735,0.317,0.785	0.378
SE	ENSG00000186566	GPATCH8	17	-	44438670	44438715	44436477	44436545	44464471	44464544	5,6,10	11,6,16	0,0,2	22,17,16	194	149	6.60384e-07	0.000673196	0.259,0.434,0.324	0.0,0.0,0.088	0.31
SE	ENSG00000133678	TMEM254	10	+	80086230	80086258	80082144	80082204	80090796	80090938	0,0,0	34,47,28	9,8,8	16,28,31	177	149	2.84789e-06	0.00256159	0.0,0.0,0.0	0.321,0.194,0.178	-0.231
SE	ENSG00000114062	UBE3A	15	-	25411907	25411971	25405460	25405502	25438488	25438513	11,11,12	30,13,15	0,2,0	22,25,16	213	149	3.25455e-08	5.89514e-05	0.204,0.372,0.359	0.0,0.053,0.0	0.294
SE	ENSG00000185761	ADAMTSL5	19	-	1511624	1511727	1510844	1510917	1512962	1513019	6,5,1	11,5,14	4,3,5	0,0,0	252	149	0	0	0.244,0.372,0.041	1.0,1.0,1.0	-0.781
SE	ENSG00000185761	ADAMTSL5	19	-	1511624	1511772	1510844	1510917	1512962	1513019	4,2,2	11,5,14	1,4,3	0,0,0	297	149	0	0	0.154,0.167,0.067	1.0,1.0,1.0	-0.871
SE	ENSG00000084636	COL16A1	1	-	31679803	31679851	31679631	31679685	31680041	31680101	4,14,1	0,0,1	8,10,1	11,12,15	197	149	3.07705e-07	0.000381496	1.0,1.0,0.431	0.355,0.387,0.048	0.547
SE	ENSG00000134262	AP4B1	1	-	113902637	113902734	113900061	113900400	113904604	113904844	0,1,0	1,0,3	1,2,2	0,0,1	246	149	1.80753e-05	0.0113585	0.0,1.0,0.0	1.0,1.0,0.548	-0.516
SE	ENSG00000119408	NEK6	9	+	124292848	124293013	124258260	124258361	124301935	124302054	11,28,12	11,14,17	23,19,21	0,0,0	314	149	0	0	0.322,0.487,0.251	1.0,1.0,1.0	-0.647
SE	ENSG00000197857	ZNF44	19	-	12291219	12291250	12275955	12276082	12293231	12293375	0,0,0	1,2,2	1,8,1	0,4,0	180	149	3.83425e-06	0.00338247	0.0,0.0,0.0	1.0,0.623,1.0	-0.874
SE	ENSG00000148985	PGAP2	11	+	3811249	3811424	3808460	3808651	3822908	3822993	431465364	57,42,54	377504495	42,0,0	324	149	8.06682e-07	0.000804455	0.777,0.836,0.756	0.805,1.0,1.0	-0.145
SE	ENSG00000143850	PLEKHA6	1	-	204228082	204228228	204223461	204223585	204228727	204228861	157138122	0,5,0	136112134	10,19,14	295	149	5.55801e-06	0.0045529	1.0,0.933,1.0	0.873,0.749,0.829	0.161
SE	ENSG00000072803	FBXW11	5	-	171914342	171914405	171910571	171910797	171996889	171997051	26,28,22	0,4,0	16,17,13	18,9,5	212	149	5.82476e-07	0.000607271	1.0,0.831,1.0	0.385,0.57,0.646	0.41
SE	ENSG00000167394	ZNF668	16	-	31064571	31064685	31063812	31064481	31064799	31065055	4,4,4	0,2,2	1,0,1	4,1,1	263	149	7.48925e-05	0.0386016	1.0,0.531,0.531	0.124,0.0,0.362	0.525
SE	ENSG00000109184	DCUN1D4	4	+	51911069	51911174	51899269	51899378	51913289	51913392	24,26,27	8,4,7	20,18,7	0,0,0	254	149	2.67886e-07	0.000341353	0.638,0.792,0.694	1.0,1.0,1.0	-0.292
SE	ENSG00000110075	PPP6R3	11	+	68505144	68505271	68460737	68460827	68519500	68519651	21,13,17	24,12,15	1,1,3	18,10,10	276	149	5.37185e-06	0.00448041	0.321,0.369,0.38	0.029,0.051,0.139	0.284
SE	ENSG00000113761	ZNF346	5	+	177044388	177044533	177041777	177041870	177062057	177062151	66,69,65	0,0,1	74,59,51	10,6,7	294	149	6.57741e-06	0.00529343	1.0,1.0,0.971	0.789,0.833,0.787	0.187
SE	ENSG00000113761	ZNF346	5	+	177050702	177050936	177041777	177041870	177062057	177062151	84,75,82	0,0,1	69,79,48	10,6,7	383	149	5.66757e-07	0.000604624	1.0,1.0,0.97	0.729,0.837,0.727	0.226
SE	ENSG00000113761	ZNF346	5	+	177050750	177050936	177041777	177041870	177062057	177062151	81,71,78	0,0,1	64,74,47	10,6,7	335	149	1.57419e-06	0.00150443	1.0,1.0,0.972	0.74,0.846,0.749	0.212
SE	ENSG00000100263	RHBDD3	22	-	29261199	29261425	29260325	29260613	29265478	29265668	10,2,6	7,1,4	13,15,9	1,0,1	375	149	2.00188e-06	0.00187413	0.362,0.443,0.373	0.838,1.0,0.781	-0.48
SE	ENSG00000009780	FAM76A	1	+	27749067	27749154	27744653	27744811	27755194	27755330	9,6,3	0,1,0	0,3,2	1,3,2	236	149	7.9783e-05	0.0397814	1.0,0.791,1.0	0.0,0.387,0.387	0.672
SE	ENSG00000156831	NSMCE2	8	+	125102013	125102146	125091843	125091958	125102316	125102487	103,59,71	0,0,0	70,77,57	14,14,13	282	149	3.25073e-13	1.49121e-09	1.0,1.0,1.0	0.725,0.744,0.698	0.278
SE	ENSG00000156831	NSMCE2	8	+	125102050	125102146	125091843	125091958	125102316	125102464	131,62,91	0,0,0	83,90,65	14,14,13	245	149	1.69725e-11	4.32545e-08	1.0,1.0,1.0	0.783,0.796,0.753	0.223
SE	ENSG00000100429	HDAC10	22	-	50250062	50250160	50249858	50249964	50250770	50250890	37,31,25	0,0,2	37,28,44	10,3,14	247	149	4.21352e-06	0.00364692	1.0,1.0,0.883	0.691,0.849,0.655	0.229
SE	ENSG00000198814	GK	X	+	30727465	30727552	30724100	30724181	30728731	30729249	45,31,50	5,0,0	18,43,28	11,7,15	236	149	1.10751e-05	0.00819434	0.85,1.0,1.0	0.508,0.795,0.541	0.335
SE	ENSG00000180964	TCEAL8	X	-	103254604	103254677	103252994	103254017	103255077	103255192	159117118	35,24,34	141,113,91	0,0,18	222	149	1.96715e-05	0.0121944	0.753,0.766,0.7	1.0,1.0,0.772	-0.184
SE	ENSG00000168575	SLC20A2	8	-	42535171	42535335	42472305	42472654	42541537	42541581	6,2,6	41,60,63	15,33,17	35,55,44	313	149	3.66265e-05	0.0210021	0.065,0.016,0.043	0.169,0.222,0.155	-0.141
SE	ENSG00000151881	TMEM267	5	-	43476113	43476258	43453657	43454043	43479889	43479987	6,0,8	7,17,0	4,1,5	0,0,0	294	149	9.75343e-05	0.045373	0.303,0.0,1.0	1.0,1.0,1.0	-0.566
SE	ENSG00000122481	RWDD3	1	+	95239776	95239909	95234220	95234315	95244210	95244411	6,1,0	1,2,4	12,15,15	0,2,0	282	149	1.32498e-05	0.00936361	0.76,0.209,0.0	1.0,0.798,1.0	-0.61
SE	ENSG00000163322	ABRAXAS1	4	-	83483991	83484166	83482153	83482244	83484985	83485103	4,6,5	6,2,5	0,0,1	4,3,10	324	149	6.38214e-05	0.0344433	0.235,0.58,0.315	0.0,0.0,0.044	0.362
SE	ENSG00000242516	LINC00960	3	+	75673193	75673238	75672390	75672769	75675763	75675880	9,11,3	0,0,0	4,10,10	4,3,4	194	149	6.96006e-05	0.0362817	1.0,1.0,1.0	0.434,0.719,0.658	0.396
SE	ENSG00000239779	WBP1	2	+	74458996	74459098	74458449	74458537	74459642	74459745	4,12,4	0,0,2	8,11,5	2,13,12	251	149	7.96407e-05	0.0397814	1.0,1.0,0.543	0.704,0.334,0.198	0.436
SE	ENSG00000141425	RPRD1A	18	-	36040806	36040865	35993039	35993300	36067253	36067530	11,6,6	0,0,5	0,3,1	7,4,3	208	149	1.43725e-05	0.00998955	1.0,1.0,0.462	0.0,0.349,0.193	0.64
SE	ENSG00000049541	RFC2	7	-	74249011	74249220	74246661	74246763	74249738	74249780	331318285	7,0,0	344368310	37,8,23	358	149	6.64081e-05	0.0354226	0.952,1.0,1.0	0.795,0.95,0.849	0.119
SE	ENSG00000078304	PPP2R5C	14	+	101818991	101819085	101809904	101810036	101824013	101824229	1,3,5	1,0,0	0,1,0	2,4,6	243	149	1.20901e-08	2.41135e-05	0.38,1.0,1.0	0.0,0.133,0.0	0.749
SE	ENSG00000267106	ZNF561-AS1	19	+	9626783	9626860	9621504	9621645	9632227	9632372	3,9,11	12,9,5	6,5,6	0,1,0	226	149	3.63744e-07	0.000427847	0.142,0.397,0.592	1.0,0.767,1.0	-0.545
SE	ENSG00000187017	ESPN	1	+	6450443	6450470	6449054	6449091	6451602	6451748	2,5,1	0,1,0	0,4,2	1,10,2	176	149	1.14712e-06	0.00111962	1.0,0.809,1.0	0.0,0.253,0.458	0.699
SE	ENSG00000144674	GOLGA4	3	+	37361242	37361305	37355100	37355187	37366079	37366751	10,19,9	3,14,7	24,32,13	0,0,0	212	149	5.07849e-12	1.66404e-08	0.701,0.488,0.475	1.0,1.0,1.0	-0.445
SE	ENSG00000125637	PSD4	2	+	113198739	113198884	113197194	113197913	113199082	113199226	10,14,20	0,1,0	28,31,36	3,6,8	294	149	5.24986e-05	0.0286699	1.0,0.876,1.0	0.825,0.724,0.695	0.211
SE	ENSG00000169814	BTD	3	+	15632590	15632866	15601763	15602310	15635423	15635429	1,4,4	0,0,0	0,3,1	4,0,2	425	149	8.19069e-05	0.0404013	1.0,1.0,1.0	0.0,1.0,0.149	0.617
SE	ENSG00000070081	NUCB2	11	+	17315385	17315475	17312027	17312120	17330126	17330297	40,30,38	7,2,14	39,38,43	0,0,1	239	149	1.12941e-05	0.00822372	0.781,0.903,0.629	1.0,1.0,0.964	-0.217
SE	ENSG00000173402	DAG1	3	+	49476848	49476900	49470135	49470433	49487253	49487415	15,6,7	23,10,1	7,6,23	0,0,0	201	149	2.03483e-07	0.00028286	0.326,0.308,0.838	1.0,1.0,1.0	-0.509
SE	ENSG00000173402	DAG1	3	+	49476848	49476905	49470131	49470433	49487253	49487415	14,6,6	23,10,1	8,12,28	0,0,0	206	149	4.63565e-08	7.59469e-05	0.306,0.303,0.813	1.0,1.0,1.0	-0.526
SE	ENSG00000121716	PILRB	7	+	100353372	100353483	100352996	100353123	100355142	100355240	7,3,4	0,0,0	1,0,0	0,3,14	260	149	1.11432e-07	0.000170391	1.0,1.0,1.0	1.0,0.0,0.0	0.667
SE	ENSG00000121716	PILRB	7	+	100353894	100354012	100353372	100353483	100355142	100355240	27,22,32	8,7,6	25,19,40	0,2,0	267	149	4.41894e-06	0.00375389	0.653,0.637,0.749	1.0,0.841,1.0	-0.267
SE	ENSG00000152910	CNTNAP4	16	+	76449714	76449858	76448766	76448951	76452507	76452769	12,7,3	5,5,2	7,12,9	1,0,1	293	149	4.27568e-05	0.0242146	0.55,0.416,0.433	0.781,1.0,0.821	-0.401
SE	ENSG00000115363	EVA1A	2	-	75526111	75526199	75522364	75522487	75560679	75560938	14,17,16	10,8,6	12,7,11	0,0,2	237	149	1.60653e-05	0.0105281	0.468,0.572,0.626	1.0,1.0,0.776	-0.37
SE	ENSG00000096070	BRPF3	6	+	36225266	36225364	36217916	36218010	36230425	36232590	2,0,1	6,1,2	1,5,4	0,1,0	247	149	1.49834e-08	2.8639e-05	0.167,0.0,0.232	1.0,0.751,1.0	-0.784
SE	ENSG00000197818	SLC9A8	20	+	49850761	49850844	49849578	49849680	49855437	49855581	4,14,3	0,0,0	6,6,0	1,5,4	232	149	7.84698e-05	0.0397814	1.0,1.0,1.0	0.794,0.435,0.0	0.59
SE	ENSG00000133739	LRRCC1	8	+	85109594	85109800	85107146	85107399	85110114	85110180	8,4,6	0,0,0	2,2,2	7,3,1	355	149	1.15604e-11	3.11948e-08	1.0,1.0,1.0	0.107,0.219,0.456	0.739
SE	ENSG00000221926	TRIM16	17	-	15658801	15658876	15651836	15651946	15677175	15677280	1,1,1	0,0,1	0,0,0	1,2,1	224	149	9.7921e-05	0.045373	1.0,1.0,0.399	0.0,0.0,0.0	0.8
SE	ENSG00000004700	RECQL	12	-	21501169	21501215	21499554	21499615	21501412	21501551	14,19,21	0,1,0	14,22,13	8,20,6	195	149	9.33148e-11	2.25296e-07	1.0,0.936,1.0	0.572,0.457,0.623	0.428
SE	ENSG00000178177	LCORL	4	-	17873387	17878213	17841198	17845901	17886067	17886161	4,22,11	4,0,2	10,4,10	0,0,0	4975	149	1.48128e-05	0.0101419	0.029,1.0,0.141	1.0,1.0,1.0	-0.61
SE	ENSG00000118518	RNF146	6	+	127286049	127286177	127280230	127280340	127286615	127286643	29,20,33	10,5,6	18,31,11	0,0,0	277	149	5.56697e-09	1.21606e-05	0.609,0.683,0.747	1.0,1.0,1.0	-0.32
SE	ENSG00000184271	POU6F1	12	-	51206788	51206883	51204172	51204368	51217641	51217667	6,1,3	7,3,2	20,15,26	5,0,0	244	149	2.18046e-05	0.0131611	0.344,0.169,0.478	0.71,1.0,1.0	-0.573
SE	ENSG00000182095	TNRC18	7	-	5421059	5421489	5394439	5394595	5423440	5423546	48,66,78	0,3,1	64,81,78	8,9,15	579	149	2.08468e-05	0.0127508	1.0,0.85,0.953	0.673,0.698,0.572	0.287
SE	ENSG00000160766	GBAP1	1	-	155224876	155225087	155217963	155218049	155227381	155227422	4,7,9	0,0,0	18,17,2	5,15,8	360	149	2.30149e-13	1.17307e-09	1.0,1.0,1.0	0.598,0.319,0.094	0.663
SE	ENSG00000102901	CENPT	16	-	67835537	67835658	67835171	67835300	67847579	67847752	0,0,0	4,6,5	7,6,5	3,4,0	270	149	2.62649e-07	0.000341353	0.0,0.0,0.0	0.563,0.453,1.0	-0.672
SE	ENSG00000100983	GSS	20	-	34942487	34942585	34936942	34937023	34942930	34942980	13,11,4	0,1,0	3,4,3	2,4,5	247	149	4.1871e-08	7.11388e-05	1.0,0.869,1.0	0.475,0.376,0.266	0.584
SE	ENSG00000115286	NDUFS7	19	+	1386517	1386639	1384050	1384156	1387810	1387847	18,23,20	6,5,6	15,26,19	0,1,0	271	149	1.68371e-07	0.000241364	0.623,0.717,0.647	1.0,0.935,1.0	-0.316
SE	ENSG00000186314	PRELID2	5	-	145825997	145826200	145823076	145823134	145835176	145835336	11,21,22	12,27,27	1,2,1	14,25,17	352	149	1.16853e-07	0.000172916	0.28,0.248,0.256	0.029,0.033,0.024	0.233
SE	ENSG00000197181	PIWIL2	8	+	22354270	22354378	22352798	22353212	22355348	22355516	1,1,6	0,0,0	0,5,0	1,2,3	257	149	8.72368e-06	0.00678273	1.0,1.0,1.0	0.0,0.592,0.0	0.803
SE	ENSG00000142188	TMEM50B	21	-	33447017	33447140	33439213	33439297	33448781	33449189	1,2,3	0,0,0	0,0,3	2,4,7	272	149	0	0	1.0,1.0,1.0	0.0,0.0,0.19	0.937
SE	ENSG00000168118	RAB4A	1	+	229288728	229288843	229271131	229271370	229295847	229295910	81,99,91	4,0,0	51,69,55	7,11,6	264	149	8.33964e-05	0.0406983	0.92,1.0,1.0	0.804,0.78,0.838	0.166
SE	ENSG00000137497	NUMA1	11	-	72012400	72012442	72010785	72010854	72016407	72016530	9,16,15	6,4,4	21,37,20	0,0,0	191	149	3.07962e-05	0.0178825	0.539,0.757,0.745	1.0,1.0,1.0	-0.32
SE	ENSG00000170473	PYM1	12	-	55914275	55914366	55903386	55903480	55927075	55927111	4,3,8	0,0,0	1,1,6	39,76,75	240	149	0	0	1.0,1.0,1.0	0.016,0.008,0.047	0.976
SE	ENSG00000170473	PYM1	12	-	55927075	55927267	55913825	55914366	55927724	55927875	7,6,14	14,14,12	8,10,7	0,0,0	341	149	0	0	0.179,0.158,0.338	1.0,1.0,1.0	-0.775
SE	ENSG00000197548	ATG7	3	+	11282192	11282438	11272402	11272430	11298685	11298855	23,11,26	0,0,0	12,7,6	15,18,26	395	149	0	0	1.0,1.0,1.0	0.232,0.128,0.08	0.853
SE	ENSG00000090006	LTBP4	19	+	40616888	40617020	40614191	40614446	40617099	40617225	100103122	0,0,2	81101132	14,16,13	281	149	5.83998e-09	1.21772e-05	1.0,1.0,0.97	0.754,0.77,0.843	0.201
SE	ENSG00000187109	NAP1L1	12	-	76074202	76074239	76067370	76067473	76084566	76084612	10,10,11	4,4,4	23,13,14	0,0,0	186	149	5.02665e-05	0.0277816	0.667,0.667,0.688	1.0,1.0,1.0	-0.326
SE	ENSG00000242282	AC108488.1	2	-	3533107	3533190	3531983	3532310	3533710	3533782	14,7,2	0,7,1	2,1,0	5,6,6	232	149	1.72831e-05	0.0110115	1.0,0.391,0.562	0.204,0.097,0.0	0.551
SE	ENSG00000175387	SMAD2	18	-	47922546	47922655	47920071	47920169	47930799	47931146	1,1,1	0,0,0	2,0,0	3,4,2	258	149	5.87419e-13	2.4497e-09	1.0,1.0,1.0	0.278,0.0,0.0	0.907
SE	ENSG00000144283	PKP4	2	+	158577270	158577383	158533179	158533316	158603069	158603104	55,56,47	4,15,9	47,46,34	0,0,0	262	149	3.85417e-07	0.000442006	0.887,0.68,0.748	1.0,1.0,1.0	-0.228
SE	ENSG00000166444	ST5	11	-	8831555	8831688	8811246	8811335	8870953	8871088	2,5,7	0,0,0	0,0,1	1,5,1	282	149	1.10932e-11	3.11948e-08	1.0,1.0,1.0	0.0,0.0,0.346	0.885
SE	ENSG00000285756	BX890604.2	X	-	3818656	3818703	3818441	3818500	3828505	3828859	12,2,4	1,0,0	3,4,2	3,1,6	196	149	9.30251e-06	0.00699564	0.901,1.0,1.0	0.432,0.753,0.202	0.505
SE	ENSG00000285756	BX890604.2	X	-	3822373	3822580	3818656	3818703	3828505	3828597	13,12,8	6,1,4	14,24,17	0,0,1	356	149	1.5593e-05	0.0103666	0.476,0.834,0.456	1.0,1.0,0.877	-0.37
