# Supplementary material for: SPOP regulates the expression profiles and alternative splicing events in human hepatocytes
Source: Open Life Sci. 2023 Oct 24;18(1):20220755. doi: 10.1515/biol-2022-0755 (PMC10628592; doi:10.1515/biol-2022-0755)
Supplement: Supplementary Table S9 [file Supplementary-Table-S9.xlsx]

## Sheet: Sheet1
CCK8
time(h)	vec			SPOP
24	0.324667	0.383333	0.361	0.474	0.358333	0.356667
48	0.483333	0.551667	0.520333	0.815333	0.687	0.657333
72	0.549333	0.778333	0.604	1.03833	1.43167	0.998667
96	0.883667	1.049	1.108	1.733	1.93533	1.53
